# Supplementary material for: Unaltered maximal power and submaximal performance correlates with an oxidative vastus lateralis proteome phenotype during tapering in male cyclists
Source: Physiol Rep. 2025 Apr 23;13(8):e70302. doi: 10.14814/phy2.70302 (PMC12015642; doi:10.14814/phy2.70302)
Supplement: Supplementary file 1 — Table S1. [file PHY2-13-e70302-s004.xlsx]

## Sheet: Proteins
Protein FDR Confidence: Combined	Master	Accession	Description	Gene Name	Exp. q-value: Combined	Sum PEP Score	Coverage [%]	# Peptides	# PSMs	# Unique Peptides	# AAs	MW [kDa]	calc. pI	Score Mascot: Mascot	# Peptides (by Search Engine): Mascot	# Razor Peptides	Abundance Ratio: t11/t0	Abundance Ratio P-Value: t11/t0	Abundance Ratio: t9+2/t0	Abundance Ratio P-Value: t9+2/t0	Abundance Ratio: t11/t9	Abundance Ratio P-Value: t11/t9	Abundance Ratio: t9+2/t9	Abundance Ratio P-Value: t9+2/t9	Abundance Ratio: t9+2/t11	Abundance Ratio P-Value: t9+2/t11	Abundance Ratio: t9/t0	Abundance Ratio P-Value: t9/t0	Abundances (Grouped): 11 TW	Abundances (Grouped): 9 TW	Abundances (Grouped): 9 TW+2 TVRW	Abundances (Grouped): Initial cond.	Abundances (Grouped) CV [%]: 11 TW	Abundances (Grouped) CV [%]: 9 TW	Abundances (Grouped) CV [%]: 9 TW+2 TVRW	Abundances (Grouped) CV [%]: Initial cond.	Found in Sample: [S5] F1: 127C, Sample, TAP10, 11 TW	Found in Sample: [S8] F1: 129N, Sample, TAP12, 11 TW	Found in Sample: [S11] F1: 130C, Sample, TAP28, 11 TW	Found in Sample: [S19] F2: 127C, Sample, TAP10, 11 TW	Found in Sample: [S22] F2: 129N, Sample, TAP12, 11 TW	Found in Sample: [S25] F2: 130C, Sample, TAP28, 11 TW	Found in Sample: [S33] F3: 127C, Sample, TAP10, 11 TW	Found in Sample: [S36] F3: 129N, Sample, TAP12, 11 TW	Found in Sample: [S39] F3: 130C, Sample, TAP28, 11 TW	Found in Sample: [S59] F4: 132N, Sample, TAP19, 11 TW	Found in Sample: [S62] F4: 133C, Sample, TAP2, 11 TW	Found in Sample: [S73] F5: 132N, Sample, TAP19, 11 TW	Found in Sample: [S76] F5: 133C, Sample, TAP2, 11 TW
High	Master Protein	C9JQJ2	Titin	TTN	0	7099.63	22	617	3884	280	35991	3992.2	6.39	103824	617	380	0.82	0.719234	0.889	0.96176	1.169	0.966127	1.267	0.731071	1.0842	0.959818	0.702	0.269075	96.2	82.3	104.3	117.3	21.97	26.12	22.65	32.77	High	High	High	High	High	High	High	High	High	High	High	High	High
High	Master Protein	A0A0A0MRA3	Titin	TTN	0	3488.82	16	338	1795	1	27118	3012.1	6.71	47433	338	0	1.04	0.415377	1.195	0.999728	1.108	0.992169	1.273	0.525328	1.14845	0.490685	0.939	0.410403	99.7	89.9	114.5	95.8	23.99	24.64	8.36	41.05	High	High	High	High	High	High	High	High	High	High	High	Not Found	Not Found
High	Master Protein	P12883	Myosin-7 (Myosin heavy chain 7) (Myosin heavy chain slow isoform) (MyHC-slow) (Myosin heavy chain, cardiac muscle beta isoform) (MyHC-beta)	MYH7	0	3403.78	57	140	4464	47	1935	223	5.8	130758	140	155	1.907	0.240436	0.911	0.780993	1.62	0.346864	0.774	0.643805	0.477407	0.0851601	1.177	0.991388	152.7	94.3	72.9	80.1	56.02	47.21	56.72	86.26	High	High	High	High	High	High	High	High	High	High	High	High	High
High	Master Protein	Q9UKX2	Myosin-2 (Myosin heavy chain 2) (Myosin heavy chain 2a) (MyHC-2a) (Myosin heavy chain IIa) (MyHC-IIa) (Myosin heavy chain, skeletal muscle, adult 2)	MYH2	0	2534.55	51	110	2380	27	1941	222.9	5.82	64397	110	85	1.379	0.756896	0.728	0.428346	1.365	0.671629	0.72	0.513386	0.528006	0.15217	1.01	0.997908	133.9	98.2	70.7	97.2	27.81	38.13	41.98	58.89	High	High	High	High	High	High	High	High	High	High	High	High	High
High	Master Protein	P12882	Myosin-1 (Myosin heavy chain 1) (Myosin heavy chain 2x) (MyHC-2x) (Myosin heavy chain IIx/d) (MyHC-IIx/d) (Myosin heavy chain, skeletal muscle, adult 1)	MYH1	0	2122.96	45	99	2173	17	1939	223	5.74	57032	99	7	1.544	0.778096	0.718	0.139251	1.473	0.317368	0.685	0.48964	0.464759	0.047978	1.048	0.75938	143.3	97.2	66.6	92.8	38.78	43.95	35.95	64.56	High	High	High	High	High	High	High	High	High	High	High	High	High
High	Master Protein	P13533	Myosin-6 (Myosin heavy chain 6) (Myosin heavy chain, cardiac muscle alpha isoform) (MyHC-alpha)	MYH6	0	2071.1	36	87	3081	1	1939	223.6	5.73	86946	87	0	1.473	0.395036	0.841	0.990773	1.432	0.549029	0.817	0.94616	0.570376	0.425416	1.028	0.986595	135.7	94.7	77.4	92.1	56.36	32.54	1.96	84.18	High	High	High	Not Found	Not Found	Not Found	Not Found	Not Found	Not Found	Not Found	Not Found	Not Found	Not Found
High	Master Protein	P02768	Albumin	ALB	0	1697.71	81	59	4457	59	609	69.3	6.28	123125	59	0	1.117	0.963252	1.009	0.96724	0.952	0.921475	0.86	0.914952	0.903754	0.999998	1.173	0.536435	103.9	109.1	93.9	93	18.51	13.33	20.21	22.08	High	High	High	High	High	High	High	High	High	High	High	High	High
High	Master Protein	Q14315	Filamin-C (FLN-C) (FLNc) (ABP-280-like protein) (ABP-L) (Actin-binding-like protein) (Filamin-2) (Gamma-filamin)	FLNC	0	1629.57	43	96	1346	86	2725	290.8	5.97	44170	96	11	0.948	0.745989	0.788	0.284607	1.106	0.959751	0.919	0.988065	0.830492	0.893182	0.857	0.278201	105.6	95.4	87.7	111.3	14.18	23.61	11.36	29.14	High	High	High	High	High	High	High	High	High	High	High	High	High
High	Master Protein	Q00872	Myosin-binding protein C, slow-type (Slow MyBP-C) (C-protein, skeletal muscle slow isoform)	MYBPC1	0	1513.56	65	73	2546	8	1141	128.2	6.04	81168	73	101	1.1	0.58678	0.904	0.999978	1.186	0.735569	0.975	0.996707	0.822163	0.710553	0.928	0.990063	111.9	94.4	92	101.7	6.74	24.15	17.97	29.02	High	High	High	High	High	High	High	High	High	High	High	High	High
High	Master Protein	F8VZE0	Myosin binding protein C1	MYBPC1	0	1407.56	62	66	2456	1	1132	127.5	6.21	79200	66	0	1.207	0.0827095	0.841	0.117904	1.132	0.141489	0.788	0.0678414	0.695911	0.00155165	1.067	0.986695	117.4	103.7	81.7	97.2	4.11	13.01	8.97	13.82	Not Found	Not Found	Not Found	High	High	High	Not Found	Not Found	Not Found	High	High	High	High
High	Master Protein	P06576	ATP synthase subunit beta, mitochondrial (EC 7.1.2.2) (ATP synthase F1 subunit beta)	ATP5F1B	0	1381.2	81	32	2546	32	529	56.5	5.4	91947	32	0	0.986	0.876281	1.036	0.336521	0.955	0.992095	1.004	0.901726	1.05036	0.83656	1.032	0.59499	97.3	101.8	102.2	98.7	3.53	12.76	17.13	19.51	High	High	High	High	High	High	High	High	High	High	High	High	High
High	Master Protein	P04075	Fructose-bisphosphate aldolase A (EC 4.1.2.13) (Lung cancer antigen NY-LU-1) (Muscle-type aldolase)	ALDOA	0	1306.6	88	33	4794	29	364	39.4	8.09	190614	33	11	0.922	0.889005	0.839	0.450115	1.048	0.999959	0.954	0.838318	0.910168	0.903789	0.88	0.844116	101.3	96.7	92.2	109.9	9.45	23.57	30.06	25.56	High	High	High	High	High	High	High	High	High	High	High	High	High
High	Master Protein	P06732	Creatine kinase M-type (EC 2.7.3.2) (Creatine kinase M chain) (Creatine phosphokinase M-type) (CPK-M) (M-CK)	CKM	0	1278.06	69	33	8034	32	381	43.1	7.25	259242	33	2	0.839	0.138239	1.001	0.474597	0.862	0.429405	1.029	0.159985	1.19318	0.0174415	0.973	0.824432	88	102.1	105	104.9	8.71	10.46	15.81	12.29	High	High	High	High	High	High	High	High	High	High	High	High	High
High	Master Protein	Q9Y623	Myosin-4 (Myosin heavy chain 2b) (MyHC-2b) (Myosin heavy chain 4) (Myosin heavy chain IIb) (MyHC-IIb) (Myosin heavy chain, skeletal muscle, fetal)	MYH4	0	1209.69	27	60	1434	3	1939	222.9	5.85	37827	60	0	1.642	0.689479	0.736	0.491399	1.481	0.678307	0.664	0.502488	0.448087	0.150442	1.109	0.999996	146.4	98.8	65.6	89.1	31.48	45.74	53.88	70.73	High	High	High	High	High	High	High	High	High	High	High	High	High
High	Master Protein	P13929	Beta-enolase (EC 4.2.1.11) (2-phospho-D-glycerate hydro-lyase) (Enolase 3) (Muscle-specific enolase) (MSE) (Skeletal muscle enolase)	ENO3	0	1185.44	66	29	4951	14	434	47	7.71	168319	29	29	0.969	0.83321	0.941	0.99997	1.061	0.998948	1.031	0.87809	0.9714	0.868096	0.913	0.825608	101.4	95.5	98.5	104.6	14.52	22.05	19.95	22.53	High	High	High	High	High	High	High	High	High	High	High	High	High
High	Master Protein	P68133	Actin, alpha skeletal muscle (EC 3.6.4.-) (Alpha-actin-1) [Cleaved into: Actin, alpha skeletal muscle, intermediate form]	ACTA1	0	1171.73	85	26	2581	5	377	42	5.39	99466	26	47	1.353	0.160119	0.818	0.792166	1.269	0.406549	0.769	0.00546368	0.704565	0.0580006	1.066	0.890657	127.7	117	89.973	94.4	6.31	19.37	23.06	28.55	High	High	High	High	High	High	High	High	High	High	High	High	High
High	Master Protein	O14983	Sarcoplasmic/endoplasmic reticulum calcium ATPase 1 (SERCA1) (SR Ca(2+)-ATPase 1) (EC 7.2.2.10) (Calcium pump 1) (Calcium-transporting ATPase sarcoplasmic reticulum type, fast twitch skeletal muscle isoform) (Endoplasmic reticulum class 1/2 Ca(2+) ATPase)	ATP2A1	0	1145.9	51	52	1740	36	1001	110.2	5.16	51883	52	30	1.097	0.996997	0.803	0.267054	1.091	0.921199	0.798	0.488533	0.731317	0.300284	1.006	0.95232	112.4	103	82.2	102.4	14.46	26.7	32.25	30.41	High	High	High	High	High	High	High	High	High	High	High	High	High
High	Master Protein	A0A804F6T5	Pyruvate kinase (EC 2.7.1.40)	PKM	0	1085.84	61	38	2817	3	566	61.6	7.68	88849	38	66	0.89	0.799342	0.869	0.977401	0.993	0.99987	0.969	0.937698	0.976386	0.971008	0.897	0.631211	97.4	98.1	95.1	109.4	10.13	25.1	25.23	16.81	High	High	High	High	High	High	High	High	High	High	High	High	High
High	Master Protein	A0A8V8TNX9	Pyruvate kinase (EC 2.7.1.40)	PKM	0	1084.11	58	37	2723	2	605	65.8	7.99	87427	37	0	1.368	0.314647	1.101	0.812803	1.253	0.262312	1.008	0.868122	0.804167	0.126357	1.092	0.998931	120	95.8	96.5	87.7	14.54	13.81	12.06	19.38	High	High	High	High	High	High	High	High	High	High	High	High	High
High	Master Protein	P17540	Creatine kinase S-type, mitochondrial (EC 2.7.3.2) (Basic-type mitochondrial creatine kinase) (Mib-CK) (Sarcomeric mitochondrial creatine kinase) (S-MtCK)	CKMT2	0	1083.2	67	28	3033	28	419	47.5	8.19	131164	28	0	0.876	0.996164	1.151	0.198632	0.859	0.659417	1.129	0.688444	1.31409	0.229053	1.019	0.665051	86.6	100.8	113.8	98.9	9.09	17.84	26.24	17.44	High	High	High	High	High	High	High	High	High	High	High	High	High
High	Master Protein	P16615	Sarcoplasmic/endoplasmic reticulum calcium ATPase 2 (SERCA2) (SR Ca(2+)-ATPase 2) (EC 7.2.2.10) (Calcium pump 2) (Calcium-transporting ATPase sarcoplasmic reticulum type, slow twitch skeletal muscle isoform) (Endoplasmic reticulum class 1/2 Ca(2+) ATPase)	ATP2A2	0	1052.3	45	46	1503	30	1042	114.7	5.34	44674	46	0	1.235	0.716563	1.066	0.602582	1.184	0.891336	1.022	0.398355	0.863676	0.214273	1.043	0.973631	113.7	96	98.2	92.1	14.72	28.12	34.88	24.41	High	High	High	High	High	High	High	High	High	High	High	High	High
High	Master Protein	P11217	Glycogen phosphorylase, muscle form (EC 2.4.1.1) (Myophosphorylase)	PYGM	0	1042.66	65	57	1312	44	842	97	7.03	38600	57	18	1.018	0.989799	0.979	0.690758	1.067	0.885814	1.026	0.999868	0.961203	0.899888	0.954	0.593064	103.1	96.6	99.1	101.2	11.31	26.53	18.82	25.06	High	High	High	High	High	High	High	High	High	High	High	High	High
High	Master Protein	P13535	Myosin-8 (Myosin heavy chain 8) (Myosin heavy chain, skeletal muscle, perinatal) (MyHC-perinatal)	MYH8	0	1019.17	25	54	1032	2	1937	222.6	5.74	28254	54	1	1.549	0.878636	0.978	0.628379	1.277	0.904831	0.806	0.587834	0.631217	0.349745	1.213	0.999803	130.7	102.4	82.5	84.4	22.2	40.9	49.45	69.78	High	High	High	High	High	High	High	High	High	High	High	High	High
High	Master Protein	P05976	Myosin light chain 1/3, skeletal muscle isoform (MLC1/MLC3) (MLC1F/MLC3F) (Myosin light chain alkali 1/2) (Myosin light chain A1/A2)	MYL1	0	1002.05	82	20	1836	19	194	21.1	5.03	42962	20	1	0.977	0.998559	1.12	0.616036	1.023	0.999505	1.174	0.645053	1.1473	0.791532	0.954	0.999927	96.4	94.2	110.6	98.7	16.37	43.22	23.69	41.83	High	High	High	High	High	High	High	High	High	High	High	High	High
High	Master Protein	P10916	Myosin regulatory light chain 2, ventricular/cardiac muscle isoform (MLC-2) (MLC-2v) (Cardiac myosin light chain 2) (Myosin light chain 2, slow skeletal/ventricular muscle isoform) (MLC-2s/v) (Ventricular myosin light chain 2)	MYL2	0	996.926	86	15	2431	2	166	18.8	5	73079	15	37	0.956	0.976353	1.065	0.759825	0.917	0.999903	1.022	0.955896	1.11371	0.95894	1.042	0.937247	94.1	102.6	104.8	98.5	14.67	26.93	28.86	28.34	High	High	High	High	High	High	High	High	High	High	High	High	High
High	Master Protein	P04406	Glyceraldehyde-3-phosphate dehydrogenase (GAPDH) (EC 1.2.1.12) (Peptidyl-cysteine S-nitrosylase GAPDH) (EC 2.6.99.-)	GAPDH	0	946.064	81	27	2003	27	335	36	8.46	63423	27	0	0.895	0.865705	0.781	0.523924	1.012	0.999476	0.883	0.960227	0.871769	0.952676	0.885	0.701502	100.6	99.4	87.7	112.3	12.59	21.86	16.65	25.36	High	High	High	High	High	High	High	High	High	High	High	High	High
High	Master Protein	A2A274	Aconitase 2	ACO2	0	837.259	55	37	648	37	805	87.8	7.37	20552	37	0	1.113	0.813461	1.014	0.954357	0.983	0.994465	0.896	0.661914	0.911005	0.624755	1.131	0.864002	104.5	106.3	95.2	93.9	7.19	8.34	17.08	20.21	High	High	High	High	High	High	High	High	High	High	High	High	High
High	Master Protein	P68032	Actin, alpha cardiac muscle 1 (EC 3.6.4.-) (Alpha-cardiac actin) [Cleaved into: Actin, alpha cardiac muscle 1, intermediate form]	ACTC1	0	827.496	79	22	2233	1	377	42	5.39	83724	22	0	3.143	0.0135258	0.491	0.100862	3.448	0.00847554	0.539	0.148967	0.156154	0.00105539	0.911	0.987317	226.7	65.7	35.4	72.1	41.79	33.64	2.8	25.34	Not Found	Not Found	Not Found	High	High	High	High	High	High	Not Found	Not Found	Not Found	Not Found
High	Master Protein	Q09666	Neuroblast differentiation-associated protein AHNAK (Desmoyokin)	AHNAK	0	801.906	39	106	414	106	5890	628.7	6.15	10351	106	0	0.854	0.945135	0.738	0.297989	1.192	0.434296	1.031	0.991538	0.86531	0.70626	0.716	0.0751321	103.2	86.6	89.3	120.9	12.14	16.32	20.8	17.91	High	High	High	High	High	High	High	High	High	High	High	High	High
High	Master Protein	P60174	Triosephosphate isomerase (TIM) (EC 5.3.1.1) (Methylglyoxal synthase) (EC 4.2.3.3) (Triose-phosphate isomerase)	TPI1	0	780.98	87	21	1499	21	249	26.7	6.9	47799	21	0	0.71	0.089898	0.911	0.693685	0.771	0.294018	0.99	0.315992	1.28464	0.0232477	0.921	0.850506	80.1	104	102.9	112.9	16.62	17.08	23.56	15.83	High	High	High	High	High	High	High	High	High	High	High	High	High
High	Master Protein	P25705	ATP synthase subunit alpha, mitochondrial (ATP synthase F1 subunit alpha)	ATP5F1A	0	780.7	67	33	2407	18	553	59.7	9.13	86061	33	25	1.087	0.303204	0.98	0.9971	1.033	0.958593	0.931	0.701137	0.900568	0.527204	1.053	0.410017	105.6	102.2	95.1	97.1	5.22	7.61	15.43	16.75	High	High	High	High	High	High	High	High	High	High	High	High	High
High	Master Protein	Q96Q06	Perilipin-4 (Adipocyte protein S3-12)	PLIN4	0	778.385	73	57	454	57	1371	135.8	8.82	13472	57	0	0.939	0.895647	0.959	0.956485	1.025	0.997442	1.047	1	1.02132	0.998284	0.917	0.923357	98.5	96.1	100.6	104.8	2.5	12.06	20.04	26.72	High	High	High	High	High	High	High	High	High	High	High	High	High
High	Master Protein	P55072	Transitional endoplasmic reticulum ATPase (TER ATPase) (EC 3.6.4.6) (15S Mg(2+)-ATPase p97 subunit) (Valosin-containing protein) (VCP)	VCP	0	775.566	64	41	569	41	806	89.3	5.26	17878	41	0	0.965	0.999848	1.031	0.679436	0.939	0.997981	1.004	0.739512	1.06882	0.729994	1.027	0.999276	95.9	102.1	102.5	99.4	9.16	9.38	6.24	9.48	High	High	High	High	High	High	High	High	High	High	High	High	High
High	Master Protein	Q96A32	Myosin regulatory light chain 11 (Fast skeletal myosin light chain 2) (MLC2B) (Myosin light chain 11) (Myosin regulatory light chain 2, skeletal muscle isoform)	MYL11	0	769.555	92	19	2343	19	169	19	5.01	71274	19	0	0.907	0.995332	0.904	0.984716	1.041	0.998071	1.037	0.871225	0.996954	0.956459	0.871	0.958147	98.5	94.7	98.2	108.6	14.31	41.35	34.11	46.61	High	High	High	High	High	High	High	High	High	High	High	High	High
High	Master Protein	P02144	Myoglobin (Nitrite reductase MB) (EC 1.7.-.-) (Pseudoperoxidase MB) (EC 1.11.1.-)	MB	0	768.374	88	18	4600	5	154	17.2	7.68	146886	18	24	0.89	0.575823	1.018	0.559693	0.856	0.562306	0.978	0.573203	1.14302	0.133552	1.04	0.999993	90.2	105.4	103.1	101.3	13.68	12.62	14.01	16.7	High	High	High	High	High	High	High	High	High	High	High	High	High
High	Master Protein	P10809	60 kDa heat shock protein, mitochondrial (EC 5.6.1.7) (60 kDa chaperonin) (Chaperonin 60) (CPN60) (Heat shock protein 60) (HSP-60) (Hsp60) (Heat shock protein family D member 1) (HuCHA60) (Mitochondrial matrix protein P1) (P60 lymphocyte protein)	HSPD1	0	758.435	72	32	709	32	573	61	5.87	27544	32	0	0.985	0.995937	1.143	0.250895	0.888	0.690287	1.03	0.938284	1.16022	0.477893	1.109	0.381963	93	104.7	107.9	94.4	9.63	9.62	14.58	12.19	High	High	High	High	High	High	High	High	High	High	High	High	High
High	Master Protein	P49748	Very long-chain specific acyl-CoA dehydrogenase, mitochondrial (VLCAD) (EC 1.3.8.9)	ACADVL	0	746.827	68	38	679	38	655	70.3	8.75	20729	38	0	0.987	0.96057	1.057	0.471709	0.96	0.928848	1.028	0.982562	1.0701	0.832602	1.028	0.544219	97	101	103.8	98.2	4.15	13.67	11.88	17.21	High	High	High	High	High	High	High	High	High	High	High	High	High
High	Master Protein	P68871	Hemoglobin subunit beta (Beta-globin) (Hemoglobin beta chain) [Cleaved into: LVV-hemorphin-7; Spinorphin]	HBB	0	737.448	97	18	3038	11	147	16	7.28	95534	18	12	1.03	0.999947	0.784	0.896332	0.685	0.716277	0.521	0.290646	0.761006	0.914168	1.504	0.533179	95.4	139.3	72.6	92.6	30.16	42.3	60.17	49.47	High	High	High	High	High	High	High	High	High	High	High	High	High
High	Master Protein	P00558	Phosphoglycerate kinase 1 (EC 2.7.2.3) (Cell migration-inducing gene 10 protein) (Primer recognition protein 2) (PRP 2)	PGK1	0	735.432	79	33	873	33	417	44.6	8.1	26446	33	0	0.89	0.367244	1.012	0.988867	0.963	0.873398	1.095	0.623607	1.13641	0.340973	0.925	0.692251	93.1	96.6	105.8	104.5	13.19	19.97	23.61	23.85	High	High	High	High	High	High	High	High	High	High	High	High	High
High	Master Protein	P11142	Heat shock cognate 71 kDa protein (EC 3.6.4.10) (Heat shock 70 kDa protein 8) (Heat shock protein family A member 8) (Lipopolysaccharide-associated protein 1) (LAP-1) (LPS-associated protein 1)	HSPA8	0	727.729	73	38	999	14	646	70.9	5.52	31691	38	40	0.949	0.807758	1.032	0.998622	0.954	0.999789	1.038	0.769076	1.08796	0.800025	0.994	0.754198	95.5	100	103.9	100.6	10.11	9.04	5.76	5.94	High	High	High	High	High	High	High	High	High	High	High	High	High
High	Master Protein	P21796	Non-selective voltage-gated ion channel VDAC1 (Outer mitochondrial membrane protein porin 1) (Plasmalemmal porin) (Porin 31HL) (Porin 31HM) (Voltage-dependent anion-selective channel protein 1) (VDAC-1) (hVDAC1)	VDAC1	0	719.387	79	18	1095	18	283	30.8	8.54	42205	18	0	0.997	0.999666	1.166	0.00769175	0.965	0.732037	1.128	0.0984919	1.16824	0.0289881	1.034	0.520476	95.1	98.5	111.1	95.3	1.28	7.81	8.6	12.78	High	High	High	High	High	High	High	High	High	High	High	High	High
High	Master Protein	P28331	NADH-ubiquinone oxidoreductase 75 kDa subunit, mitochondrial (EC 7.1.1.2) (Complex I-75kD) (CI-75kD)	NDUFS1	0	711.155	69	35	462	35	727	79.4	6.23	15075	35	0	1.089	0.672494	0.973	0.854003	1.013	0.998948	0.904	0.300153	0.892688	0.35704	1.075	0.623481	105.3	104	94	96.7	4.73	4.07	18.62	14.05	High	High	High	High	High	High	High	High	High	High	High	High	High
High	Master Protein	P24752	Acetyl-CoA acetyltransferase, mitochondrial (EC 2.3.1.9) (Acetoacetyl-CoA thiolase) (T2)	ACAT1	0	704.493	70	24	546	5	427	45.2	8.85	18182	24	35	0.926	0.999644	0.976	0.874819	0.873	0.645965	0.92	0.987724	1.05348	0.881176	1.06	0.558286	93.5	107.1	98.5	100.9	7.07	13.07	18.27	16.98	High	High	High	High	High	High	High	High	High	High	High	High	High
High	Master Protein	P52179	Myomesin-1 (190 kDa connectin-associated protein) (190 kDa titin-associated protein) (Myomesin family member 1)	MYOM1	0	686.381	44	57	439	57	1685	187.5	6.93	11181	57	0	0.935	0.997215	0.893	0.880378	1.028	0.788883	0.982	0.97966	0.955045	0.96511	0.909	0.521965	100.1	97.3	95.6	107	6.94	9.1	13.89	15.19	High	High	High	High	High	High	High	High	High	High	High	High	High
High	Master Protein	P11055	Myosin-3 (Muscle embryonic myosin heavy chain) (Myosin heavy chain 3) (Myosin heavy chain, fast skeletal muscle, embryonic) (SMHCE)	MYH3	0	682.283	20	42	883	2	1940	223.8	5.81	20856	42	0	1.452	0.113507	1.031	0.682519	1.371	0.142794	0.7	0.025542	0.632244	0.028297	1.06	0.998831	127.9	115.52	80.864	88.1	45.34	28.01	33.83	58.64	Not Found	Not Found	Not Found	High	High	High	High	High	High	Not Found	Not Found	High	High
High	Master Protein	P20929	Nebulin	NEB	0	680.862	14	75	322	48	6669	772.4	9.07	7806	75	32	0.983	0.974767	1.015	0.982154	1.126	0.866615	1.163	0.417291	1.03248	0.902193	0.873	0.476488	101.6	90.2	104.9	103.4	17.56	20.43	12.22	25.9	High	High	High	High	High	High	High	High	High	High	High	High	High
High	Master Protein	O00499	Myc box-dependent-interacting protein 1 (Amphiphysin II) (Amphiphysin-like protein) (Box-dependent myc-interacting protein 1) (Bridging integrator 1)	BIN1	0	675.133	49	26	742	26	593	64.7	5.06	22704	26	0	0.854	0.42887	0.926	0.978476	0.93	0.827549	1.009	0.991364	1.08559	0.755723	0.918	0.835188	92.3	99.3	100.2	108.2	12.77	11.39	21.34	12.54	High	High	High	High	High	High	High	High	High	High	High	High	High
High	Master Protein	P35573	Glycogen debranching enzyme (Glycogen debrancher) [Includes: 4-alpha-glucanotransferase (EC 2.4.1.25) (Oligo-1,4-1,4-glucantransferase); Amylo-alpha-1,6-glucosidase (Amylo-1,6-glucosidase) (EC 3.2.1.33) (Dextrin 6-alpha-D-glucosidase)]	AGL	0	675.117	50	57	441	57	1532	174.7	6.76	13101	57	0	0.987	0.969933	0.909	0.638015	1.004	0.556244	0.925	0.989267	0.920432	0.500557	0.983	0.706511	101.8	101.4	93.7	103.1	7.48	18.28	17.32	10	High	High	High	High	High	High	High	High	High	High	High	High	High
High	Master Protein	P54296	Myomesin-2 (165 kDa connectin-associated protein) (165 kDa titin-associated protein) (M-protein) (Myomesin family member 2)	MYOM2	0	665.474	50	60	456	22	1465	164.8	6.19	13111	60	40	0.934	0.989838	0.792	0.290672	1.088	0.791455	0.923	0.937076	0.848369	0.568528	0.859	0.44721	104.2	95.8	88.4	111.6	9.84	15.4	17.61	20.46	High	High	High	High	High	High	High	High	High	High	High	High	High
High	Master Protein	P08237	ATP-dependent 6-phosphofructokinase, muscle type (ATP-PFK) (PFK-M) (EC 2.7.1.11) (6-phosphofructokinase type A) (Phosphofructo-1-kinase isozyme A) (PFK-A) (Phosphohexokinase)	PFKM	0	647.707	54	32	475	32	780	85.1	7.99	15734	32	0	1.058	0.995091	0.884	0.658725	1.078	0.878077	0.9	0.914374	0.835032	0.627204	0.982	0.924868	107.9	100.1	90.1	102	10.7	22.41	17.49	30.1	High	High	High	High	High	High	High	High	High	High	High	High	High
High	Master Protein	A0A8I5KV04	LIM domain binding 3	LDB3	0	644.194	39	22	638	22	680	72.5	7.78	23569	22	0	0.871	0.216981	0.993	0.976321	0.937	0.681732	1.068	0.581706	1.13928	0.186326	0.93	0.710766	91.9	98	104.7	105.4	7.01	6.54	10.83	10.37	High	High	High	High	High	High	High	High	High	High	High	High	High
High	Master Protein	H0YFD6	enoyl-CoA hydratase (EC 4.2.1.17)	HADHA	0	637.263	65	40	602	40	792	86.3	9.1	17268	40	0	1.342	0.220826	1.1	0.861872	1.125	0.774174	0.921	0.293567	0.819516	0.103491	1.194	0.59965	115.8	103	94.9	86.3	13.34	18.17	38.41	30.28	High	High	High	High	High	High	High	High	High	High	High	High	High
High	Master Protein	P36871	Phosphoglucomutase-1 (PGM 1) (EC 5.4.2.2) (Glucose phosphomutase 1)	PGM1	0	634.74	76	34	682	34	562	61.4	6.76	19075	34	0	0.898	0.722198	1.025	0.999994	0.932	0.999972	1.064	0.731924	1.14177	0.788449	0.964	0.611618	92.4	99.2	105.5	102.9	8.34	10.01	12.65	17.1	High	High	High	High	High	High	High	High	High	High	High	High	High
High	Master Protein	A0A590UJU8	Myosin regulatory light chain 2, ventricular/cardiac muscle isoform (Myosin light chain 2, slow skeletal/ventricular muscle isoform)	MYL2	0	628.987	89	15	1563	2	147	16.8	4.64	39856	15	0	1.204	0.749382	1.06	0.999986	1.226	0.573522	1.08	0.979515	0.880952	0.807339	0.982	0.976046	113.4	92.5	99.9	94.2	13.92	12.31	7.67	32.28	Not Found	Not Found	Not Found	Not Found	Not Found	Not Found	Not Found	Not Found	Not Found	High	High	Not Found	Not Found
High	Master Protein	P02787	Serotransferrin (Transferrin) (Beta-1 metal-binding globulin) (Siderophilin)	TF	0	624.582	62	42	574	42	698	77	7.12	16053	42	0	1.033	0.842879	0.978	0.999953	0.909	0.987478	0.86	0.691698	0.946787	0.907597	1.137	0.50416	99.6	109.7	94.3	96.4	14.04	17.52	19.61	19.54	High	High	High	High	High	High	High	High	High	High	High	High	High
High	Master Protein	P07451	Carbonic anhydrase 3 (EC 4.2.1.1) (Carbonate dehydratase III) (Carbonic anhydrase III) (CA-III)	CA3	0	622.164	79	18	1619	18	260	29.5	7.34	38208	18	0	1.056	0.994843	1.134	0.995284	1.033	0.996329	1.109	0.993552	1.07378	0.975547	1.022	0.999988	100.3	97.1	107.7	95	16.86	21.08	19.07	25.59	High	High	High	High	High	High	High	High	High	High	High	High	High
High	Master Protein	P08590	Myosin light chain 3 (Cardiac myosin light chain 1) (CMLC1) (Myosin light chain 1, slow-twitch muscle B/ventricular isoform) (MLC1SB) (Ventricular myosin alkali light chain) (Ventricular myosin light chain 1) (VLCl) (Ventricular/slow twitch myosin alkali light chain) (MLC-lV/sb)	MYL3	0	618.995	73	17	2146	16	195	21.9	5.1	70837	17	1	1.085	0.675448	1.077	0.993288	0.994	0.896109	0.986	0.99841	0.993137	0.87681	1.092	0.952242	102	102.7	101.3	94	16.03	24.73	31.4	38.33	High	High	High	High	High	High	High	High	High	High	High	High	High
High	Master Protein	P38646	Stress-70 protein, mitochondrial (75 kDa glucose-regulated protein) (GRP-75) (Heat shock 70 kDa protein 9) (Heat shock protein family A member 9) (Mortalin) (MOT) (Peptide-binding protein 74) (PBP74)	HSPA9	0	618.603	59	36	510	35	679	73.6	6.16	16568	36	0	0.918	0.996768	1.061	0.637713	0.938	0.985822	1.083	0.91771	1.15517	0.829076	0.979	0.906053	92.8	98.9	107.2	101.1	8.16	10.68	13.77	14.46	High	High	High	High	High	High	High	High	High	High	High	High	High
High	Master Protein	Q02218	2-oxoglutarate dehydrogenase complex component E1 (E1o) (HsOGDH) (OGDC-E1) (OGDH-E1) (EC 1.2.4.2) (2-oxoglutarate dehydrogenase, mitochondrial) (Alpha-ketoglutarate dehydrogenase) (Alpha-KGDH-E1) (Thiamine diphosphate (ThDP)-dependent 2-oxoglutarate dehydrogenase)	OGDH	0	612.183	51	43	331	43	1023	115.9	6.86	9244	43	0	1.058	0.450232	1.007	0.983022	1.034	0.984593	0.984	0.860445	0.951691	0.758789	1.023	0.505461	103.5	100.1	98.5	97.8	1.85	5.49	11.26	10.9	High	High	High	High	High	High	High	High	High	High	High	High	High
High	Master Protein	Q14324	Myosin-binding protein C, fast-type (Fast MyBP-C) (C-protein, skeletal muscle fast isoform)	MYBPC2	0	610.28	46	45	384	43	1141	128	7.52	11169	45	1	1.34	0.421526	0.752	0.386929	1.364	0.20076	0.766	0.672302	0.561977	0.0497104	0.982	0.93372	131.5	96.4	73.9	98.2	11.14	25.62	21.97	44.26	High	High	High	High	High	High	High	High	High	High	High	High	High
High	Master Protein	P42765	3-ketoacyl-CoA thiolase, mitochondrial (EC 2.3.1.16) (Acetyl-CoA acetyltransferase) (EC 2.3.1.9) (Acetyl-CoA acyltransferase) (Acyl-CoA hydrolase, mitochondrial) (EC 3.1.2.-, EC 3.1.2.1, EC 3.1.2.2) (Beta-ketothiolase) (Mitochondrial 3-oxoacyl-CoA thiolase) (T1)	ACAA2	0	589.878	71	20	435	18	397	41.9	8.09	18198	20	3	1.03	0.710313	1.107	0.343231	0.954	0.981984	1.026	0.993763	1.07472	0.94659	1.079	0.311488	97.7	102.4	105	94.9	4.85	14.33	13.56	16.78	High	High	High	High	High	High	High	High	High	High	High	High	High
High	Master Protein	B1AKY9	Sodium/potassium-transporting ATPase subunit alpha	ATP1A2	0	584.177	44	33	312	23	1009	110.8	5.59	11888	33	16	0.972	0.901304	0.955	0.974183	1.003	0.975053	0.985	0.998696	0.981964	0.995663	0.969	0.987319	99.8	99.5	98	102.7	9.89	9.39	20.73	10.21	High	High	High	High	High	High	High	High	High	High	High	High	High
High	Master Protein	P18206	Vinculin (Metavinculin) (MV)	VCL	0	581.688	54	52	365	52	1134	123.7	5.66	10241	52	0	0.898	0.894622	0.952	0.525639	0.995	0.946531	1.055	0.999299	1.0595	0.936861	0.902	0.4337	95.8	96.2	101.5	106.6	8.41	4.09	13.87	8.88	High	High	High	High	High	High	High	High	High	High	High	High	High
High	Master Protein	A0A2R8Y6G6	phosphopyruvate hydratase (EC 4.2.1.11) (2-phospho-D-glycerate hydro-lyase)	ENO1	0	579.423	67	23	3090	1	434	47.3	6.99	116532	23	0	1.063	0.818116	1.032	0.936044	0.982	0.999998	0.953	0.989702	0.97053	0.994288	1.083	0.697804	101.8	103.7	98.8	95.7	4.7	7.82	9.48	8.4	High	High	High	High	High	High	High	High	High	High	High	High	High
High	Master Protein	A0A5F9ZHJ0	Acetyl-CoA acetyltransferase, mitochondrial (EC 2.3.1.9)	ACAT1	0	563.937	74	20	429	1	337	35.5	7.37	13774	20	0	0.827	0.886409	0.856	0.905414	0.867	0.920668	0.897	0.932735	1.03516	0.999978	0.954	0.999527	91	104.9	94.2	110	8.41	11.58	11.84	22.54	High	High	High	Not Found	Not Found	Not Found	High	High	High	Not Found	Not Found	Not Found	Not Found
High	Master Protein	P06733	Alpha-enolase (EC 4.2.1.11) (2-phospho-D-glycerate hydro-lyase) (C-myc promoter-binding protein) (Enolase 1) (MBP-1) (MPB-1) (Non-neural enolase) (NNE) (Phosphopyruvate hydratase) (Plasminogen-binding protein)	ENO1	0	560.131	67	24	3084	2	434	47.1	7.39	116146	24	25	1.05	0.993068	1.079	0.410543	1.02	1	1.048	0.571282	1.02772	0.674566	1.03	0.986708	101	99	103.8	96.2	4.28	7.54	14.62	10.8	High	High	High	High	High	High	High	High	High	High	High	High	High
High	Master Protein	P09493	Tropomyosin alpha-1 chain (Alpha-tropomyosin) (Tropomyosin-1)	TPM1	0	560.076	68	33	1530	2	284	32.7	4.74	31407	33	21	1.307	0.659867	1.109	0.999344	1.199	0.79604	1.017	0.999421	0.848276	0.80754	1.09	0.9912	116	96.8	98.4	88.8	15.4	37.25	28.69	37.76	High	High	High	High	High	High	High	High	High	High	High	High	High
High	Master Protein	P06753	Tropomyosin alpha-3 chain (Gamma-tropomyosin) (Tropomyosin-3) (Tropomyosin-5) (hTM5)	TPM3	0	558.712	73	34	1481	11	285	32.9	4.72	30482	34	37	1.349	0.152561	0.93	0.99878	1.245	0.639596	0.761	0.0456191	0.741314	0.311249	1.083	0.61566	123.7	120.5	91.7005	91.7	9.67	22.45	27.41	35.1	High	High	High	High	High	High	High	High	High	High	High	High	High
High	Master Protein	Q13423	NAD(P) transhydrogenase, mitochondrial (EC 7.1.1.1) (Nicotinamide nucleotide transhydrogenase) (Pyridine nucleotide transhydrogenase)	NNT	0	554.802	40	40	546	29	1086	113.8	8.09	13879	40	17	1.125	0.753325	0.961	0.982728	1.036	0.999994	0.885	0.517941	0.855288	0.644579	1.086	0.601662	107.8	104.1	92.2	95.9	8.22	15.83	36.57	15.79	High	High	High	High	High	High	High	High	High	High	High	High	High
High	Master Protein	A0A0G2JIW1	Heat shock protein family A (Hsp70) member 1B	HSPA1B	0	553.604	65	33	455	22	642	70.1	5.66	12185	33	6	0.994	0.979029	0.855	0.683658	1.006	1	0.866	0.891542	0.861004	0.922862	0.988	0.959707	103.6	103	89.2	104.3	7.67	8.04	15.91	12.16	High	High	High	High	High	High	High	High	High	High	High	High	High
High	Master Protein	P22695	Cytochrome b-c1 complex subunit 2, mitochondrial (Complex III subunit 2) (Core protein II) (Ubiquinol-cytochrome-c reductase complex core protein 2)	UQCRC2	0	549.716	69	23	454	23	453	48.4	8.63	13540	23	0	1.022	0.657847	1.014	0.44079	1.007	0.999962	0.998	0.97655	0.992071	0.98912	1.015	0.534021	100.9	100.3	100.1	98.7	4.65	8.44	12.9	13.43	High	High	High	High	High	High	High	High	High	High	High	High	High
High	Master Protein	P01024	Complement C3 (C3 and PZP-like alpha-2-macroglobulin domain-containing protein 1) [Cleaved into: Complement C3 beta chain; C3-beta-c (C3bc); Complement C3 alpha chain; C3a anaphylatoxin; Acylation stimulating protein (ASP) (C3adesArg); Complement C3b alpha' chain; Complement C3c alpha' chain fragment 1; Complement C3dg fragment; Complement C3g fragment; Complement C3d fragment; Complement C3f fra…	C3	0	535.369	37	47	274	47	1663	187	6.4	8843	47	0	1.201	0.520231	0.903	0.741495	1.116	0.866296	0.839	0.38106	0.751958	0.186573	1.076	0.876103	114.9	103	86.4	95.7	19.45	21.35	31.78	27.58	High	High	High	High	High	High	High	High	High	High	High	High	High
High	Master Protein	P40926	Malate dehydrogenase, mitochondrial (EC 1.1.1.37)	MDH2	0	531.698	64	22	907	22	338	35.5	8.68	27553	22	0	0.947	0.787734	1.297	0.00891729	0.87	0.306994	1.191	0.0619383	1.368	0.00383446	1.089	0.731711	87.5	100.5	119.7	92.3	8.32	11.22	16.26	13.06	High	High	High	High	High	High	High	High	High	High	High	High	High
High	Master Protein	P02042	Hemoglobin subunit delta (Delta-globin) (Hemoglobin delta chain)	HBD	0	526.97	95	15	1460	8	147	16	8.05	46710	15	0	0.976	0.997004	0.718	0.928381	0.73	0.727678	0.537	0.273288	0.734778	0.895296	1.337	0.439574	96.9	132.7	71.2	99.2	28.25	35.26	49.18	41.66	High	High	High	High	High	High	High	High	High	High	High	High	High
High	Master Protein	P31930	Cytochrome b-c1 complex subunit 1, mitochondrial (Complex III subunit 1) (Core protein I) (Ubiquinol-cytochrome-c reductase complex core protein 1)	UQCRC1	0	525.209	54	21	493	20	480	52.6	6.37	16098	21	1	1.087	0.568527	1.03	0.997679	1.036	0.960585	0.981	0.921888	0.947318	0.76801	1.05	0.75239	104.4	100.8	98.9	96	8.18	8.11	12.14	15.28	High	High	High	High	High	High	High	High	High	High	High	High	High
High	Master Protein	A6NGQ3	Obscurin, cytoskeletal calmodulin and titin-interacting RhoGEF	OBSCN	0	525.086	10	53	171	53	8923	972.4	5.99	5430	53	0	1.078	0.929274	0.828	0.193699	1.284	0.843965	0.985	0.921342	0.768028	0.597486	0.84	0.320567	115.1	89.7	88.4	106.8	8.61	30.9	26.08	29.57	High	High	High	High	High	High	High	High	High	High	High	High	High
High	Master Protein	P08133	Annexin A6 (67 kDa calelectrin) (Annexin VI) (Annexin-6) (Calphobindin-II) (CPB-II) (Chromobindin-20) (Lipocortin VI) (Protein III) (p68) (p70)	ANXA6	0	513.424	66	40	415	3	673	75.8	5.6	10975	40	42	0.956	0.999998	0.979	0.967752	0.99	0.991064	1.013	0.883296	1.02449	0.980822	0.966	0.986448	98	99.1	100.4	102.5	15.18	11.17	6.8	14.44	High	High	High	High	High	High	High	High	High	High	High	High	High
High	Master Protein	P15259	Phosphoglycerate mutase 2 (EC 5.4.2.11) (EC 5.4.2.4) (BPG-dependent PGAM 2) (Muscle-specific phosphoglycerate mutase) (Phosphoglycerate mutase isozyme M) (PGAM-M)	PGAM2	0	505.113	79	18	1604	12	253	28.7	8.88	37724	18	13	0.816	0.167897	1.039	0.606018	0.877	0.554069	1.116	0.195277	1.27231	0.033258	0.931	0.755422	86.3	98.3	109.8	105.6	10.51	21.35	20.61	22.84	High	High	High	High	High	High	High	High	High	High	High	High	High
High	Master Protein	E9PAV3	Nascent polypeptide-associated complex subunit alpha, muscle-specific form (Alpha-NAC, muscle-specific form) (skNAC)	NACA	0	490.529	47	61	295	61	2078	205.3	9.58	6161	61	0	0.797	0.111874	0.945	0.782025	0.905	0.747286	1.073	0.977227	1.18523	0.619364	0.881	0.369504	88	97.2	104.3	110.4	13.79	11.1	7.92	19.2	High	High	High	High	High	High	High	High	High	High	High	High	High
High	Master Protein	A0A8I5KSD5	Plectin	PLEC	0	489.321	16	64	246	64	4453	505	5.71	5390	64	0	0.953	0.962786	0.798	0.0785694	1.204	0.538611	1.008	0.897759	0.837361	0.307764	0.792	0.137495	107.6	89.4	90.1	112.9	12.29	20.68	15.4	15.53	High	High	High	High	High	High	High	High	High	High	High	High	High
High	Master Protein	Q9Y490	Talin-1	TLN1	0	485.072	31	56	208	48	2541	269.6	6.07	5782	56	9	1.051	0.373931	0.986	0.934267	1.063	0.500783	0.997	0.846837	0.938697	0.239547	0.988	0.992492	104.4	98.2	98	99.4	12.07	7.34	26.12	6.04	High	High	High	High	High	High	High	High	High	High	High	High	High
High	Master Protein	H7C463	MICOS complex subunit MIC60 (Mitofilin)	IMMT	0	483.278	64	35	339	3	613	68.1	6.06	8753	35	0	1.143	0.60197	0.958	0.565221	1.135	0.7407	0.951	0.428275	0.838275	0.145291	1.007	0.991811	111.3	98.1	93.3	97.4	5.83	14.4	31.04	23.13	High	High	High	High	High	High	High	High	High	Not Found	Not Found	High	High
High	Master Protein	P31040	Succinate dehydrogenase [ubiquinone] flavoprotein subunit, mitochondrial (EC 1.3.5.1) (Flavoprotein subunit of complex II) (Fp) (Malate dehydrogenase [quinone] flavoprotein subunit) (EC 1.1.5.-)	SDHA	0	480.877	56	23	255	23	664	72.6	7.39	9899	23	0	1.046	0.648067	1.062	0.672133	0.99	0.999446	1.005	0.998652	1.01594	0.999985	1.057	0.407863	100.4	101.5	102	96	4.95	11.34	9.63	10.17	High	High	High	High	High	High	High	High	High	High	High	High	High
High	Master Protein	Q16891	MICOS complex subunit MIC60 (Cell proliferation-inducing gene 4/52 protein) (Mitochondrial inner membrane protein) (Mitofilin) (p87/89)	IMMT	0	477.736	65	41	352	9	758	83.6	6.48	8756	41	40	1.062	0.819283	0.817	0.633286	1.031	0.949111	0.793	0.433196	0.769089	0.299354	1.03	0.976306	108.7	105.4	83.6	102.3	8.82	21.19	45.98	30.18	High	High	High	High	High	High	High	High	High	High	High	High	High
High	Master Protein	P31415	Calsequestrin-1 (Calmitine) (Calsequestrin, skeletal muscle isoform)	CASQ1	0	475.94	54	15	588	15	396	45.1	4.16	17757	15	0	0.904	0.999301	0.826	0.869923	0.938	0.951466	0.856	0.651804	0.913177	0.944598	0.964	0.959487	97.9	104.4	89.4	108.3	11.73	24.78	14.88	25.54	High	High	High	High	High	High	High	High	High	High	High	High	High
High	Master Protein	P63316	Troponin C, slow skeletal and cardiac muscles (TN-C)	TNNC1	0	473.767	86	13	1106	12	161	18.4	4.18	41663	13	1	1.244	0.252312	0.99	0.996217	1.011	0.808289	0.805	0.858852	0.79623	0.476933	1.23	0.611639	111.4	110.2	88.7	89.6	14.38	26.15	26.16	35.03	High	High	High	High	High	High	High	High	High	High	High	High	High
High	Master Protein	P13639	Elongation factor 2 (EF-2) (EC 3.6.5.-)	EEF2	0	470.605	51	35	290	35	858	95.3	6.83	8047	35	0	0.964	0.71816	1.025	0.95233	0.984	0.881301	1.047	0.996874	1.06276	0.966907	0.979	0.979172	97.2	98.7	103.3	100.8	5.39	5.89	5.39	7.69	High	High	High	High	High	High	High	High	High	High	High	High	High
High	Master Protein	P48735	Isocitrate dehydrogenase [NADP], mitochondrial (IDH) (EC 1.1.1.42) (ICD-M) (IDP) (NADP(+)-specific ICDH) (Oxalosuccinate decarboxylase)	IDH2	0	469.723	62	29	584	28	452	50.9	8.69	16871	29	1	1.032	0.761611	1.109	0.0544074	0.946	0.850543	1.016	0.796206	1.07487	0.456093	1.092	0.152789	97.5	103.2	104.8	94.5	4.58	9.8	10.89	12.15	High	High	High	High	High	High	High	High	High	High	High	High	High
High	Master Protein	A7XZE4	Tropomyosin beta chain (Beta-tropomyosin) (Tropomyosin-2)	TPM2	0	465.591	64	29	1437	4	284	33	4.69	42171	29	0	1.157	0.17688	0.961	0.996824	1.146	0.497264	0.754	0.029233	0.806195	0.212178	1.009	0.834678	112.1	119.86	90.3744	96.9	7.33	16.53	16.5	21.01	High	High	High	High	High	High	High	High	High	High	High	High	High
High	Master Protein	P69905	Hemoglobin subunit alpha (Alpha-globin) (Hemoglobin alpha chain) [Cleaved into: Hemopressin]	HBA1	0	457.176	95	12	1636	2	142	15.2	8.68	47173	12	18	1.01	0.999994	0.839	0.953699	0.671	0.623282	0.557	0.339287	0.830819	0.973084	1.505	0.476493	92.8	138.3	77.1	91.9	31.36	37.25	53.52	49.09	High	High	High	High	High	High	High	High	High	High	High	High	High
High	Master Protein	P21817	Ryanodine receptor 1 (RYR-1) (RyR1) (Skeletal muscle calcium release channel) (Skeletal muscle ryanodine receptor) (Skeletal muscle-type ryanodine receptor) (Type 1 ryanodine receptor)	RYR1	0	453.913	13	47	188	47	5038	564.8	5.3	4811	47	0	1.129	0.384558	0.708	0.196769	1.189	0.323214	0.757	0.0316156	0.69012	0.0186926	0.95	0.998818	119.3	108.76	82.3313	105.6	18.03	22.72	33.33	31.64	High	High	High	High	High	High	High	High	High	High	High	High	High
High	Master Protein	P21695	Glycerol-3-phosphate dehydrogenase [NAD(+)], cytoplasmic (GPD-C) (GPDH-C) (EC 1.1.1.8)	GPD1	0	453.903	89	27	311	26	349	37.5	6.18	7858	27	1	0.925	0.830204	0.882	0.658511	1.007	0.995191	0.961	0.947266	0.953676	0.993248	0.918	0.875681	99.3	98.6	94.7	107.4	9.84	16.75	27.99	23.71	High	High	High	High	High	High	High	High	High	High	High	High	High
High	Master Protein	P09972	Fructose-bisphosphate aldolase C (EC 4.1.2.13) (Brain-type aldolase)	ALDOC	0	451.352	19	6	1059	2	364	39.4	6.87	49163	6	0	0.946	0.985194	0.828	0.456752	1.085	0.990554	0.95	0.832362	0.875723	0.756127	0.872	0.85763	103.8	95.6	90.9	109.7	9.72	23.32	28.84	24.68	High	High	High	High	High	High	High	High	High	High	High	High	High
High	Master Protein	K7EK77	ATP synthase subunit alpha, mitochondrial	ATP5F1A	0	450.766	78	16	1751	1	207	22.2	8.62	59672	16	0	1.214	0.929499	1.058	0.919549	1.208	0.804174	1.053	0.788177	0.871479	0.999993	1.005	0.983304	113.6	94	99	93.5	19.63	15.38	17.17	36.97	Not Found	Not Found	Not Found	High	High	High	High	High	High	High	High	High	High
High	Master Protein	P22314	Ubiquitin-like modifier-activating enzyme 1 (EC 6.2.1.45) (Protein A1S9) (Ubiquitin-activating enzyme E1)	UBA1	0	443.615	40	32	269	32	1058	117.8	5.76	8290	32	0	1.059	0.950098	1.015	0.958456	1.067	0.856047	1.022	0.995136	0.957774	0.807677	0.993	0.988369	104.2	97.7	99.8	98.4	6.66	8.16	8.55	9.42	High	High	High	High	High	High	High	High	High	High	High	High	High
High	Master Protein	E7EVA0	Microtubule-associated protein	MAP4	0	441.596	34	57	206	50	2297	245.3	6.23	4925	57	7	0.824	0.151097	0.83	0.328561	0.979	0.987755	0.987	0.999034	1.00742	0.977565	0.841	0.126582	94.3	96.3	95	114.4	7.51	12.41	8.57	16.57	High	High	High	High	High	High	High	High	High	High	High	High	High
High	Master Protein	A0A0S2Z377	Annexin	ANXA6	0	440.776	66	39	376	2	667	75.2	5.67	9223	39	0	1.166	0.760961	1.225	0.64558	1.092	0.623634	1.148	0.504197	1.05067	0.998201	1.067	0.991753	104.6	95.8	109.9	89.7	17.03	16.53	14.34	17.94	High	High	High	Not Found	Not Found	Not Found	Not Found	Not Found	Not Found	High	High	High	High
High	Master Protein	Q9GZV1	Ankyrin repeat domain-containing protein 2 (Skeletal muscle ankyrin repeat protein) (hArpp)	ANKRD2	0	440.039	70	24	480	24	360	39.8	6.09	14177	24	0	1.228	0.899763	1.079	0.92811	1.038	0.999981	0.912	0.548444	0.878428	0.677164	1.183	0.809426	109.4	105.4	96.1	89.1	16.3	32.48	29.32	41.57	High	High	High	High	High	High	High	High	High	High	High	High	High
High	Master Protein	P12277	Creatine kinase B-type (EC 2.7.3.2) (Brain creatine kinase) (B-CK) (Creatine kinase B chain) (Creatine phosphokinase B-type) (CPK-B)	CKB	0	438.187	61	16	531	15	381	42.6	5.59	18668	16	0	1.028	0.989838	1.165	0.73301	0.861	0.885984	0.976	1	1.1334	0.922069	1.194	0.593679	93.7	108.8	106.2	91.2	12.3	23.54	31.76	28.06	High	High	High	High	High	High	High	High	High	High	High	High	High
High	Master Protein	A0A0J9YVV7	Myomesin 2	MYOM2	0	430.444	53	39	285	1	890	99.7	5.45	7409	39	0	1.184	0.866262	1.026	0.952008	1.179	0.755889	1.022	0.993065	0.866548	0.683492	1.004	0.990455	112.4	95.3	97.4	94.9	20.29	12.4	16.94	27.25	Not Found	Not Found	Not Found	Not Found	Not Found	Not Found	Not Found	Not Found	Not Found	High	High	High	High
High	Master Protein	P00505	Aspartate aminotransferase, mitochondrial (mAspAT) (EC 2.6.1.1) (EC 2.6.1.7) (Fatty acid-binding protein) (FABP-1) (Glutamate oxaloacetate transaminase 2) (Kynurenine aminotransferase 4) (Kynurenine aminotransferase IV) (Kynurenine--oxoglutarate transaminase 4) (Kynurenine--oxoglutarate transaminase IV) (Plasma membrane-associated fatty acid-binding protein) (FABPpm) (Transaminase A)	GOT2	0	430.37	55	23	767	23	430	47.5	9.01	20218	23	0	1.025	0.942351	1.073	0.516101	1.048	0.997263	1.098	0.920546	1.04672	0.889181	0.978	0.789918	100.6	95.9	105.3	98.1	8.07	18.66	9.92	17.21	High	High	High	High	High	High	High	High	High	High	High	High	High
High	Master Protein	P11177	Pyruvate dehydrogenase E1 component subunit beta, mitochondrial (PDHE1-B) (EC 1.2.4.1)	PDHB	0	427.802	61	15	400	15	359	39.2	6.65	11694	15	0	1.045	0.977787	1.186	0.0173527	0.954	0.80752	1.084	0.246804	1.13561	0.0955991	1.095	0.403395	96.6	101.2	109.7	92.5	1.45	9.06	17.53	12.03	High	High	High	High	High	High	High	High	High	High	High	High	High
High	Master Protein	P54289	Voltage-dependent calcium channel subunit alpha-2/delta-1 (Voltage-gated calcium channel subunit alpha-2/delta-1) [Cleaved into: Voltage-dependent calcium channel subunit alpha-2-1; Voltage-dependent calcium channel subunit delta-1]	CACNA2D1	0	421.857	36	31	201	31	1103	124.5	5.27	5707	31	0	0.896	0.522436	1.031	0.778663	0.972	0.945917	1.118	0.305068	1.15038	0.207505	0.922	0.740645	93.1	95.8	107.1	103.9	7.14	11.32	17.48	13.23	High	High	High	High	High	High	High	High	High	High	High	High	High
High	Master Protein	Q13011	Delta(3,5)-Delta(2,4)-dienoyl-CoA isomerase, mitochondrial (EC 5.3.3.-)	ECH1	0	419.029	70	17	606	17	328	35.8	8	17992	17	0	0.998	0.857433	1.275	0.350203	0.932	0.990645	1.191	0.931619	1.27748	0.864701	1.071	0.550404	91.9	98.6	117.4	92.1	25.75	23.76	22	25.27	High	High	High	High	High	High	High	High	High	High	High	High	High
High	Master Protein	P06744	Glucose-6-phosphate isomerase (GPI) (EC 5.3.1.9) (Autocrine motility factor) (AMF) (Neuroleukin) (NLK) (Phosphoglucose isomerase) (PGI) (Phosphohexose isomerase) (PHI) (Sperm antigen 36) (SA-36)	GPI	0	416.5	46	21	332	21	558	63.1	8.32	8118	21	0	0.868	0.4045	0.968	0.923528	0.945	0.840411	1.054	0.522772	1.11459	0.247574	0.918	0.791323	92.5	97.8	103.1	106.5	5.76	10.56	12.84	12.38	High	High	High	High	High	High	High	High	High	High	High	High	High
High	Master Protein	P07900	Heat shock protein HSP 90-alpha (EC 3.6.4.10) (Heat shock 86 kDa) (HSP 86) (HSP86) (Heat shock protein family C member 1) (Lipopolysaccharide-associated protein 2) (LAP-2) (LPS-associated protein 2) (Renal carcinoma antigen NY-REN-38)	HSP90AA1	0	413.533	41	27	280	19	732	84.6	5.02	7490	27	0	1.174	0.901094	0.853	0.29564	1.118	0.842949	0.813	0.361911	0.726562	0.162798	1.05	0.998306	115.2	103	83.7	98.1	13.48	15.98	18.39	18.67	High	High	High	High	High	High	High	High	High	High	High	High	High
High	Master Protein	P07954	Fumarate hydratase, mitochondrial (Fumarase) (HsFH) (EC 4.2.1.2)	FH	0	406.403	49	20	410	20	510	54.6	8.76	12920	20	0	1.006	0.97168	1.093	0.0764604	0.998	0.969309	1.083	0.365364	1.08571	0.285036	1.009	0.702446	98	98.2	106.4	97.4	5.73	9.61	12.46	14.07	High	High	High	High	High	High	High	High	High	High	High	High	High
High	Master Protein	Q6ZN40	Tropomyosin 1 (cDNA FLJ16459 fis, clone BRCAN2002473, moderately similar to Tropomyosin, fibroblast isoform 2)	TPM1	0	406.138	56	31	1030	2	326	37.4	4.72	18223	31	1	1.136	0.142958	1.112	0.999048	1.195	0.220693	1.171	0.99956	0.979667	0.292438	0.95	0.990544	108.2	90.5	106	95.3	60.92	17.64	27.43	30.23	High	High	High	High	High	High	High	High	High	High	High	Not Found	Not Found
High	Master Protein	O00757	Fructose-1,6-bisphosphatase isozyme 2 (FBPase 2) (EC 3.1.3.11) (D-fructose-1,6-bisphosphate 1-phosphohydrolase 2) (Muscle FBPase)	FBP2	0	401.855	78	19	318	17	339	36.7	7.23	9420	19	3	0.751	0.52072	0.927	0.950947	1.076	0.997643	1.327	0.179736	1.23371	0.365924	0.699	0.243631	89	82.8	109.8	118.5	14.52	29.31	45.77	26.18	High	High	High	High	High	High	High	High	High	High	High	High	High
High	Master Protein	Q5TCU3	Tropomyosin beta chain (Beta-tropomyosin) (Tropomyosin-2)	TPM2	0	400.409	64	31	1148	5	284	32.8	4.68	20319	31	15	1.154	0.304746	0.924	0.999104	1.136	0.749352	0.91	0.916663	0.800532	0.495181	1.016	0.776331	112.8	99.3	90.3	97.7	7.78	23.71	25.38	32.42	High	High	High	High	High	High	High	High	High	High	High	High	High
High	Master Protein	P09622	Dihydrolipoyl dehydrogenase, mitochondrial (EC 1.8.1.4) (Dihydrolipoamide dehydrogenase) (Glycine cleavage system L protein)	DLD	0	399.561	64	25	508	25	509	54.1	7.85	15009	25	0	0.964	0.894535	1.215	0.161166	0.884	0.523564	1.115	0.460025	1.26135	0.0868416	1.09	0.841731	90.3	102.1	113.9	93.7	3.86	14	23.07	13.49	High	High	High	High	High	High	High	High	High	High	High	High	High
High	Master Protein	Q5JXI8	Four and a half LIM domains 1	FHL1	0	395.621	71	18	1412	4	257	29.1	8.27	40888	18	20	0.783	0.0760264	0.965	0.826852	0.849	0.295003	1.046	0.396253	1.23329	0.0318964	0.923	0.799582	85.3	100.5	105.2	109	9.71	8.86	10.93	13.06	High	High	High	High	High	High	High	High	High	High	High	High	High
High	Master Protein	A0A2R8Y7C0	Hemoglobin subunit alpha 2	HBA2	0	388.276	64	9	1177	1	134	13.9	9.09	38512	9	0	1.47	0.484371	0.647	0.881308	1.402	0.675252	0.617	0.72094	0.439802	0.25724	1.049	0.98005	141.2	100.7	62.1	96	31.95	37.87	54.4	29.4	High	High	High	High	High	High	High	High	High	Not Found	Not Found	High	High
High	Master Protein	E5RG95	Enolase 3 (Muscle-specific enolase) (Skeletal muscle enolase)	ENO3	0	388.239	77	14	2630	1	154	16.4	8.62	101981	14	0	1.143	0.144429	0.817	0.615597	1.182	0.0836053	0.846	0.779599	0.715636	0.0292045	0.967	0.985871	116.4	98.5	83.3	101.9	9.03	17.14	13.24	17.48	Not Found	Not Found	Not Found	High	High	High	High	High	High	High	High	High	High
High	Master Protein	P01023	Alpha-2-macroglobulin (Alpha-2-M) (C3 and PZP-like alpha-2-macroglobulin domain-containing protein 5)	A2M	0	387.836	32	33	200	33	1474	163.2	6.46	5347	33	0	1.39	0.388573	0.834	0.695728	1.086	0.889346	0.652	0.21692	0.600486	0.113503	1.28	0.693662	123.4	113.7	74.1	88.8	16.72	23.62	28.71	29.6	High	High	High	High	High	High	High	High	High	High	High	High	High
High	Master Protein	P13861	cAMP-dependent protein kinase type II-alpha regulatory subunit	PRKAR2A	0	385.714	72	24	263	22	404	45.5	5.07	7945	24	2	1.024	0.999022	1.063	0.974624	0.972	0.993155	1.009	0.991208	1.03842	0.962081	1.054	0.998573	98.9	101.8	102.7	96.6	6.41	12.4	11.18	14.23	High	High	High	High	High	High	High	High	High	High	High	High	High
High	Master Protein	P08238	Heat shock protein HSP 90-beta (HSP 90) (Heat shock 84 kDa) (HSP 84) (HSP84) (Heat shock protein family C member 3)	HSP90AB1	0	384.133	47	29	259	19	724	83.2	5.03	6699	29	13	1.172	0.709103	0.875	0.377294	1.084	0.749622	0.809	0.34123	0.747137	0.113776	1.081	0.999765	113.5	104.8	84.8	96.9	9.82	18.19	23.44	22.17	High	High	High	High	High	High	High	High	High	High	High	High	High
High	Master Protein	P33121	Long-chain-fatty-acid--CoA ligase 1 (EC 6.2.1.3) (Acyl-CoA synthetase 1) (ACS1) (Arachidonate--CoA ligase) (EC 6.2.1.15) (Long-chain acyl-CoA synthetase 1) (LACS 1) (Long-chain acyl-CoA synthetase 2) (LACS 2) (Long-chain fatty acid-CoA ligase 2) (Palmitoyl-CoA ligase 1) (Palmitoyl-CoA ligase 2) (Phytanate--CoA ligase) (EC 6.2.1.24)	ACSL1	0	383.154	45	29	307	29	698	77.9	7.15	8657	29	0	1.261	0.175058	1.037	0.991115	1.098	0.965073	0.902	0.237778	0.822751	0.184771	1.149	0.208603	113.4	103.3	93.3	90	8.35	10.39	26.94	18.19	High	High	High	High	High	High	High	High	High	High	High	High	High
High	Master Protein	G3V1N2	Alpha-globin (HCG1745306, isoform CRA_a) (Hemoglobin subunit alpha 1) (Hemoglobin subunit alpha 2)	HBA1	0	378.088	95	9	779	1	110	11.9	8.76	16480	9	0	1.187	0.893015	1.119	0.845716	0.812	0.875998	0.765	0.917981	0.942771	0.999687	1.462	0.302889	99.6	122.7	93.9	83.9	29.41	37.38	34.46	49.33	High	High	High	High	High	High	High	High	High	High	High	High	High
High	Master Protein	P54652	Heat shock-related 70 kDa protein 2 (Heat shock 70 kDa protein 2) (Heat shock protein family A member 2)	HSPA2	0	375.378	55	31	359	17	639	70	5.74	9958	31	0	0.804	0.492922	0.746	0.873847	0.988	0.990915	0.916	0.980802	0.927824	0.935832	0.814	0.516254	95.6	96.8	88.7	118.9	17.57	19.07	32.83	33.07	High	High	High	High	High	High	High	High	High	High	High	High	High
High	Master Protein	P30084	Enoyl-CoA hydratase, mitochondrial (mECH) (mECH1) (EC 4.2.1.17) (EC 5.3.3.8) (Enoyl-CoA hydratase 1) (ECHS1) (Short-chain enoyl-CoA hydratase) (SCEH)	ECHS1	0	374.973	72	19	281	19	290	31.4	8.07	9895	19	0	0.957	0.98743	1.042	0.473038	0.94	0.769804	1.023	0.841291	1.08814	0.42231	1.018	0.862848	95.3	101.4	103.7	99.6	10.25	18.09	25.19	20.94	High	High	High	High	High	High	High	High	High	High	High	High	High
High	Master Protein	Q702N8	Xin actin-binding repeat-containing protein 1 (Cardiomyopathy-associated protein 1)	XIRP1	0	372.48	28	40	181	40	1843	198.4	6.15	4224	40	0	0.957	0.95014	0.755	0.145843	1.038	0.950792	0.819	0.662533	0.788425	0.477523	0.922	0.569128	105.4	101.5	83.1	110	19.79	21.1	11.21	28.01	High	High	High	High	High	High	High	High	High	High	High	High	High
High	Master Protein	Q6ZMU5	Tripartite motif-containing protein 72 (Mitsugumin-53) (Mg53)	TRIM72	0	372.34	68	25	407	25	477	52.7	6.48	11920	25	0	1.048	0.78832	0.96	0.361123	1.053	0.749346	0.964	0.398626	0.91595	0.136492	0.995	0.999759	104.7	99.5	95.9	99.9	3.97	6.79	9.09	7.8	High	High	High	High	High	High	High	High	High	High	High	High	High
High	Master Protein	P40925	Malate dehydrogenase, cytoplasmic (EC 1.1.1.37) (Aromatic alpha-keto acid reductase) (KAR) (EC 1.1.1.96) (Cytosolic malate dehydrogenase)	MDH1	0	370.946	64	23	580	14	334	36.4	7.36	14712	23	12	0.946	0.558437	0.997	0.976301	0.884	0.3637	0.932	0.875768	1.05408	0.858739	1.07	0.975079	94.3	106.7	99.4	99.7	5.49	8.84	8.48	11.74	High	High	High	High	High	High	High	High	High	High	High	High	High
High	Master Protein	Q99497	Parkinson disease protein 7 (Maillard deglycase) (Oncogene DJ1) (Parkinsonism-associated deglycase) (Protein DJ-1) (DJ-1) (Protein/nucleic acid deglycase DJ-1) (EC 3.1.2.-, EC 3.5.1.-, EC 3.5.1.124)	PARK7	0	370.923	77	16	634	16	189	19.9	6.79	20419	16	0	0.824	0.0354639	0.982	0.988504	0.884	0.250071	1.053	0.563908	1.19161	0.0454613	0.933	0.622551	88.2	99.8	105.1	107	9.88	9.34	13.39	10.07	High	High	High	High	High	High	High	High	High	High	High	High	High
High	Master Protein	P17174	Aspartate aminotransferase, cytoplasmic (cAspAT) (EC 2.6.1.1) (EC 2.6.1.3) (Cysteine aminotransferase, cytoplasmic) (Cysteine transaminase, cytoplasmic) (cCAT) (Glutamate oxaloacetate transaminase 1) (Transaminase A)	GOT1	0	369.661	74	25	416	25	413	46.2	7.01	10458	25	0	1.011	0.968522	0.966	0.993561	0.938	0.999978	0.896	0.874469	0.95491	0.925179	1.078	0.930542	99.8	106.3	95.3	98.7	9.03	15.44	17.07	13.37	High	High	High	High	High	High	High	High	High	High	High	High	High
High	Master Protein	G3V0I5	NADH dehydrogenase [ubiquinone] flavoprotein 1, mitochondrial (EC 7.1.1.2)	NDUFV1	0	368.266	58	18	241	18	457	50	8.21	8267	18	0	1.151	0.285537	0.99	0.941341	1.063	0.863763	0.914	0.390085	0.859633	0.189783	1.084	0.583099	109	102.6	93.7	94.7	3.79	5.03	18.5	13.75	High	High	High	High	High	High	High	High	High	High	High	High	High
High	Master Protein	P08559	Pyruvate dehydrogenase E1 component subunit alpha, somatic form, mitochondrial (EC 1.2.4.1) (PDHE1-A type I)	PDHA1	0	368.135	61	20	323	20	390	43.3	8.06	8876	20	0	1.074	0.626283	1.115	0.759486	1.012	0.993378	1.051	0.999979	1.03858	0.997291	1.061	0.657768	101.1	99.9	105	94.1	6.44	6.79	9.11	11.61	High	High	High	High	High	High	High	High	High	High	High	High	High
High	Master Protein	P00568	Adenylate kinase isoenzyme 1 (AK 1) (EC 2.7.4.3) (EC 2.7.4.4) (EC 2.7.4.6) (ATP-AMP transphosphorylase 1) (ATP:AMP phosphotransferase) (Adenylate monophosphate kinase) (Myokinase)	AK1	0	366.774	76	17	323	17	194	21.6	8.63	8592	17	0	0.955	0.986892	0.825	0.187824	1.04	0.990533	0.899	0.485274	0.863504	0.447404	0.918	0.865328	103.3	99.3	89.2	108.2	12.79	17.78	19.86	32.42	High	High	High	High	High	High	High	High	High	High	High	High	High
High	Master Protein	P61981	14-3-3 protein gamma (Protein kinase C inhibitor protein 1) (KCIP-1) [Cleaved into: 14-3-3 protein gamma, N-terminally processed]	YWHAG	0	355.509	74	16	427	12	247	28.3	4.89	11083	16	3	0.887	0.62369	0.982	0.999986	0.937	0.957333	1.038	0.905133	1.10645	0.738005	0.946	0.820495	93	99.2	102.9	104.9	9.45	8.33	16	11.07	High	High	High	High	High	High	High	High	High	High	High	High	High
High	Master Protein	P11021	Endoplasmic reticulum chaperone BiP (EC 3.6.4.10) (78 kDa glucose-regulated protein) (GRP-78) (Binding-immunoglobulin protein) (BiP) (Heat shock protein 70 family protein 5) (HSP70 family protein 5) (Heat shock protein family A member 5) (Immunoglobulin heavy chain-binding protein)	HSPA5	0	350.577	54	31	265	28	654	72.3	5.16	7407	31	0	0.96	0.832348	1.079	0.755498	0.891	0.79511	1.002	0.795436	1.12433	0.401136	1.077	0.999733	93.3	104.7	104.9	97.2	10.36	8.98	15.32	13.39	High	High	High	High	High	High	High	High	High	High	High	High	High
High	Master Protein	Q53GG5	PDZ and LIM domain protein 3 (Actinin-associated LIM protein) (Alpha-actinin-2-associated LIM protein)	PDLIM3	0	348.634	61	15	367	3	364	39.2	6.89	11676	15	18	0.855	0.279059	0.925	0.137153	0.915	0.999923	0.99	0.965266	1.08143	0.984386	0.934	0.155925	92.1	100.6	99.6	107.7	12.63	14.16	15.57	19.44	High	High	High	High	High	High	High	High	High	High	High	High	High
High	Master Protein	P17661	Desmin	DES	0	347.642	63	28	238	25	470	53.5	5.27	6008	28	4	1.017	0.999773	0.975	0.965794	1.162	0.53903	1.114	0.853084	0.958175	0.963407	0.875	0.422195	105.2	90.5	100.8	103.5	11.92	20.49	9.44	33.83	High	High	High	High	High	High	High	High	High	High	High	High	High
High	Master Protein	P02585	Troponin C, skeletal muscle	TNNC2	0	346.453	86	12	1058	10	160	18.1	4.2	38389	12	1	1.071	0.959454	0.994	1	1.141	0.913651	1.06	0.998794	0.928037	0.971627	0.938	0.997389	107	93.7	99.3	99.9	18.26	35.58	26.75	32.9	High	High	High	High	High	High	High	High	High	High	High	High	High
High	Master Protein	P36957	Dihydrolipoyllysine-residue succinyltransferase component of 2-oxoglutarate dehydrogenase complex, mitochondrial (EC 2.3.1.61) (2-oxoglutarate dehydrogenase complex component E2) (OGDC-E2) (Dihydrolipoamide succinyltransferase component of 2-oxoglutarate dehydrogenase complex) (E2K)	DLST	0	344.664	38	15	481	15	453	48.7	8.95	15355	15	0	0.928	0.739503	1.311	0.0195415	0.883	0.373631	1.247	0.0774074	1.41272	0.0064495	1.051	0.870549	86.5	98	122.2	93.2	5.71	11.42	17	17.66	High	High	High	High	High	High	High	High	High	High	High	High	High
High	Master Protein	A8MU46	Smoothelin-like protein 1	SMTNL1	0	343.124	37	15	224	15	494	53	4.72	8312	15	0	0.846	0.0941323	0.894	0.878807	1.073	0.96161	1.133	0.624961	1.05735	0.469127	0.789	0.103219	95.9	89.4	101.4	113.3	17.5	18.64	16.05	18	High	High	High	High	High	High	High	High	High	High	High	High	High
High	Master Protein	P35609	Alpha-actinin-2 (Alpha-actinin skeletal muscle isoform 2) (F-actin cross-linking protein)	ACTN2	0	341.087	41	32	237	22	894	103.8	5.45	7954	32	10	1.303	0.432492	1.123	0.983698	1.087	0.56983	0.937	0.93367	0.861579	0.3747	1.199	0.991806	112.7	103.7	97.1	86.5	10.69	22.18	24.93	28.07	High	High	High	High	High	High	High	High	High	High	High	High	High
High	Master Protein	A0A8I5KWT8	Myosin-9 (Myosin heavy chain 9) (Myosin heavy chain, non-muscle IIa) (Non-muscle myosin heavy chain IIa)	MYH9	0	336.273	22	35	156	32	1981	229	5.64	5247	35	2	1.418	0.774475	0.92	0.597355	1.272	0.593504	0.826	0.777898	0.649137	0.24546	1.115	0.981609	127.4	100.1	82.7	89.8	17.36	18.58	47.29	44.58	High	High	High	High	High	High	High	High	High	High	High	High	High
High	Master Protein	P55084	Trifunctional enzyme subunit beta, mitochondrial (TP-beta) [Includes: 3-ketoacyl-CoA thiolase (EC 2.3.1.155) (EC 2.3.1.16) (Acetyl-CoA acyltransferase) (Beta-ketothiolase)]	HADHB	0	335.988	59	25	297	25	474	51.3	9.41	7192	25	0	1.073	0.704285	1.136	0.463554	0.953	0.994948	1.009	0.998549	1.05859	0.985452	1.127	0.386189	99	103.9	104.8	92.3	5.09	16.42	16.63	19.27	High	High	High	High	High	High	High	High	High	High	High	High	High
High	Master Protein	A0A2R8Y793	Actin, cytoplasmic 1 (Beta-actin)	ACTB	0	335.304	51	14	1063	1	309	34.1	5.17	33913	14	0	1.606	0.123017	0.81	0.66888	1.684	0.0967261	0.774	0.0426323	0.575709	0.0293703	0.954	0.998759	147	109.34	84.6292	91.5	22.29	33.27	25.94	33.13	High	High	High	High	High	High	High	High	High	High	High	Not Found	Not Found
High	Master Protein	P04792	Heat shock protein beta-1 (HspB1) (28 kDa heat shock protein) (Estrogen-regulated 24 kDa protein) (Heat shock 27 kDa protein) (HSP 27) (Heat shock protein family B member 1) (Stress-responsive protein 27) (SRP27)	HSPB1	0	327.926	81	14	539	14	205	22.8	6.4	14339	14	0	0.875	0.772433	0.889	0.81243	0.887	0.975389	0.902	0.986215	1.01608	0.999897	0.986	0.908006	93.3	105.2	94.8	106.7	18.05	20.18	12.94	15.57	High	High	High	High	High	High	High	High	High	High	High	High	High
High	Master Protein	O75208	Ubiquinone biosynthesis protein COQ9, mitochondrial	COQ9	0	327.541	53	10	204	2	318	35.5	5.94	8479	10	17	0.921	0.501334	1.195	0.0238914	0.88	0.194729	1.143	0.0953819	1.29831	0.0033023	1.046	0.861769	88.5	100.5	114.9	96.1	6.48	10.31	12.83	12.95	High	High	High	High	High	High	High	High	High	High	High	High	High
High	Master Protein	P31937	3-hydroxyisobutyrate dehydrogenase, mitochondrial (HIBADH) (EC 1.1.1.31)	HIBADH	0	323.182	65	13	189	13	336	35.3	8.13	7019	13	0	0.934	0.743399	1.142	0.057349	0.916	0.355839	1.12	0.208089	1.22259	0.017848	1.019	0.847857	91.2	99.6	111.5	97.7	11.85	10.97	13.7	16.26	High	High	High	High	High	High	High	High	High	High	High	High	High
High	Master Protein	Q9NZU5	LIM and cysteine-rich domains protein 1 (Dyxin)	LMCD1	0	321.078	66	22	233	22	365	40.8	7.93	5613	22	0	1.054	0.999928	0.795	0.403074	1.051	0.999957	0.793	0.463263	0.755027	0.556374	1.002	0.999178	109.4	104.1	82.6	103.9	10.35	21.13	22.96	27.76	High	High	High	High	High	High	High	High	High	High	High	High	High
High	Master Protein	A0A7P0TA35	Protein disulfide-isomerase (EC 5.3.4.1)	P4HB	0	320.371	54	24	319	24	542	61	5.01	8796	24	0	0.911	0.553211	1.078	0.526892	0.975	0.948856	1.153	0.160045	1.18299	0.114775	0.935	0.768016	92.9	95.3	109.9	102	10.98	6.97	13.44	14.13	High	High	High	High	High	High	High	High	High	High	High	High	High
High	Master Protein	P68366	Tubulin alpha-4A chain (EC 3.6.5.-) (Alpha-tubulin 1) (Testis-specific alpha-tubulin) (Tubulin H2-alpha) (Tubulin alpha-1 chain)	TUBA4A	0	318.99	57	18	232	5	448	49.9	5.06	8056	18	1	1.055	0.615863	0.936	0.0372701	1.025	0.471121	0.91	0.0627852	0.886667	0.00757138	1.029	0.990962	105	102.4	93.1	99.5	7.35	7.74	13.26	5.92	High	High	High	High	High	High	High	High	High	High	High	High	High
High	Master Protein	F2Z337	Myoglobin	MB	0	317.665	92	9	2700	1	77	8.6	6.14	93204	9	0	1.037	0.912181	0.799	0.757036	0.914	0.999416	0.704	0.435462	0.770335	0.495637	1.134	0.910505	104.5	114.3	80.5	100.8	14.2	14.42	19.02	22.9	High	High	High	High	High	High	High	High	High	High	High	High	High
High	Master Protein	P01857	Immunoglobulin heavy constant gamma 1 (Ig gamma-1 chain C region) (Ig gamma-1 chain C region EU) (Ig gamma-1 chain C region KOL) (Ig gamma-1 chain C region NIE)	IGHG1	0	311.925	42	12	379	5	399	43.9	6.96	11817	12	4	1.098	0.602858	0.842	0.992655	1.054	0.98117	0.808	0.666474	0.766092	0.560154	1.042	0.713034	110.3	104.7	84.5	100.5	17.3	34.96	38.09	31.31	High	High	High	High	High	High	High	High	High	High	High	High	High
High	Master Protein	O14558	Heat shock protein beta-6 (HspB6) (Heat shock 20 kDa-like protein p20) (Heat shock protein family B member 6)	HSPB6	0	311.867	86	9	440	9	160	17.1	6.4	12511	9	0	1.094	0.999989	1.078	0.94985	0.986	0.990694	0.972	0.853756	0.985323	0.971723	1.11	0.987834	102.2	103.7	100.7	93.4	16.12	19.37	20.61	21.35	High	High	High	High	High	High	High	High	High	High	High	High	High
High	Master Protein	Q9Y235	C->U-editing enzyme APOBEC-2 (EC 3.5.4.36) (mRNA(cytosine(6666)) deaminase 2)	APOBEC2	0	309.891	77	12	176	12	224	25.7	4.84	4648	12	0	1.017	0.902677	1.014	0.807756	0.977	0.98504	0.974	0.942719	0.996997	0.997759	1.041	0.976485	99.9	102.3	99.6	98.2	8.32	14.55	20.71	27.09	High	High	High	High	High	High	High	High	High	High	High	High	High
High	Master Protein	A0A6Q8PFE4	Actin beta	ACTB	0	307.596	49	12	852	1	332	37.3	5.55	27197	12	0	1.179	0.825194	0.949	0.997002	1.165	0.883442	0.938	0.988724	0.805092	0.819722	1.012	0.998707	113.9	97.8	91.7	96.6	24.61	33.57	5.2	38.58	Not Found	Not Found	Not Found	High	High	High	Not Found	Not Found	Not Found	Not Found	Not Found	Not Found	Not Found
High	Master Protein	A0A8I5KYH4	Electron transfer flavoprotein subunit alpha (Alpha-ETF)	ETFA	0	307.222	61	15	174	15	358	37.8	8.32	5644	15	0	1.04	0.939551	1.074	0.508554	0.93	0.866731	0.961	0.999919	1.03255	0.888206	1.118	0.372222	98.3	105.7	101.5	94.5	3.19	13.83	18.09	17.03	High	High	High	High	High	High	High	High	High	High	High	High	High
High	Master Protein	P12235	ADP/ATP translocase 1 (ADP,ATP carrier protein 1) (ADP,ATP carrier protein, heart/skeletal muscle isoform T1) (Adenine nucleotide translocator 1) (ANT 1) (Solute carrier family 25 member 4)	SLC25A4	0	306.605	56	17	486	17	298	33	9.76	14400	17	0	1.156	0.242948	0.954	0.619737	1.033	0.735599	0.852	0.173974	0.824497	0.0522218	1.119	0.693266	109.4	105.9	90.2	94.6	9.98	12.62	25.1	15.13	High	High	High	High	High	High	High	High	High	High	High	High	High
High	Master Protein	P00352	Aldehyde dehydrogenase 1A1 (EC 1.2.1.19) (EC 1.2.1.28) (EC 1.2.1.3) (EC 1.2.1.36) (3-deoxyglucosone dehydrogenase) (ALDH-E1) (ALHDII) (Aldehyde dehydrogenase family 1 member A1) (Aldehyde dehydrogenase, cytosolic) (Retinal dehydrogenase 1) (RALDH 1) (RalDH1)	ALDH1A1	0	303.942	47	21	207	20	501	54.8	6.73	4450	21	1	1.044	0.999502	1.031	0.489482	0.922	0.597398	0.911	0.999885	0.987903	0.664299	1.132	0.356556	99.2	107.6	98	95.1	7.2	15.48	23.29	6.71	High	High	High	High	High	High	High	High	High	High	High	High	High
High	Master Protein	P08574	Cytochrome c1, heme protein, mitochondrial (EC 7.1.1.8) (Complex III subunit 4) (Complex III subunit IV) (Cytochrome b-c1 complex subunit 4) (Ubiquinol-cytochrome-c reductase complex cytochrome c1 subunit) (Cytochrome c-1)	CYC1	0	300.495	50	9	304	9	325	35.4	9	9419	9	0	1.091	0.23264	1.006	0.999926	1.031	0.962761	0.95	0.503924	0.921905	0.375763	1.058	0.296059	105	101.9	96.8	96.3	5.15	6.08	13.87	12.81	High	High	High	High	High	High	High	High	High	High	High	High	High
High	Master Protein	Q8N142	Adenylosuccinate synthetase isozyme 1 (AMPSase 1) (AdSS 1) (EC 6.3.4.4) (Adenylosuccinate synthetase, basic isozyme) (Adenylosuccinate synthetase, muscle isozyme) (M-type adenylosuccinate synthetase) (Adenylosuccinate synthetase-like 1) (AdSSL1) (IMP--aspartate ligase 1)	ADSS1	0	298.674	58	23	219	23	457	50.2	8.59	6557	23	0	0.954	0.996346	0.95	0.986613	0.99	0.999103	0.986	0.901145	0.994934	0.963235	0.963	0.972858	98.7	99.6	98.2	103.5	4.73	13.52	16.34	18.29	High	High	High	High	High	High	High	High	High	High	High	High	High
High	Master Protein	O95831	Apoptosis-inducing factor 1, mitochondrial (EC 1.6.99.-) (Programmed cell death protein 8)	AIFM1	0	297.816	50	21	183	21	613	66.9	8.95	5101	21	0	0.989	0.999958	1.004	0.923191	0.928	0.779532	0.942	0.982089	1.01643	0.958571	1.066	0.619878	97.4	105	99	98.5	5.01	7.58	15.03	13.54	High	High	High	High	High	High	High	High	High	High	High	High	High
High	Master Protein	A0A7P0TBE2	Acetyltransferase component of pyruvate dehydrogenase complex (EC 2.3.1.12)	DLAT	0	296.707	34	17	389	17	645	68.8	7.84	11929	17	0	1.015	0.776327	0.856	0.773136	1.038	0.947735	0.876	0.528062	0.843602	0.36588	0.978	0.957468	105.5	101.6	89	103.9	6.85	12.93	29.25	19.67	High	High	High	High	High	High	High	High	High	High	High	High	High
High	Master Protein	P62258	14-3-3 protein epsilon (14-3-3E)	YWHAE	0	296.211	80	22	245	12	255	29.2	4.74	6609	22	15	0.858	0.528515	0.955	0.99988	0.95	0.920149	1.057	0.908314	1.11255	0.676498	0.903	0.803955	92.4	97.2	102.8	107.6	13.23	9.67	15.8	12.95	High	High	High	High	High	High	High	High	High	High	High	High	High
High	Master Protein	P30041	Peroxiredoxin-6 (EC 1.11.1.27) (1-Cys peroxiredoxin) (1-Cys PRX) (24 kDa protein) (Acidic calcium-independent phospholipase A2) (aiPLA2) (EC 3.1.1.4) (Antioxidant protein 2) (Glutathione-dependent peroxiredoxin) (Liver 2D page spot 40) (Lysophosphatidylcholine acyltransferase 5) (LPC acyltransferase 5) (LPCAT-5) (Lyso-PC acyltransferase 5) (EC 2.3.1.23) (Non-selenium glutathione peroxidase) (NSGP…	PRDX6	0	295.737	76	17	229	17	224	25	6.38	6235	17	0	1.012	0.997457	0.899	0.403423	0.993	0.999648	0.882	0.262526	0.88835	0.429435	1.019	0.984333	103	103.7	91.5	101.8	4.51	15.64	11.41	11.97	High	High	High	High	High	High	High	High	High	High	High	High	High
High	Master Protein	Q07021	Complement component 1 Q subcomponent-binding protein, mitochondrial (ASF/SF2-associated protein p32) (Glycoprotein gC1qBP) (C1qBP) (Hyaluronan-binding protein 1) (Mitochondrial matrix protein p32) (gC1q-R protein) (p33) (SF2AP32)	C1QBP	0	290.852	54	10	227	10	282	31.3	4.84	9126	10	0	1.008	0.999909	1.147	0.0199263	0.985	0.910022	1.121	0.0751964	1.13782	0.0458475	1.023	0.882139	96.5	97.9	109.8	95.8	7.65	5.9	13.99	13.56	High	High	High	High	High	High	High	High	High	High	High	High	High
High	Master Protein	P02647	Apolipoprotein A-I (Apo-AI) (ApoA-I) (Apolipoprotein A1) [Cleaved into: Proapolipoprotein A-I (ProapoA-I); Truncated apolipoprotein A-I (Apolipoprotein A-I(1-242))]	APOA1	0	290.667	67	20	320	20	267	30.8	5.76	8925	20	0	1.061	0.714796	1.04	0.999997	0.758	0.999948	0.744	0.73372	0.980912	0.785464	1.399	0.60927	94.3	124.3	92.5	88.9	33.33	25.54	35.91	34.46	High	High	High	High	High	High	High	High	High	High	High	High	High
High	Master Protein	Q16698	2,4-dienoyl-CoA reductase [(3E)-enoyl-CoA-producing], mitochondrial (EC 1.3.1.124) (2,4-dienoyl-CoA reductase [NADPH]) (4-enoyl-CoA reductase [NADPH]) (Short chain dehydrogenase/reductase family 18C member 1)	DECR1	0	287.851	65	16	236	16	335	36	9.28	6802	16	0	1.069	0.671204	1.085	0.837473	0.983	0.9869	0.998	0.919831	1.01488	0.99363	1.087	0.296159	100.8	102.6	102.3	94.3	3.53	9.96	16.69	16.02	High	High	High	High	High	High	High	High	High	High	High	High	High
High	Master Protein	H0Y786	Nebulin	NEB	0	287.611	10	24	128	1	3007	348.7	9.11	3396	24	0	1.037	0.813039	0.756	0.245708	1.244	0.382341	0.907	0.647247	0.729021	0.0969443	0.833	0.800608	114.4	91.9	83.4	110.3	22.08	28.34	34.9	32.05	High	High	High	High	High	High	Not Found	Not Found	Not Found	Not Found	Not Found	Not Found	Not Found
High	Master Protein	A0A5F9ZHM4	L-lactate dehydrogenase (EC 1.1.1.27)	LDHB	0	286.376	52	15	228	14	341	37.4	6.25	6827	15	0	1.22	0.764786	0.938	0.813455	1.067	0.990028	0.821	0.421211	0.769841	0.391167	1.144	0.843646	113.4	106.3	87.3	93	18.38	31.87	47.43	36.34	High	High	High	High	High	High	High	High	High	High	High	High	High
High	Master Protein	Q9UKS6	Protein kinase C and casein kinase substrate in neurons protein 3 (SH3 domain-containing protein 6511)	PACSIN3	0	285.373	53	16	196	16	424	48.5	6.18	7206	16	0	1.039	0.964553	0.884	0.60072	1.1	0.818954	0.936	0.829447	0.851163	0.456064	0.944	0.960552	107.5	97.7	91.5	103.4	4.78	13.47	21.2	13.41	High	High	High	High	High	High	High	High	High	High	High	High	High
High	Master Protein	P05023	Sodium/potassium-transporting ATPase subunit alpha-1 (Na(+)/K(+) ATPase alpha-1 subunit) (EC 7.2.2.13) (Sodium pump subunit alpha-1)	ATP1A1	0	282.489	20	16	175	6	1023	112.8	5.49	7295	16	0	1.145	0.53007	0.979	0.547426	1.112	0.802786	0.95	0.294942	0.854034	0.113957	1.03	0.940776	110.3	99.2	94.2	96.3	12.01	7.92	17.43	8.8	High	High	High	High	High	High	High	High	High	High	High	High	High
High	Master Protein	Q05639	Elongation factor 1-alpha 2 (EF-1-alpha-2) (Eukaryotic elongation factor 1 A-2) (eEF1A-2) (Statin-S1)	EEF1A2	0	280.617	49	17	249	9	463	50.4	9.03	4960	17	10	0.887	0.620504	1.002	0.905267	0.894	0.789499	1.01	0.769692	1.1302	0.374097	0.992	0.98429	91.4	102.2	103.3	103.1	9.85	8.79	6.29	11.69	High	High	High	High	High	High	High	High	High	High	High	High	High
High	Master Protein	A0A087WYF8	PDZ and LIM domain protein 3	PDLIM3	0	280.611	68	13	325	1	276	30.1	7.72	10521	13	0	1.087	0.934752	0.935	0.65247	1.098	0.684345	0.944	0.917681	0.859779	0.440532	0.99	0.916696	108.4	98.7	93.2	99.7	16.28	19.37	16.03	25.5	High	High	High	High	High	High	High	High	High	High	High	High	High
High	Master Protein	P00338	L-lactate dehydrogenase A chain (LDH-A) (EC 1.1.1.27) (Cell proliferation-inducing gene 19 protein) (LDH muscle subunit) (LDH-M) (Renal carcinoma antigen NY-REN-59)	LDHA	0	277.96	54	18	283	17	332	36.7	8.27	7709	18	2	0.848	0.999997	0.631	0.282517	1.106	0.901467	0.823	0.654668	0.744498	0.395274	0.766	0.846026	104.5	94.5	77.8	123.3	37.08	42.79	31.19	60.52	High	High	High	High	High	High	High	High	High	High	High	High	High
High	Master Protein	H3BNT2	Ubiquinone biosynthesis protein	COQ9	0	277.625	49	9	161	1	303	33.9	5.5	6595	9	0	1.292	0.124705	1.007	0.998245	1.255	0.0964009	0.978	0.984295	0.779732	0.209121	1.03	0.99636	119.4	95.1	93.1	92.4	18.79	9.05	3.31	16.17	Not Found	Not Found	Not Found	Not Found	Not Found	Not Found	Not Found	Not Found	Not Found	High	High	Not Found	Not Found
High	Master Protein	P30086	Phosphatidylethanolamine-binding protein 1 (PEBP-1) (HCNPpp) (Neuropolypeptide h3) (Prostatic-binding protein) (Raf kinase inhibitor protein) (RKIP) [Cleaved into: Hippocampal cholinergic neurostimulating peptide (HCNP)]	PEBP1	0	276.409	80	11	340	11	187	21	7.53	10863	11	0	0.91	0.225678	1.176	0.190685	0.887	0.319796	1.146	0.127623	1.29266	0.0087705	1.026	0.99309	88.5	99.8	114.4	97.3	6.62	9.26	13.58	16.36	High	High	High	High	High	High	High	High	High	High	High	High	High
High	Master Protein	P45880	Voltage-dependent anion-selective channel protein 2 (VDAC-2) (hVDAC2) (Outer mitochondrial membrane protein porin 2)	VDAC2	0	275.805	63	14	257	14	294	31.5	7.56	7404	14	0	1.014	0.942291	1.308	0.000719595	0.899	0.518529	1.16	0.0781002	1.29089	0.0111762	1.128	0.10469	91.1	101.4	117.6	89.9	7.74	6.48	8.01	11.17	High	High	High	High	High	High	High	High	High	High	High	High	High
High	Master Protein	O60664	Perilipin-3 (47 kDa mannose 6-phosphate receptor-binding protein) (47 kDa MPR-binding protein) (Cargo selection protein TIP47) (Mannose-6-phosphate receptor-binding protein 1) (Placental protein 17) (PP17)	PLIN3	0	275.026	47	15	159	15	434	47	5.44	5034	15	0	0.956	0.763091	1.102	0.392199	0.927	0.634696	1.069	0.517158	1.15294	0.139338	1.032	0.993155	93.5	100.9	107.8	97.8	4.88	8.83	5.45	9.02	High	High	High	High	High	High	High	High	High	High	High	High	High
High	Master Protein	Q71U36	Tubulin alpha-1A chain (EC 3.6.5.-) (Alpha-tubulin 3) (Tubulin B-alpha-1) (Tubulin alpha-3 chain) [Cleaved into: Detyrosinated tubulin alpha-1A chain]	TUBA1A	0	273.564	56	18	168	5	451	50.1	5.06	5351	18	16	1.087	0.10106	0.887	0.233377	1.077	0.0968912	0.879	0.241705	0.816682	0.00443125	1.01	0.999994	109.1	101.4	89.1	100.4	8.05	7.56	15.11	6.08	High	High	High	High	High	High	High	High	High	High	High	High	High
High	Master Protein	Q5JXI3	Four and a half LIM domains 1	FHL1	0	270.543	69	15	694	1	207	23.6	8.18	18565	15	0	1.167	0.733557	1.161	0.126073	1.131	0.85614	1.125	0.194068	0.994398	0.69718	1.032	0.991454	107.1	94.7	106.5	91.7	15.54	11.65	11.52	15.23	High	High	High	Not Found	Not Found	Not Found	High	High	High	Not Found	Not Found	High	High
High	Master Protein	E9PK54	Heat shock cognate 71 kDa protein (EC 3.6.4.10) (Heat shock 70 kDa protein 8)	HSPA8	0	269.884	87	13	279	1	183	19.9	7.33	8035	13	0	1.22	0.119904	0.935	0.68406	1.231	0.146018	0.944	0.621089	0.766355	0.0300708	0.991	0.999244	117.7	95.6	90.2	96.5	9.92	9.72	18.19	23.25	High	High	High	High	High	High	High	High	High	High	High	High	High
High	Master Protein	H0Y3P5	Nebulin	NEB	0	268.923	53	24	126	2	659	74.7	8.98	3267	24	0	1.046	0.895433	1.233	0.759001	1.173	0.999925	1.384	0.381049	1.17946	0.474497	0.891	0.859484	100.3	85.5	118.3	95.9	24.85	28.48	16.43	31.99	High	High	High	Not Found	Not Found	Not Found	High	High	High	High	High	High	High
High	Master Protein	P09211	Glutathione S-transferase P (EC 2.5.1.18) (GST class-pi) (GSTP1-1)	GSTP1	0	267.755	64	12	129	12	210	23.3	5.64	4426	12	0	0.899	0.327763	1.209	0.295152	0.867	0.402295	1.166	0.234146	1.34447	0.0245341	1.036	0.99799	86.8	100	116.7	96.5	14.15	14.86	20.15	18.18	High	High	High	High	High	High	High	High	High	High	High	High	High
High	Master Protein	P07437	Tubulin beta chain (Tubulin beta-5 chain)	TUBB	0	266.875	58	18	179	4	444	49.6	4.89	5401	18	0	1.064	0.418099	0.92	0.203355	1.019	0.405416	0.881	0.211566	0.863765	0.0220019	1.044	0.999992	105.7	103.7	91.3	99.3	5.66	7.22	12.59	7.82	High	High	High	High	High	High	High	High	High	High	High	High	High
High	Master Protein	B0QYF7	Myoglobin	MB	0	266.015	88	7	1363	1	74	8.1	9.09	40659	7	0	1.148	0.999658	1.421	0.839566	1.264	0.846875	1.566	0.424899	1.23902	0.919892	0.908	0.815885	102.5	81.1	127	89.3	32.56	52.77	48.18	60.68	High	High	High	High	High	High	High	High	High	High	High	High	High
High	Master Protein	O75923	Dysferlin (Dystrophy-associated fer-1-like protein) (Fer-1-like protein 1)	DYSF	0	263.638	20	31	152	30	2080	237.1	5.64	3751	31	1	1.114	0.155331	0.862	0.0406485	1.103	0.127984	0.854	0.0509669	0.773703	0.00102215	1.01	0.999256	111.8	101.3	86.5	100.4	5.41	8.52	18.27	7.47	High	High	High	High	High	High	High	High	High	High	High	High	High
High	Master Protein	P30622	CAP-Gly domain-containing linker protein 1 (Cytoplasmic linker protein 1) (Cytoplasmic linker protein 170 alpha-2) (CLIP-170) (Reed-Sternberg intermediate filament-associated protein) (Restin)	CLIP1	0	262.825	26	35	140	35	1438	162.1	5.36	3997	35	0	0.937	0.673898	0.878	0.182014	1.047	0.798874	0.981	0.999955	0.937624	0.83858	0.895	0.0831136	101	96.5	94.7	107.8	4.94	9.61	8.33	10.25	High	High	High	High	High	High	High	High	High	High	High	High	High
High	Master Protein	P01834	Immunoglobulin kappa constant (Ig kappa chain C region) (Ig kappa chain C region AG) (Ig kappa chain C region CUM) (Ig kappa chain C region EU) (Ig kappa chain C region OU) (Ig kappa chain C region ROY) (Ig kappa chain C region TI)	IGKC	0	260.989	79	5	354	1	107	11.8	6.52	13217	5	9	1.036	0.77448	0.974	0.999997	0.927	0.997387	0.872	0.861331	0.940239	0.8323	1.117	0.785937	100.4	108.3	94.4	96.9	20.26	22.82	35.69	27.96	High	High	High	High	High	High	High	High	High	High	High	High	High
High	Master Protein	A0A0B4J2D5	Putative glutamine amidotransferase-like class 1 domain-containing protein 3B, mitochondrial (Keio novel protein-I) (KNP-I) (Protein GT335) (Protein HES1)	GATD3B	0	258.964	53	12	190	12	268	28.1	8.27	5465	12	0	0.845	0.644708	1.231	0.0435128	0.785	0.20491	1.144	0.228172	1.457	0.00970256	1.076	0.730628	81.4	103.6	118.6	96.4	12.08	13.23	19.96	16.2	High	High	High	High	High	High	High	High	High	High	High	High	High
High	Master Protein	Q9BXS1	Isopentenyl-diphosphate delta-isomerase 2 (EC 5.3.3.2) (Isopentenyl pyrophosphate isomerase 2) (IPP isomerase 2) (IPPI2)	IDI2	0	258.381	67	13	149	12	227	26.7	6.46	3949	13	2	1.02	0.961758	0.986	0.901542	0.967	0.862878	0.935	0.97927	0.968127	0.742806	1.054	0.983519	100.4	103.9	97.2	98.5	21.8	31.78	33.35	35.42	High	High	High	High	High	High	High	High	High	High	High	High	High
High	Master Protein	P13807	Glycogen [starch] synthase, muscle (EC 2.4.1.11) (Glycogen synthase 1)	GYS1	0	258.328	29	17	123	16	737	83.7	6.18	4016	17	1	1.112	0.573673	1.022	0.822818	1.083	0.61693	0.995	0.786256	0.918616	0.264723	1.027	0.999761	106.9	98.7	98.2	96.1	3.82	10.66	11.81	14.1	High	High	High	High	High	High	High	High	High	High	High	High	High
High	Master Protein	P24298	Alanine aminotransferase 1 (ALT1) (EC 2.6.1.2) (Glutamate pyruvate transaminase 1) (GPT 1) (Glutamic--alanine transaminase 1) (Glutamic--pyruvic transaminase 1)	GPT	0	257.756	57	17	138	15	496	54.6	7.18	3645	17	2	1.047	0.717799	0.897	0.819867	0.972	0.839873	0.832	0.693717	0.856046	0.359372	1.078	0.992249	104.2	107.2	89.2	99.4	14.24	15.43	10.78	15.81	High	High	High	High	High	High	High	High	High	High	High	High	High
High	Master Protein	Q15365	Poly(rC)-binding protein 1 (Alpha-CP1) (Heterogeneous nuclear ribonucleoprotein E1) (hnRNP E1) (Nucleic acid-binding protein SUB2.3)	PCBP1	0	257.114	57	13	114	9	356	37.5	7.09	3382	13	8	1.014	0.999216	0.898	0.300882	1.021	0.96615	0.904	0.634571	0.885467	0.487892	0.993	0.885583	103.9	101.7	92	102.4	5.62	8.3	11.08	8.27	High	High	High	High	High	High	High	High	High	High	High	High	High
High	Master Protein	Q86TD4	Sarcalumenin	SRL	0	256.744	49	18	170	18	473	54.4	6.34	4567	18	0	1.011	0.993616	0.917	0.699471	1.063	0.997861	0.964	0.651088	0.906999	0.65134	0.952	0.999646	104.3	98.1	94.6	103.1	11.94	15.46	9.51	15.79	High	High	High	High	High	High	High	High	High	High	High	High	High
High	Master Protein	Q9Y2J8	Protein-arginine deiminase type-2 (EC 3.5.3.15) (PAD-H19) (Peptidylarginine deiminase II) (Protein-arginine deiminase type II)	PADI2	0	256.04	35	17	128	17	665	75.5	5.59	3566	17	0	1.091	0.420985	0.888	0.706128	1.142	0.33832	0.93	0.794125	0.814247	0.129048	0.955	0.997429	110.9	97.1	90.3	101.7	8.61	13.62	16.48	16.01	High	High	High	High	High	High	High	High	High	High	High	High	High
High	Master Protein	Q8NB12	Histone-lysine N-methyltransferase SMYD1 (EC 2.1.1.354) (SET and MYND domain-containing protein 1)	SMYD1	0	255.926	66	22	89	22	490	56.6	7.09	2001	22	0	1.006	0.988118	0.91	0.55376	1.05	0.974509	0.95	0.613439	0.905588	0.492779	0.958	0.999372	103.8	98.9	94	103.2	8.71	10.46	11.06	11.92	High	High	High	High	High	High	High	High	High	High	High	High	High
High	Master Protein	Q16851	UTP--glucose-1-phosphate uridylyltransferase (EC 2.7.7.9) (UDP-glucose pyrophosphorylase) (UDPGP) (UGPase)	UGP2	0	254.863	57	22	165	22	508	56.9	8.15	3907	22	0	1.027	0.994271	0.701	0.178563	1.208	0.718736	0.825	0.571637	0.682927	0.199824	0.85	0.759177	114.8	95	78.4	111.8	25.76	36.27	36.26	34.87	High	High	High	High	High	High	High	High	High	High	High	High	High
High	Master Protein	P68371	Tubulin beta-4B chain (Tubulin beta-2 chain) (Tubulin beta-2C chain)	TUBB4B	0	253.312	58	18	175	4	445	49.8	4.89	4756	18	17	1.054	0.583843	0.962	0.0472936	1.029	0.589497	0.939	0.0463495	0.911877	0.008521	1.024	0.999999	104.4	101.4	95.2	99	7.37	6.2	9.95	5.31	High	High	High	High	High	High	High	High	High	High	High	High	High
High	Master Protein	P01009	Alpha-1-antitrypsin (Alpha-1 protease inhibitor) (Alpha-1-antiproteinase) (Serpin A1) [Cleaved into: Short peptide from AAT (SPAAT)]	SERPINA1	0	252.673	53	17	232	1	418	46.7	5.59	6554	17	0	1.182	0.877821	0.95	0.99993	1.016	0.999861	0.817	0.871487	0.803815	0.93246	1.163	0.749973	110.1	108.3	88.5	93.1	29.53	32.64	26.18	23.3	High	High	High	High	High	High	High	High	High	High	High	High	High
High	Master Protein	P18669	Phosphoglycerate mutase 1 (EC 5.4.2.11) (EC 5.4.2.4) (BPG-dependent PGAM 1) (Phosphoglycerate mutase isozyme B) (PGAM-B)	PGAM1	0	251.642	41	11	391	5	254	28.8	7.18	10665	11	0	1.039	0.999608	1.088	0.842746	1.044	0.967152	1.092	0.5194	1.04663	0.852953	0.996	0.90079	100.8	96.6	105.5	97	7.5	11.52	3.79	15.12	High	High	High	High	High	High	High	High	High	High	High	High	High
High	Master Protein	B4DEQ0	Electron transfer flavoprotein-ubiquinone oxidoreductase (ETF-QO) (EC 1.5.5.1)	ETFDH	0	251.465	44	18	164	18	556	61.3	6.8	5325	18	0	1.025	0.837316	1.118	0.56343	0.99	0.999998	1.08	0.959349	1.09072	0.975651	1.035	0.750373	98.1	99.1	107	95.8	11.1	17.2	16.38	12.13	High	High	High	High	High	High	High	High	High	High	High	High	High
High	Master Protein	P10606	Cytochrome c oxidase subunit 5B, mitochondrial (Cytochrome c oxidase polypeptide Vb)	COX5B	0	250.225	71	11	693	11	129	13.7	8.81	26198	11	0	0.951	0.885224	1.234	0.0635529	0.93	0.521175	1.206	0.222622	1.29757	0.034711	1.023	0.852791	90.4	97.3	117.3	95.1	9.84	12	17	13.42	High	High	High	High	High	High	High	High	High	High	High	High	High
High	Master Protein	A0A6Q8PFJ0	Lamin A/C	LMNA	0	247.961	38	26	161	26	729	80.9	8.27	3987	26	0	0.962	0.86852	0.988	0.899639	1.111	0.6444	1.141	0.69027	1.02778	0.999894	0.866	0.956925	100.8	90.8	103.6	104.8	10.33	19.59	10.89	23.1	High	High	High	High	High	High	High	High	High	High	High	High	High
High	Master Protein	A0A024R6I7	deleted	SERPINA1	0	247.081	53	17	225	1	418	46.7	5.59	6498	17	20	1.034	0.983069	0.962	0.996561	0.944	0.976359	0.878	0.758832	0.929773	0.958575	1.096	0.779592	101.1	107.1	94	97.8	18.6	11.45	22.35	21.53	High	High	High	High	High	High	High	High	High	High	High	High	High
High	Master Protein	Q9UBQ7	Glyoxylate reductase/hydroxypyruvate reductase (EC 1.1.1.79) (EC 1.1.1.81)	GRHPR	0	246.585	43	9	143	9	328	35.6	7.39	5141	9	0	1.109	0.306718	1.023	0.808999	1.104	0.894674	1.02	0.997833	0.923507	0.868799	1.004	0.562361	107.2	97.1	99	96.7	3.56	9.32	5.28	12.21	High	High	High	High	High	High	High	High	High	High	High	High	High
High	Master Protein	Q9UBF9	Myotilin (57 kDa cytoskeletal protein) (Myofibrillar titin-like Ig domains protein) (Titin immunoglobulin domain protein)	MYOT	0	246.318	45	19	268	19	498	55.4	9.07	7638	19	0	1.107	0.598017	0.965	0.772973	1.11	0.707723	0.968	0.667857	0.872243	0.244879	0.997	0.996025	108.8	98	94.9	98.3	6.66	12.07	11.15	20.99	High	High	High	High	High	High	High	High	High	High	High	High	High
High	Master Protein	A0A0C4DGA2	Enoyl-CoA delta isomerase 2 (Testicular secretory protein Li 33)	ECI2	0	246.186	45	13	112	13	364	40.2	8.76	3957	13	0	0.993	0.99473	1.165	0.142263	0.937	0.780253	1.1	0.729837	1.17304	0.335305	1.059	0.475796	94.2	100.4	110.5	94.9	5.87	13.29	12.59	15.29	High	High	High	High	High	High	High	High	High	High	High	High	High
High	Master Protein	O75746	Electrogenic aspartate/glutamate antiporter SLC25A12, mitochondrial (Araceli hiperlarga) (Aralar) (Aralar1) (Mitochondrial aspartate glutamate carrier 1) (Solute carrier family 25 member 12)	SLC25A12	0	245.606	37	20	157	20	678	74.7	8.38	4778	20	0	1.299	0.157007	0.901	0.166159	1.266	0.188138	0.764	0.0468223	0.676668	0.00478338	1.026	0.999314	123	108.94	83.2302	94.7	14.56	15.28	21.12	13.12	High	High	High	High	High	High	High	High	High	High	High	High	High
High	Master Protein	P00738	Haptoglobin (Zonulin) [Cleaved into: Haptoglobin alpha chain; Haptoglobin beta chain]	HP	0	244.654	48	18	167	18	406	45.2	6.58	3934	18	0	1.163	0.960208	0.961	0.989921	1.037	0.999589	0.857	0.99124	0.826642	0.99845	1.122	0.884372	109.6	105.7	90.6	94.2	39.4	34.74	52.69	49.2	High	High	High	High	High	High	High	High	High	High	High	High	High
High	Master Protein	P45378	Troponin T, fast skeletal muscle (TnTf) (Beta-TnTF) (Fast skeletal muscle troponin T) (fTnT)	TNNT3	0	243.942	33	12	356	10	269	31.8	5.9	12734	12	2	1.121	0.93491	0.911	0.914731	1.078	0.937174	0.771	0.00935895	0.800972	0.709517	1.04	1	110.1	114.38	88.187	98.2	15.46	32.07	28.02	33.42	High	High	High	High	High	High	High	High	High	High	High	High	High
High	Master Protein	P67936	Tropomyosin alpha-4 chain (TM30p1) (Tropomyosin-4)	TPM4	0	243.643	54	22	822	7	248	28.5	4.69	13602	22	0	1.111	0.828225	1.179	0.719047	1.008	0.999281	1.07	0.987689	1.06231	0.998063	1.102	0.808821	101.1	100.4	107.4	91.1	6.29	18.04	17.06	25.88	High	High	High	High	High	High	High	High	High	High	High	High	High
High	Master Protein	P49411	Elongation factor Tu, mitochondrial (EF-Tu) (P43)	TUFM	0	241.554	60	22	157	22	455	49.8	7.61	4251	22	0	1.116	0.836582	0.976	0.982914	1.03	0.982976	0.901	0.83636	0.874649	0.727201	1.083	0.937982	106.9	103.8	93.5	95.8	9.03	10.03	15.14	14.94	High	High	High	High	High	High	High	High	High	High	High	High	High
High	Master Protein	P15121	Aldo-keto reductase family 1 member B1 (EC 1.1.1.300) (EC 1.1.1.372) (EC 1.1.1.54) (Aldehyde reductase) (Aldose reductase) (AR) (EC 1.1.1.21)	AKR1B1	0	239.39	64	14	163	14	316	35.8	6.98	3209	14	0	0.848	0.361175	1.062	0.591458	0.853	0.64581	1.069	0.317029	1.25201	0.0768933	0.994	0.931727	86.9	101.8	108.8	102.5	8.76	9.05	15.05	13.31	High	High	High	High	High	High	High	High	High	High	High	High	High
High	Master Protein	Q13228	Methanethiol oxidase (MTO) (EC 1.8.3.4) (56 kDa selenium-binding protein) (SBP56) (SP56) (Selenium-binding protein 1)	SELENBP1	0	239.319	65	23	158	23	472	52.4	6.37	4518	23	0	1.035	0.90716	0.889	0.785818	0.991	0.937949	0.852	0.733925	0.85906	0.515582	1.044	0.999452	104.3	105.3	89.6	100.8	12.92	12.9	13.3	15.46	High	High	High	High	High	High	High	High	High	High	High	High	High
High	Master Protein	P16219	Short-chain specific acyl-CoA dehydrogenase, mitochondrial (SCAD) (EC 1.3.8.1) (Butyryl-CoA dehydrogenase)	ACADS	0	238.83	59	16	195	16	412	44.3	7.99	6124	16	0	1.096	0.73154	1.098	0.982926	0.999	0.968306	1.001	0.99643	1.00294	0.937618	1.097	0.892115	102.1	102.3	102.4	93.2	15.44	18.55	13.08	25.2	High	High	High	High	High	High	High	High	High	High	High	High	High
High	Master Protein	P18859	ATP synthase-coupling factor 6, mitochondrial (ATPase subunit F6) (ATP synthase peripheral stalk subunit F6)	ATP5PF	0	237.374	52	6	211	6	108	12.6	9.52	10011	6	0	0.899	0.528701	1.205	0.0763048	0.817	0.15432	1.095	0.329289	1.34035	0.0113083	1.1	0.752427	85.5	104.7	114.6	95.1	8.57	13.14	19.7	15.13	High	High	High	High	High	High	High	High	High	High	High	High	High
High	Master Protein	P04179	Superoxide dismutase [Mn], mitochondrial (EC 1.15.1.1)	SOD2	0	237.142	68	11	173	2	222	24.7	8.25	4916	11	13	1.099	0.937014	1.118	0.989261	1.018	0.996022	1.036	0.999963	1.0176	0.995435	1.08	0.971176	102.3	100.5	104.1	93.1	11.74	22.76	17.97	28.55	High	High	High	High	High	High	High	High	High	High	High	High	High
High	Master Protein	C9J2C0	Tubulin alpha chain	TUBA8	0	237.069	46	15	142	5	467	52	5.31	4749	15	0	1.125	0.0630598	0.905	0.303806	1.144	0.150062	0.921	0.144563	0.804639	0.00384817	0.983	0.949993	112.1	98	90.2	99.7	13.83	5.77	9.62	9.18	High	High	High	High	High	High	High	High	High	High	High	High	High
High	Master Protein	P04632	Calpain small subunit 1 (CSS1) (Calcium-activated neutral proteinase small subunit) (CANP small subunit) (Calcium-dependent protease small subunit) (CDPS) (Calcium-dependent protease small subunit 1) (Calpain regulatory subunit)	CAPNS1	0	236.915	72	10	74	10	268	28.3	5.2	3675	10	0	0.93	0.439398	0.992	0.85985	0.915	0.434186	0.977	0.863957	1.0678	0.214138	1.016	0.999999	94.4	103.2	100.8	101.6	5.16	7.23	8.81	10.8	High	High	High	High	High	High	High	High	High	High	High	High	High
High	Master Protein	P07355	Annexin A2 (Annexin II) (Annexin-2) (Calpactin I heavy chain) (Calpactin-1 heavy chain) (Chromobindin-8) (Lipocortin II) (Placental anticoagulant protein IV) (PAP-IV) (Protein I) (p36)	ANXA2	0	236.453	54	19	250	19	339	38.6	7.75	8763	19	0	1.132	0.0354002	0.898	0.965931	1.189	0.00878233	0.943	0.99923	0.793316	0.0342607	0.952	0.88545	113.7	95.6	90.2	100.4	15.66	9.29	22.85	8.66	High	High	High	High	High	High	High	High	High	High	High	High	High
High	Master Protein	C9JFR7	Cytochrome c	CYCS	0	235.556	66	10	337	10	101	11.3	9.66	9179	10	0	0.828	0.34973	1.308	0.0249374	0.78	0.0897568	1.234	0.129249	1.58048	0.00188639	1.061	0.778394	78.9	101.1	124.7	95.3	13.01	18.45	30.97	18.45	High	High	High	High	High	High	High	High	High	High	High	High	High
High	Master Protein	Q5T4U5	Medium-chain specific acyl-CoA dehydrogenase, mitochondrial (EC 1.3.8.7)	ACADM	0	234.678	48	19	164	19	454	50.2	7.8	4381	19	0	1.043	0.453053	1.081	0.860394	1.001	0.956274	1.038	0.996922	1.03696	0.925675	1.041	0.625222	100.1	100	103.8	96	13.43	13.94	10.65	14.72	High	High	High	High	High	High	High	High	High	High	High	High	High
High	Master Protein	O75390	Citrate synthase, mitochondrial (EC 2.3.3.1) (Citrate (Si)-synthase)	CS	0	234.453	49	19	431	18	466	51.7	8.32	10624	19	1	1.048	0.564007	1.06	0.537348	0.988	0.998763	1	0.99956	1.01093	0.99998	1.061	0.300529	100.6	101.8	101.7	95.9	1.58	3.78	5.62	11.58	High	High	High	High	High	High	High	High	High	High	High	High	High
High	Master Protein	D6RF35	Vitamin D-binding protein (Gc-globulin) (Group-specific component)	GC	0	233.656	49	18	129	18	476	53	5.52	4081	18	0	1.073	0.996653	0.974	0.999989	0.937	0.976068	0.851	0.934342	0.908203	0.99865	1.145	0.871393	102.4	109.2	93	95.4	18	13.41	17.56	20.03	High	High	High	High	High	High	High	High	High	High	High	High	High
High	Master Protein	E7EPT4	NADH dehydrogenase [ubiquinone] flavoprotein 2, mitochondrial (NADH-ubiquinone oxidoreductase 24 kDa subunit)	NDUFV2	0	233.401	50	12	263	12	252	27.9	8	6416	12	0	1.012	0.988133	1.039	0.984476	0.96	0.896048	0.985	0.907805	1.02637	0.999993	1.054	0.600155	98.6	102.7	101.2	97.4	4.2	5.54	18.49	12.66	High	High	High	High	High	High	High	High	High	High	High	High	High
High	Master Protein	P02511	Alpha-crystallin B chain (Alpha(B)-crystallin) (Heat shock protein beta-5) (HspB5) (Heat shock protein family B member 5) (Renal carcinoma antigen NY-REN-27) (Rosenthal fiber component)	CRYAB	0	232.784	57	10	1461	10	175	20.1	7.33	86329	10	0	1.057	0.992949	0.983	0.93988	1.073	0.997686	0.998	0.912635	0.930476	0.884928	0.985	0.999589	105	97.9	97.7	99.4	12.47	16.55	9.92	19.29	High	High	High	High	High	High	High	High	High	High	High	High	High
High	Master Protein	P04040	Catalase (EC 1.11.1.6)	CAT	0	230.605	48	19	144	19	527	59.7	7.39	3968	19	0	0.93	0.933428	0.892	0.986631	0.859	0.965717	0.824	0.513571	0.959077	0.851872	1.082	0.572933	95.3	110.9	91.4	102.4	20.22	22.06	32.01	24.23	High	High	High	High	High	High	High	High	High	High	High	High	High
High	Master Protein	O75155	Cullin-associated NEDD8-dissociated protein 2 (Cullin-associated and neddylation-dissociated protein 2) (Epididymis tissue protein Li 169) (TBP-interacting protein of 120 kDa B) (TBP-interacting protein 120B) (p120 CAND2)	CAND2	0	230.163	27	23	109	23	1236	135.2	5.68	3328	23	0	1.089	0.28431	0.9	0.163875	1.117	0.281276	0.923	0.165922	0.826206	0.00989905	0.975	1	109.9	98.4	90.8	100.9	5.75	8.59	19.23	13.54	High	High	High	High	High	High	High	High	High	High	High	High	High
High	Master Protein	P09104	Gamma-enolase (EC 4.2.1.11) (2-phospho-D-glycerate hydro-lyase) (Enolase 2) (Neural enolase) (Neuron-specific enolase) (NSE)	ENO2	0	230.127	30	9	2888	4	434	47.2	5.03	110025	9	0	1.317	0.674414	0.968	0.89708	1.279	0.365523	0.94	0.998196	0.734644	0.40526	1.029	0.916092	122.1	95.5	89.7	92.7	27.52	30.11	13.65	33.11	Not Found	Not Found	Not Found	High	High	High	High	High	High	High	High	High	High
High	Master Protein	Q5JXI2	Four and a half LIM domains 1	FHL1	0	230.008	59	15	712	2	210	23.7	8.59	17941	15	0	0.689	0.0232047	0.982	0.656528	0.807	0.152876	1.152	0.193942	1.42583	0.00559087	0.853	0.693941	78.2	96.8	111.5	113.5	14.1	10.95	14.04	19.41	High	High	High	High	High	High	High	High	High	High	High	High	High
High	Master Protein	P00915	Carbonic anhydrase 1 (EC 4.2.1.1) (Carbonate dehydratase I) (Carbonic anhydrase B) (CAB) (Carbonic anhydrase I) (CA-I) (Cyanamide hydratase CA1) (EC 4.2.1.69)	CA1	0	229.5	52	10	315	5	261	28.9	7.12	10047	10	9	0.954	0.966165	0.816	0.935547	0.732	0.9095	0.627	0.336916	0.855923	0.800097	1.302	0.521203	93.7	127.9	80.2	98.2	30.71	38.54	42.89	38.25	High	High	High	High	High	High	High	High	High	High	High	High	High
High	Master Protein	A0A5H1ZRQ3	Immunoglobulin kappa constant	IGKC	0	225.622	80	5	199	1	107	11.7	5.87	9595	5	0	1.2	0.345325	0.757	0.710424	1.156	0.607971	0.728	0.464561	0.630616	0.137372	1.039	0.938008	120.2	104	75.8	100.1	20.13	17.74	15.11	19.78	High	High	High	High	High	High	Not Found	Not Found	Not Found	Not Found	Not Found	Not Found	Not Found
High	Master Protein	P32119	Peroxiredoxin-2 (EC 1.11.1.24) (Natural killer cell-enhancing factor B) (NKEF-B) (PRP) (Thiol-specific antioxidant protein) (TSA) (Thioredoxin peroxidase 1) (Thioredoxin-dependent peroxide reductase 1) (Thioredoxin-dependent peroxiredoxin 2)	PRDX2	0	225.59	63	14	370	13	198	21.9	5.97	9876	14	2	1.048	0.996297	1.033	0.942469	0.88	0.8166	0.868	0.950382	0.984725	0.99053	1.19	0.546754	98.2	111.5	96.7	93.7	10.89	10.83	14.79	16.26	High	High	High	High	High	High	High	High	High	High	High	High	High
High	Master Protein	P34932	Heat shock 70 kDa protein 4 (HSP70RY) (Heat shock 70-related protein APG-2) (Heat shock protein family H member 2)	HSPA4	0	224.736	35	22	104	22	840	94.3	5.19	2372	22	0	1.081	0.568586	1.008	0.357831	1.049	0.710626	0.979	0.249686	0.932381	0.071063	1.03	0.991537	105	100	97.9	97.1	6.32	6.85	12.37	5.98	High	High	High	High	High	High	High	High	High	High	High	High	High
High	Master Protein	A0A7I2PJZ2	Microtubule-associated protein	MAPT	0	224.67	39	23	123	1	833	86.9	6.93	3544	23	24	0.913	0.303275	0.958	0.708217	0.999	0.995404	1.049	0.963467	1.04974	0.92624	0.914	0.252892	96.5	96.6	101.3	105.7	7.96	6.46	11	14.64	High	High	High	High	High	High	High	High	High	High	High	High	High
High	Master Protein	Q9UNZ2	NSFL1 cofactor p47 (UBX domain-containing protein 2C) (p97 cofactor p47)	NSFL1C	0	223.787	52	16	125	16	370	40.5	5.1	3172	16	0	1.012	0.997028	1.061	0.83266	1.024	0.949708	1.074	0.645595	1.04814	0.943785	0.988	0.976508	99.7	97.3	104.5	98.5	3.89	7.26	7.3	14.34	High	High	High	High	High	High	High	High	High	High	High	High	High
High	Master Protein	A0A804HKI2	Leucine rich pentatricopeptide repeat containing	LRPPRC	0	222.935	23	24	85	24	1430	161.6	6.21	2312	24	0	1.265	0.0713565	0.979	0.492569	1.165	0.220668	0.901	0.204953	0.768707	0.0093074	1.086	0.884938	117.6	100.3	90.4	92.4	9.88	12.01	22.27	17.54	High	High	High	High	High	High	High	High	High	High	High	High	High
High	Master Protein	H3BUN4	Nucleolar protein 3	NOL3	0	222.779	54	8	169	8	206	22.4	4.2	8568	8	0	0.954	0.97603	1.009	0.965641	1.023	0.999906	1.082	0.846917	1.05714	0.871321	0.932	0.973482	98	95.7	103.6	102.7	8.95	12.26	6.15	12.07	High	High	High	High	High	High	High	High	High	High	High	High	High
High	Master Protein	A0A087WWU8	Tropomyosin 3	TPM3	0	221.131	56	20	622	7	227	26.4	4.78	11111	20	0	1.043	0.308285	0.977	0.985587	1.023	0.619147	0.958	0.996769	0.936108	0.609456	1.02	0.905185	103.3	101	96.7	99	18.85	12.63	16.4	16.92	High	High	High	High	High	High	High	High	High	High	High	High	High
High	Master Protein	O14958	Calsequestrin-2 (Calsequestrin, cardiac muscle isoform)	CASQ2	0	220.651	56	14	158	14	399	46.4	4.37	4364	14	0	1.111	0.638714	0.927	0.922549	0.94	0.999455	0.785	0.240452	0.834758	0.41093	1.181	0.398023	105.3	112	87.9	94.8	20.69	37.59	27.11	22.04	High	High	High	High	High	High	High	High	High	High	High	High	High
High	Master Protein	O75380	NADH dehydrogenase [ubiquinone] iron-sulfur protein 6, mitochondrial (Complex I-13kD-A) (CI-13kD-A) (NADH-ubiquinone oxidoreductase 13 kDa-A subunit)	NDUFS6	0	220.336	66	9	127	9	124	13.7	8.28	5158	9	0	0.956	0.99173	0.983	0.837777	0.925	0.791863	0.952	0.997334	1.02911	0.767884	1.033	0.861177	96.2	104	99	100.7	6.1	9.44	22.8	15.61	High	High	High	High	High	High	High	High	High	High	High	High	High
High	Master Protein	Q6YN16	Hydroxysteroid dehydrogenase-like protein 2 (EC 1.-.-.-) (Short chain dehydrogenase/reductase family 13C member 1)	HSDL2	0	219.686	45	16	153	16	418	45.4	7.99	4665	16	0	1.069	0.75735	1.146	0.357076	0.924	0.79104	0.991	0.994987	1.0726	0.932964	1.157	0.113738	97.8	105.9	104.9	91.5	3.99	11.73	14.67	15.34	High	High	High	High	High	High	High	High	High	High	High	High	High
High	Master Protein	Q96AQ6	Pre-B-cell leukemia transcription factor-interacting protein 1 (Hematopoietic PBX-interacting protein)	PBXIP1	0	218.8	31	18	121	18	731	80.6	5.33	3384	18	0	1.036	0.978926	0.855	0.232529	1.119	0.608328	0.923	0.690049	0.825046	0.20324	0.926	0.730134	108.6	97	89.6	104.8	9.04	13.79	26.92	17.07	High	High	High	High	High	High	High	High	High	High	High	High	High
High	Master Protein	A0A0G2JPD5	Microtubule-associated protein	MAPT	0	218.108	41	23	121	1	758	78.9	6.74	3413	23	0	0.995	0.980799	0.94	0.579312	1.017	0.955456	0.961	0.991048	0.944936	0.895941	0.978	0.656139	101.7	100	96.1	102.2	5.73	7.57	1.02	12.44	Not Found	Not Found	Not Found	Not Found	Not Found	Not Found	Not Found	Not Found	Not Found	High	High	High	High
High	Master Protein	P26038	Moesin (Membrane-organizing extension spike protein)	MSN	0	217.46	55	29	119	22	577	67.8	6.4	2557	29	8	1.004	0.999656	1.107	0.130144	1.009	0.998863	1.111	0.142517	1.10225	0.194557	0.996	0.999924	97.8	97	107.8	97.4	9.78	8.99	5.55	9.42	High	High	High	High	High	High	High	High	High	High	High	High	High
High	Master Protein	P54819	Adenylate kinase 2, mitochondrial (AK 2) (EC 2.7.4.3) (ATP-AMP transphosphorylase 2) (ATP:AMP phosphotransferase) (Adenylate monophosphate kinase) [Cleaved into: Adenylate kinase 2, mitochondrial, N-terminally processed]	AK2	0	216.057	67	13	177	13	239	26.5	7.81	5321	13	0	0.937	0.959181	1.166	0.0447485	0.881	0.405832	1.096	0.339772	1.24472	0.0395923	1.063	0.552981	89.9	102.1	111.9	96	9.77	11.25	11.45	9.4	High	High	High	High	High	High	High	High	High	High	High	High	High
High	Master Protein	P0DP23	Calmodulin-1	CALM1	0	214.327	81	8	179	7	149	16.8	4.22	6622	8	0	0.798	0.145168	0.977	0.713326	0.862	0.640198	1.055	0.181294	1.22506	0.0402575	0.926	0.594833	86.2	100.1	105.6	108.1	13.78	13.48	20.28	16.34	High	High	High	High	High	High	High	High	High	High	High	High	High
High	Master Protein	O75306	NADH dehydrogenase [ubiquinone] iron-sulfur protein 2, mitochondrial (EC 7.1.1.2) (Complex I-49kD) (CI-49kD) (NADH-ubiquinone oxidoreductase 49 kDa subunit)	NDUFS2	0	214.141	37	12	142	12	463	52.5	7.55	4549	12	0	1.34	0.0903906	1.079	0.538962	1.161	0.355804	0.935	0.168097	0.805461	0.0139195	1.154	0.772746	117.2	100.9	94.4	87.5	8.83	5.02	23.34	14.45	High	High	High	High	High	High	High	High	High	High	High	High	High
High	Master Protein	P08758	Annexin A5 (Anchorin CII) (Annexin V) (Annexin-5) (Calphobindin I) (CPB-I) (Endonexin II) (Lipocortin V) (Placental anticoagulant protein 4) (PP4) (Placental anticoagulant protein I) (PAP-I) (Thromboplastin inhibitor) (Vascular anticoagulant-alpha) (VAC-alpha)	ANXA5	0	212.873	67	17	160	17	320	35.9	5.05	4874	17	0	1.081	0.999705	1.192	0.771454	1.063	0.988984	1.173	0.52865	1.10317	0.797519	1.017	0.958628	100.8	94.8	111.2	93.2	9.42	14.31	14	21.3	High	High	High	High	High	High	High	High	High	High	High	High	High
High	Master Protein	P02675	Fibrinogen beta chain [Cleaved into: Fibrinopeptide B; Fibrinogen beta chain]	FGB	0	212.714	51	17	114	17	491	55.9	8.27	3634	17	0	1.076	0.864649	0.749	0.458501	1.234	0.527062	0.859	0.809122	0.696735	0.228439	0.872	0.883809	116.4	94.3	81.1	108.2	22.84	43.6	25.97	41.46	High	High	High	High	High	High	High	High	High	High	High	High	High
High	Master Protein	P50461	Cysteine and glycine-rich protein 3 (Cardiac LIM protein) (Cysteine-rich protein 3) (CRP3) (LIM domain protein, cardiac) (Muscle LIM protein)	CSRP3	0	211.44	62	9	178	9	194	21	8.54	5724	9	0	0.906	0.358756	0.958	0.814092	0.935	0.552838	0.989	0.948077	1.05708	0.902571	0.969	0.974995	94.6	101.1	100	104.4	4.49	19.54	13.16	22.93	High	High	High	High	High	High	High	High	High	High	High	High	High
High	Master Protein	P98160	Basement membrane-specific heparan sulfate proteoglycan core protein (HSPG) (Perlecan) (PLC) [Cleaved into: Endorepellin; LG3 peptide]	HSPG2	0	211.179	8	28	80	28	4391	468.5	6.51	1708	28	0	1.094	0.418052	1.037	0.998761	1.076	0.34438	1.02	0.991352	0.947867	0.619525	1.017	0.99819	105.5	98.1	100	96.5	8.8	8.94	7.85	11.98	High	High	High	High	High	High	High	High	High	High	High	High	High
High	Master Protein	B7Z6Z4	Myosin light chain 6 (cDNA FLJ56329, highly similar to Myosin light polypeptide 6)	MYL6	0	210.587	36	8	362	6	238	26.7	5.08	8904	8	0	1.057	0.850704	1.1	0.803938	1.079	0.93094	1.123	0.897761	1.0411	0.999794	0.98	0.994218	102.2	94.7	106.4	96.7	4.39	22.79	26.66	32.97	High	High	High	High	High	High	High	High	High	High	High	High	High
High	Master Protein	A0A994J4E9	Heterogeneous nuclear ribonucleoprotein K	HNRNPK	0	209.224	35	13	100	13	435	47.9	5.64	3054	13	0	0.991	0.99839	0.998	0.997378	0.976	0.999942	0.983	0.990105	1.00707	0.989498	1.015	0.999107	99	101.4	99.7	99.9	6.69	6.29	7.8	6.02	High	High	High	High	High	High	High	High	High	High	High	High	High
High	Master Protein	O75489	NADH dehydrogenase [ubiquinone] iron-sulfur protein 3, mitochondrial (EC 7.1.1.2) (Complex I-30kD) (CI-30kD) (NADH-ubiquinone oxidoreductase 30 kDa subunit)	NDUFS3	0	209.099	56	14	158	14	264	30.2	7.5	4880	14	0	1.184	0.391721	1.027	0.870105	1.063	0.960152	0.922	0.261226	0.86758	0.194896	1.114	0.530519	109.5	103	95	92.5	5.44	4.83	23.46	15.36	High	High	High	High	High	High	High	High	High	High	High	High	High
High	Master Protein	P11277	Spectrin beta chain, erythrocytic (Beta-I spectrin)	SPTB	0	207.869	16	24	84	18	2137	246.3	5.27	2508	24	7	1.312	0.398892	0.777	0.211457	1.367	0.315036	0.81	0.277186	0.592593	0.0214649	0.959	0.997034	129.6	94.8	76.8	98.8	26.5	25.81	18.79	30.49	High	High	High	High	High	High	High	High	High	High	High	High	High
High	Master Protein	P08670	Vimentin	VIM	0	207.833	45	21	140	17	466	53.6	5.12	3088	21	1	1.05	0.83456	1.126	0.99969	1.152	0.11395	1.236	0.397438	1.07198	0.915852	0.911	0.277713	102.8	89.2	110.2	97.9	65.99	15.4	19.24	36.02	High	High	High	High	High	High	High	High	High	High	High	High	High
High	Master Protein	P21333	Filamin-A (FLN-A) (Actin-binding protein 280) (ABP-280) (Alpha-filamin) (Endothelial actin-binding protein) (Filamin-1) (Non-muscle filamin)	FLNA	0	205.201	13	26	119	19	2647	280.6	6.06	2768	26	0	1.125	0.46912	0.841	0.608816	1.345	0.08646	1.005	0.995829	0.746622	0.113545	0.836	0.60783	118.4	88	88.4	105.2	31.11	16.75	33.88	16.98	High	High	High	High	High	High	High	High	High	High	High	High	High
High	Master Protein	Q96HC4	PDZ and LIM domain protein 5 (Enigma homolog) (Enigma-like PDZ and LIM domains protein)	PDLIM5	0	204.116	22	11	163	4	596	63.9	8.21	4301	11	13	0.899	0.233619	1.096	0.994604	0.897	0.39122	1.094	0.935707	1.21889	0.252591	1.002	0.975485	90	100.3	109.7	100.1	10.76	10.71	8.08	10.87	High	High	High	High	High	High	High	High	High	High	High	High	High
High	Master Protein	H7BYY1	Tropomyosin alpha-1 chain (Alpha-tropomyosin) (Tropomyosin-1)	TPM1	0	203.258	46	18	658	1	248	28.7	4.82	10405	18	0	1.032	0.888845	1.113	0.411659	1.008	0.997412	1.088	0.747453	1.07879	0.919121	1.023	0.896825	99	98.2	106.8	96	8.73	5.98	9.91	22.89	Not Found	Not Found	Not Found	Not Found	Not Found	Not Found	Not Found	Not Found	Not Found	High	High	Not Found	Not Found
High	Master Protein	Q99714	3-hydroxyacyl-CoA dehydrogenase type-2 (EC 1.1.1.35) (17-beta-estradiol 17-dehydrogenase) (EC 1.1.1.62) (2-methyl-3-hydroxybutyryl-CoA dehydrogenase) (MHBD) (3-alpha-(17-beta)-hydroxysteroid dehydrogenase (NAD(+))) (EC 1.1.1.239) (3-hydroxy-2-methylbutyryl-CoA dehydrogenase) (EC 1.1.1.178) (3-hydroxyacyl-CoA dehydrogenase type II) (3alpha(or 20beta)-hydroxysteroid dehydrogenase) (EC 1.1.1.53) (7-…	HSD17B10	0	203.125	70	10	74	10	261	26.9	7.78	2952	10	0	1.094	0.244623	1.033	0.986578	1.073	0.508114	1.012	0.997904	0.944076	0.527898	1.02	0.920945	105.5	98.4	99.6	96.4	9.05	10.99	9.29	13.2	High	High	High	High	High	High	High	High	High	High	High	High	High
High	Master Protein	Q9UBY9	Heat shock protein beta-7 (HspB7) (Cardiovascular heat shock protein) (cvHsp)	HSPB7	0	202.974	67	9	284	9	170	18.6	6.52	9278	9	0	0.948	0.695696	0.963	0.993599	0.967	0.967121	0.983	0.981757	1.01643	0.887424	0.98	0.863663	97.4	100.7	99	102.8	4.21	13.06	9.01	17.71	High	High	High	High	High	High	High	High	High	High	High	High	High
High	Master Protein	Q9Y4G6	Talin-2	TLN2	0	202.513	11	21	72	13	2542	271.4	5.57	1729	21	0	1.039	0.532997	0.979	0.641948	1.058	0.126466	0.996	0.9939	0.942252	0.148217	0.983	0.67139	103.9	98.2	97.9	100	8.51	8.17	15.09	11.01	High	High	High	High	High	High	High	High	High	High	High	High	High
High	Master Protein	Q8NI60	Atypical kinase COQ8A, mitochondrial (EC 2.7.-.-) (Chaperone activity of bc1 complex-like) (Chaperone-ABC1-like) (Coenzyme Q protein 8A) (aarF domain-containing protein kinase 3)	COQ8A	0	201.04	29	15	140	15	647	71.9	6.99	4164	15	0	1.071	0.992976	1.081	0.991702	0.947	0.938427	0.956	0.942933	1.01	0.999999	1.131	0.730512	100	105.6	101	93.4	5.09	11.61	8.26	18.48	High	High	High	High	High	High	High	High	High	High	High	High	High
High	Master Protein	A0A590UJA4	proton-translocating NAD(P)(+) transhydrogenase (EC 7.1.1.1)	NNT	0	200.521	69	12	210	1	201	21.7	9.31	6062	12	0	1.1	0.966724	0.844	0.457144	1.09	0.599324	0.836	0.846183	0.767296	0.340134	1.009	0.78616	111.3	102.1	85.4	101.2	6.51	16.87	18.34	19.18	Not Found	Not Found	Not Found	High	High	High	Not Found	Not Found	Not Found	Not Found	Not Found	Not Found	Not Found
High	Master Protein	Q5JXH9	Four and a half LIM domains 1	FHL1	0	199.784	68	13	613	1	155	17.8	8.06	16308	13	0	1.454	0.211806	1.087	0.952748	1.669	0.1736	1.247	0.905667	0.747344	0.463687	0.871	0.997941	131.8	79	98.5	90.7	31.36	26.39	21.47	19.29	Not Found	Not Found	Not Found	Not Found	Not Found	Not Found	Not Found	Not Found	Not Found	High	High	Not Found	Not Found
High	Master Protein	E9PLK3	Aminopeptidase (EC 3.4.11.-)	NPEPPS	0	198.901	33	24	119	24	915	102.9	5.6	2606	24	0	1.256	0.340618	0.903	0.162445	1.175	0.421795	0.845	0.121839	0.718855	0.0125763	1.069	0.997581	118.8	101.1	85.4	94.6	15.29	15.78	23.39	16.19	High	High	High	High	High	High	High	High	High	High	High	High	High
High	Master Protein	P16989	Y-box-binding protein 3 (Cold shock domain-containing protein A) (DNA-binding protein A) (Single-strand DNA-binding protein NF-GMB)	YBX3	0	198.133	39	8	148	7	372	40.1	9.77	5163	8	1	1.061	0.924712	1.075	0.762523	1.107	0.597589	1.122	0.387752	1.01254	0.989354	0.958	0.862911	103.7	93.6	105	97.7	9.45	8.71	9.63	10.06	High	High	High	High	High	High	High	High	High	High	High	High	High
High	Master Protein	O75323	Protein NipSnap homolog 2 (NipSnap2) (Glioblastoma-amplified sequence)	NIPSNAP2	0	197.776	46	11	117	11	286	33.7	9.36	2961	11	0	1.01	0.999949	1.101	0.670049	0.957	0.970035	1.043	0.87809	1.08969	0.733573	1.056	0.962517	97	101.3	105.7	96	5.79	9.83	8.39	17.15	High	High	High	High	High	High	High	High	High	High	High	High	High
High	Master Protein	A0A0C4DGB5	Calpastatin (Calpain inhibitor)	CAST	0	196.722	33	16	86	16	741	79.7	5.08	2311	16	0	0.879	0.141189	0.941	0.791121	0.942	0.926427	1.008	0.899727	1.07044	0.674386	0.934	0.22113	93.7	99.5	100.3	106.5	4.36	5.19	6.31	9.89	High	High	High	High	High	High	High	High	High	High	High	High	High
High	Master Protein	Q9BR39	Junctophilin-2 (JP-2) (Junctophilin type 2) [Cleaved into: Junctophilin-2 N-terminal fragment (JP2NT)]	JPH2	0	196.409	36	16	92	16	696	74.2	8.72	2317	16	0	0.985	0.99842	0.958	0.819629	1.03	0.783425	1.002	0.99546	0.972305	0.92693	0.956	0.539722	101.1	98.1	98.3	102.6	5.77	8.94	15.28	8.47	High	High	High	High	High	High	High	High	High	High	High	High	High
High	Master Protein	P28838	Cytosol aminopeptidase (EC 3.4.11.1) (Cysteinylglycine-S-conjugate dipeptidase) (EC 3.4.13.23) (Leucine aminopeptidase 3) (LAP-3) (Leucyl aminopeptidase) (Peptidase S) (Proline aminopeptidase) (EC 3.4.11.5) (Prolyl aminopeptidase)	LAP3	0	196.257	42	17	98	17	519	56.1	7.93	2777	17	0	1.095	0.849328	1.163	0.270253	1.07	0.973241	1.136	0.465755	1.06158	0.800707	1.023	0.9654	102.3	95.6	108.6	93.4	7.51	8.24	8.61	11.03	High	High	High	High	High	High	High	High	High	High	High	High	High
High	Master Protein	P30048	Thioredoxin-dependent peroxide reductase, mitochondrial (EC 1.11.1.24) (Antioxidant protein 1) (AOP-1) (HBC189) (Peroxiredoxin III) (Prx-III) (Peroxiredoxin-3) (Protein MER5 homolog) (Thioredoxin-dependent peroxiredoxin 3)	PRDX3	0	195.557	43	9	248	9	256	27.7	7.78	5899	9	0	1.057	0.999452	1.152	0.205484	0.994	0.792868	1.084	0.623384	1.091	0.273258	1.063	0.756093	98.9	99.6	107.9	93.6	9.01	7.39	11.96	16.57	High	High	High	High	High	High	High	High	High	High	High	High	High
High	Master Protein	P38117	Electron transfer flavoprotein subunit beta (Beta-ETF)	ETFB	0	195.43	58	16	315	16	255	27.8	8.1	8364	16	0	1.015	0.916662	1.12	0.291127	0.927	0.974182	1.023	0.878087	1.10428	0.744787	1.095	0.567583	95.9	103.5	105.9	94.6	4.3	18.11	20.53	20.32	High	High	High	High	High	High	High	High	High	High	High	High	High
High	Master Protein	Q9Y277	Voltage-dependent anion-selective channel protein 3 (VDAC-3) (hVDAC3) (Outer mitochondrial membrane protein porin 3)	VDAC3	0	193.686	55	13	305	13	283	30.6	8.66	8042	13	0	1.027	0.999849	1.207	0.0047445	0.952	0.464072	1.118	0.152721	1.17419	0.0187453	1.08	0.251746	95.3	100.1	111.9	92.7	7.5	9.14	10.16	10.37	High	High	High	High	High	High	High	High	High	High	High	High	High
High	Master Protein	P13489	Ribonuclease inhibitor (Placental ribonuclease inhibitor) (Placental RNase inhibitor) (Ribonuclease/angiogenin inhibitor 1) (RAI)	RNH1	0	191.923	48	16	87	16	461	49.9	4.82	2464	16	0	1.013	0.487139	0.783	0.154602	1.106	0.474424	0.855	0.16086	0.76867	0.0205796	0.916	0.999993	109.8	98.7	84.4	107.8	12.65	13.34	22.09	16.44	High	High	High	High	High	High	High	High	High	High	High	High	High
High	Master Protein	P51649	Succinate-semialdehyde dehydrogenase, mitochondrial (EC 1.2.1.24) (Aldehyde dehydrogenase family 5 member A1) (NAD(+)-dependent succinic semialdehyde dehydrogenase)	ALDH5A1	0	191.437	35	13	130	13	535	57.2	8.28	3617	13	0	1.077	0.90356	0.889	0.989803	1.043	0.988844	0.861	0.907096	0.824675	0.827878	1.033	0.96967	107.8	103.3	88.9	100	7.1	12.61	28.45	21.64	High	High	High	High	High	High	High	High	High	High	High	High	High
High	Master Protein	P35241	Radixin	RDX	0	191.178	49	26	157	19	583	68.5	6.37	3189	26	0	0.95	0.729428	1.081	0.496408	1	0.91914	1.138	0.285085	1.13717	0.169805	0.95	0.960518	95.5	95.5	108.6	100.5	6.79	11.13	9.73	9.49	High	High	High	High	High	High	High	High	High	High	High	High	High
High	Master Protein	P02671	Fibrinogen alpha chain [Cleaved into: Fibrinopeptide A; Fibrinogen alpha chain]	FGA	0	191.1	24	16	132	16	866	94.9	6.01	4465	16	0	1.099	0.930488	0.838	0.554631	1.17	0.768191	0.892	0.772666	0.762787	0.358855	0.939	0.969238	113.4	96.9	86.5	103.2	27.24	41.35	23.88	52.55	High	High	High	High	High	High	High	High	High	High	High	High	High
High	Master Protein	F5H3C5	Superoxide dismutase (EC 1.15.1.1)	SOD2	0	190.562	92	10	143	1	111	12.1	8.46	3923	10	0	1.315	0.477704	0.885	0.847886	1.114	0.41372	0.749	0.893217	0.672773	0.270412	1.181	0.99893	120.1	107.8	80.8	91.3	7.19	31.2	12.67	21.77	Not Found	Not Found	Not Found	Not Found	Not Found	Not Found	High	High	High	Not Found	Not Found	Not Found	Not Found
High	Master Protein	P05413	Fatty acid-binding protein, heart (Fatty acid-binding protein 3) (Heart-type fatty acid-binding protein) (H-FABP) (Mammary-derived growth inhibitor) (MDGI) (Muscle fatty acid-binding protein) (M-FABP)	FABP3	0	190.076	74	12	707	12	133	14.8	6.8	18264	12	0	0.961	0.914243	1.134	0.25141	0.839	0.533447	1.311	0.0370526	1.38004	0.146536	1.145	0.819774	90.7	95.48	125.17	94.3	16.19	31.15	42.11	27.68	High	High	High	High	High	High	High	High	High	High	High	High	High
High	Master Protein	H0YBI4	PDZ and LIM domain 5	PDLIM5	0	189.315	63	9	141	2	196	21.8	9.42	3795	9	0	0.936	0.851742	1.114	0.997779	0.962	0.974222	1.145	0.941503	1.19012	0.827703	0.973	0.965312	93.1	96.7	110.8	99.4	21.16	22.59	13.88	26.2	High	High	High	Not Found	Not Found	Not Found	Not Found	Not Found	Not Found	High	High	Not Found	Not Found
High	Master Protein	P11216	Glycogen phosphorylase, brain form (EC 2.4.1.1)	PYGB	0	189.238	19	14	251	1	843	96.6	6.86	6125	14	0	1.325	0.839335	1.032	0.884566	1.153	0.627709	0.897	0.991966	0.778912	0.557654	1.15	0.953443	117.6	102.1	91.6	88.7	25.93	23.86	15.99	25.44	Not Found	Not Found	Not Found	Not Found	Not Found	Not Found	Not Found	Not Found	Not Found	Not Found	Not Found	High	High
High	Master Protein	P43155	Carnitine O-acetyltransferase (Carnitine acetylase) (EC 2.3.1.137) (EC 2.3.1.7) (Carnitine acetyltransferase) (CAT) (CrAT)	CRAT	0	189.03	27	16	186	16	626	70.8	8.44	4947	16	0	1.059	0.830438	1.169	0.313646	1.055	0.997844	1.165	0.883299	1.1039	0.85802	1.004	0.594617	100.1	94.9	110.5	94.5	1.87	16.69	13.34	20.88	High	High	High	High	High	High	High	High	High	High	High	High	High
High	Master Protein	O00151	PDZ and LIM domain protein 1 (C-terminal LIM domain protein 1) (Elfin) (LIM domain protein CLP-36)	PDLIM1	0	188.719	60	14	104	14	329	36	7.02	2430	14	0	0.971	0.999973	1.042	0.903603	0.942	0.939458	1.011	0.99877	1.0718	0.922993	1.031	0.91465	96.1	102	103	98.9	12.55	17.16	13.35	19.06	High	High	High	High	High	High	High	High	High	High	High	High	High
High	Master Protein	P01861	Immunoglobulin heavy constant gamma 4 (Ig gamma-4 chain C region)	IGHG4	0	187.893	32	10	205	3	396	43.8	6.24	5876	10	0	1.327	0.838211	0.909	0.760064	1.053	0.965158	0.721	0.542325	0.685013	0.410766	1.26	0.969845	118.1	112.1	80.9	89	28.77	33.55	35.87	36.1	High	High	High	High	High	High	High	High	High	High	High	High	High
High	Master Protein	O75891	Cytosolic 10-formyltetrahydrofolate dehydrogenase (10-FTHFDH) (FDH) (EC 1.5.1.6) (Aldehyde dehydrogenase family 1 member L1)	ALDH1L1	0	187.508	28	20	101	19	902	98.8	5.94	2773	20	1	1.022	0.999797	0.972	0.976197	1.044	0.9651	0.993	0.999996	0.951409	0.97345	0.978	0.96401	102.9	98.5	97.9	100.7	7.51	14.56	19.48	9.76	High	High	High	High	High	High	High	High	High	High	High	High	High
High	Master Protein	P01859	Immunoglobulin heavy constant gamma 2 (Ig gamma-2 chain C region) (Ig gamma-2 chain C region DOT) (Ig gamma-2 chain C region TIL) (Ig gamma-2 chain C region ZIE)	IGHG2	0	187.07	46	11	155	6	395	43.8	6.52	4511	11	1	1.008	0.955838	1.308	0.994548	0.781	0.993246	1.013	0.951201	1.29829	0.99572	1.291	0.777768	87.5	112.1	113.6	86.8	27.65	25.36	32.94	36.87	High	High	High	High	High	High	High	High	High	High	High	High	High
High	Master Protein	P30044	Peroxiredoxin-5, mitochondrial (EC 1.11.1.24) (Alu corepressor 1) (Antioxidant enzyme B166) (AOEB166) (Liver tissue 2D-page spot 71B) (PLP) (Peroxiredoxin V) (Prx-V) (Peroxisomal antioxidant enzyme) (TPx type VI) (Thioredoxin peroxidase PMP20) (Thioredoxin-dependent peroxiredoxin 5)	PRDX5	0	186.954	65	11	202	11	214	22.1	8.7	6583	11	0	0.99	0.965285	1.127	0.137947	0.946	0.513512	1.077	0.560413	1.1388	0.112772	1.047	0.671864	95.1	100.5	108.3	96.1	11.81	5.84	7.85	13.04	High	High	High	High	High	High	High	High	High	High	High	High	High
High	Master Protein	P19338	Nucleolin (Protein C23)	NCL	0	186.287	30	22	133	22	710	76.6	4.7	2995	22	0	0.964	0.9849	0.979	0.448994	1.016	0.981735	1.032	0.435438	1.01514	0.750707	0.948	0.999991	99.1	97.5	100.6	102.8	6.52	9.31	15.6	8.61	High	High	High	High	High	High	High	High	High	High	High	High	High
High	Master Protein	P30043	Flavin reductase (NADPH) (FR) (EC 1.5.1.30) (Biliverdin reductase B) (BVR-B) (EC 1.3.1.-) (Biliverdin-IX beta-reductase) (Green heme-binding protein) (GHBP) (NADPH-dependent diaphorase) (NADPH-flavin reductase) (FLR) (S-nitroso-CoA-assisted nitrosyltransferase) (SNO-CoA-assisted nitrosyltransferase) (EC 2.6.99.-)	BLVRB	0	186.092	66	10	110	10	206	22.1	7.65	3394	10	0	1.062	0.680885	0.937	0.869207	0.981	0.964311	0.865	0.503441	0.881844	0.378681	1.083	0.857468	104.1	106.1	91.8	98	17.13	12.72	15.16	21.13	High	High	High	High	High	High	High	High	High	High	High	High	High
High	Master Protein	Q6NZI2	Caveolae-associated protein 1 (Cavin-1) (Polymerase I and transcript release factor)	CAVIN1	0	185.66	34	12	127	12	390	43.5	5.6	4263	12	0	0.947	0.993062	0.907	0.861629	1.005	0.635157	0.963	0.903298	0.958877	0.969955	0.942	0.299364	99.7	99.2	95.6	105.4	8.84	12.52	15.6	17.38	High	High	High	High	High	High	High	High	High	High	High	High	High
High	Master Protein	P02730	Band 3 anion transport protein (Anion exchange protein 1) (AE 1) (Anion exchanger 1) (Solute carrier family 4 member 1) (CD antigen CD233)	SLC4A1	0	185.164	23	12	114	12	911	101.7	5.19	3993	12	0	1.403	0.304449	0.79	0.72066	1.207	0.897361	0.68	0.167966	0.563227	0.0915302	1.163	0.553566	128.9	106.7	72.6	91.8	32.45	28.07	35.62	32.32	High	High	High	High	High	High	High	High	High	High	High	High	High
High	Master Protein	O00330	Pyruvate dehydrogenase protein X component, mitochondrial (Dihydrolipoamide dehydrogenase-binding protein of pyruvate dehydrogenase complex) (E3-binding protein) (E3BP) (Lipoyl-containing pyruvate dehydrogenase complex component X) (proX)	PDHX	0	184.988	35	15	172	15	501	54.1	8.66	3951	15	0	0.98	0.999044	0.956	0.998363	0.999	0.993024	0.974	0.939677	0.975025	0.993542	0.981	0.958798	100.1	100.2	97.6	102.1	4.93	10.8	18.06	13.5	High	High	High	High	High	High	High	High	High	High	High	High	High
High	Master Protein	P01860	Immunoglobulin heavy constant gamma 3 (HDC) (Heavy chain disease protein) (Ig gamma-3 chain C region)	IGHG3	0	184.937	36	12	197	4	446	49.1	6.87	5117	12	10	1.108	0.74095	0.995	0.99698	0.976	0.99833	0.877	0.719849	0.897706	0.718353	1.136	0.726407	104.6	107.2	93.9	94.4	18.85	29.4	35.57	31.34	High	High	High	High	High	High	High	High	High	High	High	High	High
High	Master Protein	P20807	Calpain-3 (EC 3.4.22.54) (Calcium-activated neutral proteinase 3) (CANP 3) (Calpain L3) (Calpain p94) (Muscle-specific calcium-activated neutral protease 3) (New calpain 1) (nCL-1)	CAPN3	0	184.885	33	19	94	16	821	94.2	6.18	2977	19	5	0.956	0.998298	0.924	0.427229	1.003	0.794022	0.969	0.967917	0.965932	0.637153	0.953	0.551447	99.8	99.5	96.4	104.4	7.05	7.13	10.64	5.97	High	High	High	High	High	High	High	High	High	High	High	High	High
High	Master Protein	O60662	Kelch-like protein 41 (Kel-like protein 23) (Kelch repeat and BTB domain-containing protein 10) (Kelch-related protein 1) (Sarcosin)	KLHL41	0	184.3	30	17	148	17	606	68	5.29	6053	17	0	1.051	0.925806	0.797	0.16927	1.194	0.663824	0.906	0.395151	0.757979	0.105872	0.88	0.914316	112.8	94.4	85.5	107.3	9.14	18.3	22.16	20.58	High	High	High	High	High	High	High	High	High	High	High	High	High
High	Master Protein	P35232	Prohibitin 1	PHB1	0	184.138	74	16	104	16	272	29.8	5.76	2964	16	0	1.252	0.525694	0.857	0.340602	1.136	0.463732	0.778	0.394972	0.684609	0.0586934	1.102	0.999227	118.9	104.7	81.4	95	18.47	17.15	28.12	26.22	High	High	High	High	High	High	High	High	High	High	High	High	High
High	Master Protein	P05091	Aldehyde dehydrogenase, mitochondrial (EC 1.2.1.3) (ALDH class 2) (ALDH-E2) (ALDHI)	ALDH2	0	183.657	38	16	114	15	517	56.3	7.05	2988	16	0	1.122	0.629892	1.148	0.416731	1	0.995284	1.023	0.933013	1.0225	0.989389	1.122	0.640788	102.2	102.2	104.5	91.1	1.58	13.15	12.23	20.5	High	High	High	High	High	High	High	High	High	High	High	High	High
High	Master Protein	K7EQL4	Troponin T, slow skeletal muscle (Slow skeletal muscle troponin T)	TNNT1	0	181.228	50	12	462	10	210	25.3	9.66	15252	12	0	1.276	0.198687	0.995	0.96527	1.118	0.652359	0.872	0.544155	0.779602	0.156883	1.141	0.708953	115.7	103.5	90.2	90.7	14.83	25.55	28.81	38.03	High	High	High	High	High	High	High	High	High	High	High	High	High
High	Master Protein	P06396	Gelsolin (AGEL) (Actin-depolymerizing factor) (ADF) (Brevin)	GSN	0	180.078	26	17	113	16	782	85.6	6.28	3056	17	1	1.019	0.96429	0.962	0.518035	1.105	0.689665	1.043	0.873351	0.943541	0.389886	0.922	0.865561	104.5	94.5	98.6	102.5	7.11	14.27	24.76	18.58	High	High	High	High	High	High	High	High	High	High	High	High	High
High	Master Protein	P02549	Spectrin alpha chain, erythrocytic 1 (Erythroid alpha-spectrin)	SPTA1	0	179.749	13	22	61	22	2419	279.8	5.05	1782	22	0	1.152	0.51575	0.846	0.463621	1.116	0.783722	0.819	0.24014	0.734033	0.0858103	1.032	0.944977	114.3	102.5	83.9	99.3	31	23.94	19.1	30.91	High	High	High	High	High	High	High	High	High	High	High	High	High
High	Master Protein	A0A2R8YDQ9	Succinate--CoA ligase [ADP-forming] subunit beta, mitochondrial (EC 6.2.1.5) (ATP-specific succinyl-CoA synthetase subunit beta) (A-SCS) (Succinyl-CoA synthetase beta-A chain) (SCS-betaA)	SUCLA2	0	179.69	61	19	151	19	405	43.8	5.87	2802	19	0	1.073	0.833164	1.04	0.999548	0.998	0.994006	0.967	0.628511	0.96878	0.842884	1.075	0.543041	102.5	102.7	99.3	95.5	5.49	8.65	17.58	18.44	High	High	High	High	High	High	High	High	High	High	High	High	High
High	Master Protein	Q86TX2	Acyl-coenzyme A thioesterase 1 (Acyl-CoA thioesterase 1) (EC 3.1.2.-) (CTE-I) (CTE-Ib) (Inducible cytosolic acyl-coenzyme A thioester hydrolase) (Long chain acyl-CoA thioester hydrolase) (Long chain acyl-CoA hydrolase) (Palmitoyl-coenzyme A thioesterase) (EC 3.1.2.2)	ACOT1	0	179.593	54	16	141	16	421	46.2	7.34	4930	16	0	0.999	0.903501	0.999	0.968091	0.938	0.99856	0.937	0.763274	0.998984	0.760053	1.065	0.917981	98.4	104.9	98.3	98.4	17.92	14.77	22.07	18.8	High	High	High	High	High	High	High	High	High	High	High	High	High
High	Master Protein	P31948	Stress-induced-phosphoprotein 1 (STI1) (Hsc70/Hsp90-organizing protein) (Hop) (Renal carcinoma antigen NY-REN-11) (Transformation-sensitive protein IEF SSP 3521)	STIP1	0	179.234	41	24	120	24	543	62.6	6.8	2473	24	0	0.89	0.276963	1.058	0.992633	0.877	0.356261	1.044	0.970768	1.18931	0.28117	1.014	0.996896	89.8	102.4	106.8	101	10.43	7.98	11.05	7.29	High	High	High	High	High	High	High	High	High	High	High	High	High
High	Master Protein	P48147	Prolyl endopeptidase (PE) (EC 3.4.21.26) (Post-proline cleaving enzyme)	PREP	0	179.116	35	17	84	17	710	80.6	5.86	2637	17	0	1.07	0.923594	0.845	0.395029	1.063	0.669702	0.839	0.700296	0.790101	0.241576	1.007	0.921251	109.1	102.7	86.2	102	14.45	11.84	11.26	9.99	High	High	High	High	High	High	High	High	High	High	High	High	High
High	Master Protein	K7EM20	14-3-3 protein epsilon	YWHAE	0	179.105	90	10	185	1	115	12.9	4.59	6018	10	0	0.972	0.605803	0.907	0.741986	1.07	0.964512	0.999	0.89606	0.932814	0.997204	0.909	0.179259	102.7	95.9	95.8	105.6	6.21	8.59	14.89	11.24	High	High	High	High	High	High	High	High	High	High	High	High	High
High	Master Protein	P40123	Adenylyl cyclase-associated protein 2 (CAP 2)	CAP2	0	178.871	42	15	129	14	477	52.8	6.37	3447	15	1	0.979	0.975067	0.899	0.330851	1.021	0.883448	0.937	0.503553	0.917728	0.271025	0.959	0.980107	102.1	100	93.7	104.2	4.85	9.98	13.33	9.14	High	High	High	High	High	High	High	High	High	High	High	High	High
High	Master Protein	Q9UN36	Protein NDRG2 (N-myc downstream-regulated gene 2 protein) (Protein Syld709613)	NDRG2	0	178.768	40	10	88	10	371	40.8	5.21	2478	10	0	0.9	0.49351	0.984	0.998843	0.935	0.888998	1.023	0.826452	1.09402	0.532002	0.963	0.820012	93.6	100.1	102.4	104	15.16	6.8	9.69	12.85	High	High	High	High	High	High	High	High	High	High	High	High	High
High	Master Protein	P29692	Elongation factor 1-delta (EF-1-delta) (Antigen NY-CO-4)	EEF1D	0	176.23	55	12	109	12	281	31.1	5.01	3138	12	0	0.989	0.969682	1	0.99061	1.02	0.99956	1.032	0.994025	1.01201	0.999212	0.97	0.904826	99.9	98	101.1	101	6.9	6.95	6.93	9.47	High	High	High	High	High	High	High	High	High	High	High	High	High
High	Master Protein	Q8N335	Glycerol-3-phosphate dehydrogenase 1-like protein (GPD1-L) (EC 1.1.1.8)	GPD1L	0	175.562	53	16	143	15	351	38.4	7.02	3364	16	0	1.151	0.867435	0.953	0.828394	1.023	0.966538	0.848	0.184346	0.828283	0.507318	1.124	0.446824	108.9	106.4	90.2	94.6	12.54	12.04	12.8	12.64	High	High	High	High	High	High	High	High	High	High	High	High	High
High	Master Protein	P19367	Hexokinase-1 (EC 2.7.1.1) (Brain form hexokinase) (Hexokinase type I) (HK I) (Hexokinase-A)	HK1	0	175.506	28	21	82	20	917	102.4	6.8	2259	21	1	1.296	0.233473	0.855	0.481407	1.212	0.446429	0.8	0.257783	0.660423	0.032203	1.069	0.949212	122.8	101.3	81.1	94.8	12.83	17.21	30.7	23.26	High	High	High	High	High	High	High	High	High	High	High	High	High
High	Master Protein	P48047	ATP synthase subunit O, mitochondrial (ATP synthase peripheral stalk subunit OSCP) (Oligomycin sensitivity conferral protein) (OSCP)	ATP5PO	0	175.233	57	10	143	10	213	23.3	9.96	4648	10	0	1.218	0.163253	1.11	0.999389	1.037	0.96671	0.945	0.410856	0.911275	0.313724	1.175	0.188901	108.2	104.4	98.6	88.8	4.62	10.07	17.4	14.7	High	High	High	High	High	High	High	High	High	High	High	High	High
High	Master Protein	H0Y8C6	Importin 5	IPO5	0	174.572	23	17	67	17	1099	123.8	5.06	2014	17	0	1.017	0.82254	0.97	0.646949	1.027	0.944567	0.979	0.459377	0.953079	0.311034	0.99	0.980765	102.3	99.6	97.5	100.6	1.73	7.23	19.76	12.79	High	High	High	High	High	High	High	High	High	High	High	High	High
High	Master Protein	P31946	14-3-3 protein beta/alpha (Protein 1054) (Protein kinase C inhibitor protein 1) (KCIP-1) [Cleaved into: 14-3-3 protein beta/alpha, N-terminally processed]	YWHAB	0	174.379	65	12	146	7	246	28.1	4.83	3652	12	0	0.852	0.451968	1.02	0.321367	0.876	0.572068	1.049	0.233657	1.19752	0.0431204	0.972	0.994593	88.6	101.2	106.1	104	11.14	7.73	8.93	9.16	High	High	High	High	High	High	High	High	High	High	High	High	High
High	Master Protein	P14927	Cytochrome b-c1 complex subunit 7 (Complex III subunit 7) (Complex III subunit VII) (QP-C) (Ubiquinol-cytochrome c reductase complex 14 kDa protein)	UQCRB	0	173.686	67	10	254	6	111	13.5	8.78	5735	10	6	0.824	0.243426	1.197	0.246631	0.795	0.104232	1.155	0.482067	1.45141	0.0132488	1.036	0.93967	81.3	102.2	118	98.6	19.12	14.14	22.78	19.78	High	High	High	High	High	High	High	High	High	High	High	High	High
High	Master Protein	P10644	cAMP-dependent protein kinase type I-alpha regulatory subunit (Tissue-specific extinguisher 1) (TSE1)	PRKAR1A	0	173.526	52	18	165	18	381	43	5.35	4356	18	0	1.027	0.956724	0.939	0.23529	1.05	0.523328	0.96	0.7096	0.914505	0.172739	0.978	0.711648	104.1	99.2	95.2	101.4	2.62	5.41	13.18	6.55	High	High	High	High	High	High	High	High	High	High	High	High	High
High	Master Protein	P20674	Cytochrome c oxidase subunit 5A, mitochondrial (Cytochrome c oxidase polypeptide Va)	COX5A	0	173.432	58	8	241	8	150	16.8	6.79	5685	8	0	0.894	0.524004	1.356	0.04651	0.866	0.228948	1.314	0.151311	1.51737	0.00680019	1.032	0.891101	83.5	96.4	126.7	93.4	14.07	14.36	21.75	15.58	High	High	High	High	High	High	High	High	High	High	High	High	High
High	Master Protein	C9J9C1	Protein phosphatase 2 scaffold subunit Aalpha	PPP2R1A	0	173.177	40	20	114	20	629	69.3	5.45	2964	20	0	1.146	0.184403	1.034	0.469558	1.095	0.326998	0.988	0.286872	0.902304	0.0235777	1.046	0.972848	108.5	99	97.9	94.7	3.46	6.71	19.05	8.77	High	High	High	High	High	High	High	High	High	High	High	High	High
High	Master Protein	O75947	ATP synthase subunit d, mitochondrial (ATPase subunit d) (ATP synthase peripheral stalk subunit d)	ATP5PD	0	172.437	83	13	255	13	161	18.5	5.3	6370	13	0	0.82	0.615383	1.179	0.218235	0.756	0.167863	1.087	0.705683	1.43836	0.0456641	1.084	0.68397	80.3	106.2	115.5	98	15.73	14.42	12.83	20.45	High	High	High	High	High	High	High	High	High	High	High	High	High
High	Master Protein	Q13643	Four and a half LIM domains protein 3 (FHL-3) (Skeletal muscle LIM-protein 2) (SLIM-2)	FHL3	0	169.768	54	9	75	9	280	31.2	6.2	1904	9	0	0.876	0.128845	0.899	0.956217	0.943	0.725529	0.967	0.885341	1.02537	0.432629	0.929	0.443954	94.6	100.4	97	108	14.22	13.03	18.59	12.71	High	High	High	High	High	High	High	High	High	High	High	High	High
High	Master Protein	P23327	Sarcoplasmic reticulum histidine-rich calcium-binding protein	HRC	0	169.276	29	9	116	9	699	80.2	4.72	5403	9	0	0.961	0.822039	1.049	0.846498	0.995	0.997401	1.086	0.458037	1.091	0.477065	0.966	0.842092	96.7	97.2	105.5	100.6	10.49	13.14	17.94	6.77	High	High	High	High	High	High	High	High	High	High	High	High	High
High	Master Protein	P63104	14-3-3 protein zeta/delta (Protein kinase C inhibitor protein 1) (KCIP-1)	YWHAZ	0	167.674	63	13	155	10	245	27.7	4.79	4437	13	1	1.035	0.999554	1.02	0.999764	1.06	0.982693	1.044	0.942916	0.985394	0.998299	0.976	0.937055	102.7	96.9	101.2	99.2	7.51	7.9	16.33	8.55	High	High	High	High	High	High	High	High	High	High	High	High	High
High	Master Protein	P21912	Succinate dehydrogenase [ubiquinone] iron-sulfur subunit, mitochondrial (EC 1.3.5.1) (Iron-sulfur subunit of complex II) (Ip) (Malate dehydrogenase [quinone] iron-sulfur subunit) (EC 1.1.5.-)	SDHB	0	167.575	46	12	141	12	280	31.6	8.76	3772	12	0	0.979	0.996501	1.121	0.0319451	0.906	0.19467	1.037	0.9044	1.14408	0.109021	1.081	0.0464725	93.7	103.4	107.2	95.7	7.59	7.12	7.61	10.03	High	High	High	High	High	High	High	High	High	High	High	High	High
High	Master Protein	X6RM59	5'-nucleotidase (EC 3.1.3.5)	NT5C3A	0	167.353	48	14	80	14	331	37.4	6.87	2280	14	0	1.015	0.999515	1.014	0.999295	1.006	0.998135	1.005	0.997622	1	0.999999	1.008	0.999834	100.5	99.9	100.5	99.1	8.74	8.92	7.83	6.42	High	High	High	High	High	High	High	High	High	High	High	High	High
High	Master Protein	A0A0D9SF54	Spectrin alpha, non-erythrocytic 1	SPTAN1	0	167.117	10	18	60	18	2457	282.7	5.34	1671	18	0	1.194	0.172639	0.951	0.628247	1.198	0.0734128	0.954	0.868752	0.796184	0.0367768	0.997	0.948628	115.3	96.3	91.8	96.6	12.09	8.62	24.92	12.63	High	High	High	High	High	High	High	High	High	High	High	High	High
High	Master Protein	P11532	Dystrophin	DMD	0	166.381	7	21	100	21	3685	426.5	5.88	2251	21	0	0.944	0.999391	0.917	0.454836	1.065	0.631975	1.035	0.975792	0.972195	0.512295	0.886	0.555669	100.7	94.6	97.9	106.8	14.04	12.99	8.18	14.67	High	High	High	High	High	High	High	High	High	High	High	High	High
High	Master Protein	P30038	Delta-1-pyrroline-5-carboxylate dehydrogenase, mitochondrial (P5C dehydrogenase) (EC 1.2.1.88) (Aldehyde dehydrogenase family 4 member A1) (L-glutamate gamma-semialdehyde dehydrogenase)	ALDH4A1	0	166.241	35	17	141	17	563	61.7	8.07	3807	17	0	1.147	0.51816	1.09	0.832523	1.067	0.852011	1.014	0.993584	0.950188	0.965044	1.075	0.890355	106.4	99.7	101.1	92.8	7.82	10.86	8.38	18.66	High	High	High	High	High	High	High	High	High	High	High	High	High
High	Master Protein	P54727	UV excision repair protein RAD23 homolog B (HR23B) (hHR23B) (XP-C repair-complementing complex 58 kDa protein) (p58)	RAD23B	0	165.636	43	13	95	11	409	43.1	4.84	2283	13	2	0.852	0.12994	1.024	0.31913	0.915	0.386157	1.1	0.100479	1.20223	0.00892092	0.932	0.85152	89.5	97.9	107.6	105.1	8.15	8.26	9.41	12.36	High	High	High	High	High	High	High	High	High	High	High	High	High
High	Master Protein	A0A075B7B1	Desmuslin, isoform CRA_a (Synemin)	SYNM	0	165.445	19	16	53	16	1253	140.1	5.07	1874	16	0	1.044	0.847878	0.943	0.706744	1.127	0.0878618	1.018	0.935466	0.903468	0.376947	0.927	0.201166	106.7	94.7	96.4	102.2	7.12	7.98	5.63	14.51	High	High	High	High	High	High	High	High	High	High	High	High	High
High	Master Protein	Q9Y281	Cofilin-2 (Cofilin, muscle isoform)	CFL2	0	165.42	70	12	198	8	166	18.7	7.88	5642	12	0	0.921	0.886756	0.814	0.156947	0.991	0.93625	0.875	0.201635	0.883582	0.597671	0.93	0.998143	100.5	101.5	88.8	109.2	1.58	15.41	16.18	19.59	High	High	High	High	High	High	High	High	High	High	High	High	High
High	Master Protein	P50502	Hsc70-interacting protein (Hip) (Aging-associated protein 2) (Progesterone receptor-associated p48 protein) (Protein FAM10A1) (Putative tumor suppressor ST13) (Renal carcinoma antigen NY-REN-33) (Suppression of tumorigenicity 13 protein)	ST13	0	164.873	28	10	139	10	369	41.3	5.27	3487	10	0	0.952	0.24165	1.054	0.978613	0.944	0.5501	1.046	0.757485	1.10865	0.209761	1.008	0.885864	94.8	100.4	105.1	99.7	6.04	7.54	3.11	8.68	High	High	High	High	High	High	High	High	High	High	High	High	High
High	Master Protein	P47985	Cytochrome b-c1 complex subunit Rieske, mitochondrial (EC 7.1.1.8) (Complex III subunit 5) (Cytochrome b-c1 complex subunit 5) (Rieske iron-sulfur protein) (RISP) (Rieske protein UQCRFS1) (Ubiquinol-cytochrome c reductase iron-sulfur subunit) [Cleaved into: Cytochrome b-c1 complex subunit 9 (Su9) (Subunit 9) (8 kDa subunit 9) (Complex III subunit IX) (Cytochrome b-c1 complex subunit 11) (UQCRFS1 …	UQCRFS1	0	163.858	48	11	196	11	274	29.6	8.32	5229	11	0	0.987	0.999965	1.121	0.924852	0.966	0.971713	1.097	0.995649	1.13598	0.938377	1.022	0.963228	95.6	99	108.6	96.8	5.55	7.94	9.54	15.68	High	High	High	High	High	High	High	High	High	High	High	High	High
High	Master Protein	P00918	Carbonic anhydrase 2 (EC 4.2.1.1) (Carbonate dehydratase II) (Carbonic anhydrase C) (CAC) (Carbonic anhydrase II) (CA-II) (Cyanamide hydratase CA2) (EC 4.2.1.69)	CA2	0	163.248	52	9	144	9	260	29.2	7.4	3680	9	0	1.012	0.960967	0.951	0.980869	0.89	0.400671	0.837	0.88709	0.940223	0.874817	1.137	0.5401	98.7	110.9	92.8	97.6	11.77	14.65	20.25	19.64	High	High	High	High	High	High	High	High	High	High	High	High	High
High	Master Protein	A0A7P0TAE9	Calnexin	CANX	0	163.237	21	12	85	12	626	71.3	4.72	2647	12	0	0.97	0.999848	1.055	0.262911	0.971	0.994611	1.057	0.3423	1.08817	0.349744	0.999	0.99661	96.4	99.3	104.9	99.4	11.26	8.21	9.38	11.39	High	High	High	High	High	High	High	High	High	High	High	High	High
High	Master Protein	P06727	Apolipoprotein A-IV (Apo-AIV) (ApoA-IV) (Apolipoprotein A4)	APOA4	0	162.566	52	18	111	18	396	45.3	5.38	2544	18	0	1.024	0.658867	1.02	0.998346	1.005	0.994511	1.001	0.878819	0.996032	0.82609	1.02	0.685214	100.8	100.4	100.4	98.4	19.35	18.65	17.26	21.59	High	High	High	High	High	High	High	High	High	High	High	High	High
High	Master Protein	C9JRL4	Malate dehydrogenase, cytoplasmic (EC 1.1.1.96) (Aromatic alpha-keto acid reductase) (Cytosolic malate dehydrogenase)	MDH1	0	162.341	75	10	193	1	119	13	8.87	6246	10	0	1.022	0.940825	1.032	0.911619	0.994	0.947	1.005	0.919376	1.01099	0.99982	1.028	0.999992	100.1	100.7	101.2	98	8.29	15.27	11.73	23.2	High	High	High	Not Found	Not Found	Not Found	High	High	High	Not Found	Not Found	High	High
High	Master Protein	Q14974	Importin subunit beta-1 (Importin-90) (Karyopherin subunit beta-1) (Nuclear factor p97) (Pore targeting complex 97 kDa subunit) (PTAC97)	KPNB1	0	162.078	33	17	59	17	876	97.1	4.78	1448	17	0	1.023	0.76936	1.061	0.956933	1.013	0.867831	1.051	0.89461	1.03804	0.586294	1.009	0.994864	99.9	98.6	103.7	97.7	6.45	6.32	17.68	8.53	High	High	High	High	High	High	High	High	High	High	High	High	High
High	Master Protein	P28161	Glutathione S-transferase Mu 2 (EC 2.5.1.18) (GST class-mu 2) (GSTM2-2)	GSTM2	0	161.571	61	14	137	9	218	25.7	6.37	3162	14	6	0.894	0.979509	0.866	0.386961	0.936	0.99073	0.907	0.438254	0.969854	0.714434	0.955	0.999456	96.2	102.8	93.3	107.7	13.03	16.48	11.79	16.52	High	High	High	High	High	High	High	High	High	High	High	High	High
High	Master Protein	Q562R1	Beta-actin-like protein 2 (Kappa-actin)	ACTBL2	0	160.784	18	5	684	2	376	42	5.59	24107	5	0	1.618	0.0212969	0.696	0.754827	1.691	0.0253741	0.728	0.711336	0.430363	0.00739269	0.957	0.999706	151.5	89.6	65.2	93.6	29.78	20.79	31.05	35.2	Not Found	Not Found	Not Found	High	High	High	Not Found	Not Found	Not Found	Not Found	Not Found	High	High
High	Master Protein	P01876	Immunoglobulin heavy constant alpha 1 (Ig alpha-1 chain C region) (Ig alpha-1 chain C region BUR) (Ig alpha-1 chain C region TRO)	IGHA1	0	160.128	46	11	96	5	398	42.8	5.64	2488	11	7	1.124	0.844386	0.892	0.992803	1.096	0.988568	0.869	0.995607	0.792453	0.963953	1.026	0.92651	111.3	101.5	88.2	99	30.72	27.69	58.32	32.52	High	High	High	High	High	High	High	High	High	High	High	High	High
High	Master Protein	A0A7I2V4Y9	Dynactin subunit 2	DCTN2	0	159.554	46	14	97	14	378	41.6	5.91	2788	14	0	0.956	0.977023	0.932	0.236306	1.042	0.580745	1.016	0.994302	0.975124	0.553037	0.917	0.189663	100.5	96.4	98	105.1	4.85	6.56	11.15	5.12	High	High	High	High	High	High	High	High	High	High	High	High	High
High	Master Protein	P09382	Galectin-1 (Gal-1) (14 kDa laminin-binding protein) (HLBP14) (14 kDa lectin) (Beta-galactoside-binding lectin L-14-I) (Galaptin) (HBL) (HPL) (Lactose-binding lectin 1) (Lectin galactoside-binding soluble 1) (Putative MAPK-activating protein PM12) (S-Lac lectin 1)	LGALS1	0	158.039	76	8	191	8	135	14.7	5.5	5076	8	0	0.96	0.716136	1.145	0.927169	0.955	0.847609	1.14	0.82544	1.19272	0.481751	1.005	0.990168	93.4	97.8	111.4	97.3	8.33	11.74	20.06	19.29	High	High	High	High	High	High	High	High	High	High	High	High	High
High	Master Protein	P49189	4-trimethylaminobutyraldehyde dehydrogenase (TMABA-DH) (TMABALDH) (EC 1.2.1.47) (Aldehyde dehydrogenase E3 isozyme) (Aldehyde dehydrogenase family 9 member A1) (EC 1.2.1.3) (Formaldehyde dehydrogenase) (EC 1.2.1.46) (Gamma-aminobutyraldehyde dehydrogenase) (EC 1.2.1.19) (R-aminobutyraldehyde dehydrogenase) [Cleaved into: 4-trimethylaminobutyraldehyde dehydrogenase, N-terminally processed]	ALDH9A1	0	157.509	37	15	103	15	494	53.8	5.87	2678	15	0	1	0.998697	1.073	0.999676	1.04	0.994919	1.115	0.960615	1.07157	0.996387	0.962	0.96222	99.2	95.4	106.3	99.1	6.86	14.72	14.72	18.93	High	High	High	High	High	High	High	High	High	High	High	High	High
High	Master Protein	P48788	Troponin I, fast skeletal muscle (Troponin I, fast-twitch isoform)	TNNI2	0	157.327	40	7	206	7	182	21.3	8.73	4422	7	0	1.18	0.957698	1.111	0.995727	1.108	0.925743	1.044	0.999462	0.941828	0.920549	1.065	0.998997	108.3	97.8	102	91.8	20.48	44.39	35.3	43.12	High	High	High	High	High	High	High	High	High	High	High	High	High
High	Master Protein	F5H2F4	C-1-tetrahydrofolate synthase, cytoplasmic (EC 1.5.1.5) (EC 3.5.4.9) (EC 6.3.4.3)	MTHFD1	0	156.817	23	17	78	17	964	104.6	7.59	1832	17	0	1.08	0.410885	0.915	0.204626	1.056	0.601164	0.894	0.113114	0.847442	0.0215878	1.023	0.978755	107.5	101.8	91.1	99.6	8.92	9.77	15.17	8.96	High	High	High	High	High	High	High	High	High	High	High	High	High
High	Master Protein	P02790	Hemopexin (Beta-1B-glycoprotein)	HPX	0	156.601	34	11	77	11	462	51.6	7.02	2250	11	0	1.009	0.786988	0.837	0.970552	1.021	0.987121	0.847	0.725308	0.82906	0.637329	0.989	0.880992	105.3	103.1	87.3	104.3	20.21	14.92	22.63	20.76	High	High	High	High	High	High	High	High	High	High	High	High	High
High	Master Protein	Q9UHQ9	NADH-cytochrome b5 reductase 1 (b5R.1) (EC 1.6.2.2) (Humb5R2) (NAD(P)H:quinone oxidoreductase type 3 polypeptide A2)	CYB5R1	0	155.714	47	13	88	13	305	34.1	9.38	2027	13	0	1.206	0.164431	0.992	0.993817	1.032	0.924035	0.848	0.30289	0.821719	0.184543	1.169	0.265115	110.5	107.1	90.8	91.6	7.19	14.58	13.54	13.57	High	High	High	High	High	High	High	High	High	High	High	High	High
High	Master Protein	A5A3E0	POTE ankyrin domain family member F (ANKRD26-like family C member 1B) (Chimeric POTE-actin protein)	POTEF	0	154.092	7	7	625	2	1075	121.4	6.2	22237	7	0	2.229	0.00967011	0.775	0.778191	1.875	0.0503423	0.652	0.338748	0.347699	0.00396648	1.189	0.788604	171.7	91.6	59.7	77	18.16	29.22	44.86	53.71	High	High	High	High	High	High	High	High	High	High	High	High	High
High	Master Protein	Q16836	Hydroxyacyl-coenzyme A dehydrogenase, mitochondrial (HCDH) (EC 1.1.1.35) (Medium and short-chain L-3-hydroxyacyl-coenzyme A dehydrogenase) (Short-chain 3-hydroxyacyl-CoA dehydrogenase)	HADH	0	154.06	56	13	130	13	314	34.3	8.85	2653	13	0	0.914	0.615647	1.235	0.0231678	0.868	0.101331	1.173	0.248692	1.35172	0.00483061	1.053	0.486376	87	100.2	117.6	95.2	8.22	10.89	14.98	16.31	High	High	High	High	High	High	High	High	High	High	High	High	High
High	Master Protein	Q8N3D4	EH domain-binding protein 1-like protein 1	EHBP1L1	0	154.004	18	15	42	15	1523	161.8	4.83	1690	15	0	1.035	0.717136	0.835	0.0199692	1.132	0.0907213	0.912	0.319711	0.806216	0.00605479	0.915	0.336424	109.4	96.7	88.2	105.7	7.8	9.14	10.03	10.38	High	High	High	High	High	High	High	High	High	High	High	High	High
High	Master Protein	Q96I99	Succinate--CoA ligase [GDP-forming] subunit beta, mitochondrial (EC 6.2.1.4) (GTP-specific succinyl-CoA synthetase subunit beta) (G-SCS) (GTPSCS) (Succinyl-CoA synthetase beta-G chain) (SCS-betaG)	SUCLG2	0	153.494	42	16	74	16	432	46.5	6.39	2322	16	0	1.115	0.636245	0.815	0.698032	1.099	0.863019	0.803	0.449029	0.730327	0.221826	1.015	0.956664	113.1	102.9	82.6	101.4	11.41	10.07	14.97	23.22	High	High	High	High	High	High	High	High	High	High	High	High	High
High	Master Protein	Q06830	Peroxiredoxin-1 (EC 1.11.1.24) (Natural killer cell-enhancing factor A) (NKEF-A) (Proliferation-associated gene protein) (PAG) (Thioredoxin peroxidase 2) (Thioredoxin-dependent peroxide reductase 2) (Thioredoxin-dependent peroxiredoxin 1)	PRDX1	0	153.217	50	11	294	8	199	22.1	8.13	6851	11	2	0.898	0.348943	1.034	0.845466	0.936	0.59672	1.079	0.601819	1.15168	0.157713	0.959	0.951245	92.3	98.6	106.3	102.8	8.23	6.8	7.72	14.53	High	High	High	High	High	High	High	High	High	High	High	High	High
High	Master Protein	E9PK25	Cofilin-1 (Cofilin, non-muscle isoform)	CFL1	0	153.001	53	13	115	9	204	22.7	8.34	3064	13	4	0.976	0.86732	0.958	0.446179	0.964	0.919312	0.945	0.52465	0.979798	0.917681	1.013	0.998406	99	102.7	97	101.3	2.3	10.51	15.03	18.49	High	High	High	High	High	High	High	High	High	High	High	High	High
High	Master Protein	O14818	Proteasome subunit alpha type-7 (Proteasome subunit RC6-1) (Proteasome subunit XAPC7) (Proteasome subunit alpha-4) (alpha-4)	PSMA7	0	150.983	52	12	131	12	248	27.9	8.46	3351	12	0	1.038	0.994398	1.037	0.949989	1.046	0.959382	1.045	0.862907	0.999021	0.994626	0.992	0.99029	102.1	97.6	102	98.4	6.31	7.26	6.43	12.62	High	High	High	High	High	High	High	High	High	High	High	High	High
High	Master Protein	P25786	Proteasome subunit alpha type-1 (30 kDa prosomal protein) (PROS-30) (Macropain subunit C2) (Multicatalytic endopeptidase complex subunit C2) (Proteasome component C2) (Proteasome nu chain) (Proteasome subunit alpha-6) (alpha-6)	PSMA1	0	150.445	55	12	73	12	263	29.5	6.61	1955	12	0	0.883	0.524542	1.071	0.516913	0.928	0.931116	1.124	0.159416	1.21105	0.10296	0.952	0.77769	90.5	97.5	109.6	102.4	10.63	10.89	11.02	11.39	High	High	High	High	High	High	High	High	High	High	High	High	High
High	Master Protein	P62937	Peptidyl-prolyl cis-trans isomerase A (PPIase A) (EC 5.2.1.8) (Cyclophilin A) (Cyclosporin A-binding protein) (Rotamase A) [Cleaved into: Peptidyl-prolyl cis-trans isomerase A, N-terminally processed]	PPIA	0	150.29	78	13	154	13	165	18	7.81	3551	13	0	0.987	0.534955	1.102	0.655661	0.998	0.788565	1.115	0.401515	1.11674	0.154469	0.988	0.952341	96.8	97	108.1	98.1	20.56	7.15	12.67	16.51	High	High	High	High	High	High	High	High	High	High	High	High	High
High	Master Protein	P78371	T-complex protein 1 subunit beta (TCP-1-beta) (CCT-beta) (Chaperonin containing T-complex polypeptide 1 subunit 2)	CCT2	0	150.14	32	11	59	11	535	57.5	6.46	2635	11	0	1.211	0.167424	0.977	0.259246	1.15	0.178755	0.928	0.2443	0.807356	0.00898018	1.053	0.999967	114.2	99.3	92.2	94.3	8.32	9.19	10.18	12.75	High	High	High	High	High	High	High	High	High	High	High	High	High
High	Master Protein	Q9Y613	FH1/FH2 domain-containing protein 1 (Formin homolog overexpressed in spleen 1) (FHOS) (Formin homology 2 domain-containing protein 1)	FHOD1	0	149.462	18	15	54	15	1164	126.5	6.39	1603	15	0	1.128	0.580685	0.809	0.137289	1.15	0.314937	0.825	0.309247	0.717014	0.0247199	0.98	0.936637	115.2	100.1	82.6	102.1	12.45	16.73	25.6	19.46	High	High	High	High	High	High	High	High	High	High	High	High	High
High	Master Protein	P22061	Protein-L-isoaspartate(D-aspartate) O-methyltransferase (PIMT) (EC 2.1.1.77) (L-isoaspartyl protein carboxyl methyltransferase) (Protein L-isoaspartyl/D-aspartyl methyltransferase) (Protein-beta-aspartate methyltransferase)	PCMT1	0	149.361	57	10	87	10	227	24.6	7.21	1969	10	0	0.929	0.574829	0.96	0.980888	0.948	0.923029	0.98	0.991422	1.0333	0.857681	0.98	0.844934	96.1	101.3	99.3	103.4	5.88	5.42	7.43	7.92	High	High	High	High	High	High	High	High	High	High	High	High	High
High	Master Protein	P07919	Cytochrome b-c1 complex subunit 6, mitochondrial (Complex III subunit 6) (Complex III subunit VIII) (Cytochrome c1 non-heme 11 kDa protein) (Mitochondrial hinge protein) (Ubiquinol-cytochrome c reductase complex 11 kDa protein)	UQCRH	0	148.854	82	7	263	7	91	10.7	4.44	8644	7	0	0.959	0.97221	1.111	0.369002	0.945	0.519141	1.094	0.89671	1.15868	0.293773	1.016	0.652624	93.9	99.4	108.8	97.9	4.58	10.17	16.83	12.66	High	High	High	High	High	High	High	High	High	High	High	High	High
High	Master Protein	P54578	Ubiquitin carboxyl-terminal hydrolase 14 (EC 3.4.19.12) (Deubiquitinating enzyme 14) (Ubiquitin thioesterase 14) (Ubiquitin-specific-processing protease 14)	USP14	0	148.716	43	15	63	15	494	56	5.3	1625	15	0	1.024	0.999157	1.014	0.754983	1.007	0.999978	0.997	0.701225	0.990099	0.765364	1.017	0.999454	101	100.3	100	98.7	4.2	5.91	12.29	6.64	High	High	High	High	High	High	High	High	High	High	High	High	High
High	Master Protein	Q9BSL1	Ubiquitin-associated domain-containing protein 1 (UBA domain-containing protein 1) (Glialblastoma cell differentiation-related protein 1) (Kip1 ubiquitination-promoting complex protein 2)	UBAC1	0	147.78	41	10	71	10	405	45.3	4.92	2098	10	0	1.014	0.50421	0.97	0.655409	1.039	0.545089	0.994	0.61401	0.957031	0.142175	0.976	0.999788	102.4	98.6	98	101	2.81	4.73	5.4	4.14	High	High	High	High	High	High	High	High	High	High	High	High	High
High	Master Protein	P13798	Acylamino-acid-releasing enzyme (AARE) (EC 3.4.19.1) (Acyl-peptide hydrolase) (APH) (Acylaminoacyl-peptidase) (Oxidized protein hydrolase) (OPH)	APEH	0	147.527	23	15	106	15	732	81.2	5.48	3380	15	0	1.088	0.837166	0.882	0.514054	1.028	0.984063	0.833	0.26407	0.811111	0.240176	1.059	0.935429	108	105.1	87.6	99.3	11.36	9.49	16.67	15.26	High	High	High	High	High	High	High	High	High	High	High	High	High
High	Master Protein	Q9Y6M9	NADH dehydrogenase [ubiquinone] 1 beta subcomplex subunit 9 (Complex I-B22) (CI-B22) (LYR motif-containing protein 3) (NADH-ubiquinone oxidoreductase B22 subunit)	NDUFB9	0	147.514	46	6	157	6	179	21.8	8.38	5960	6	0	1	0.743393	1.033	0.756818	1.012	0.999377	1.046	0.99968	1.03317	0.999997	0.988	0.695916	99.5	98.3	102.8	99.5	5.03	7.54	4.88	12.97	High	High	High	High	High	High	High	High	High	High	High	High	High
High	Master Protein	P30101	Protein disulfide-isomerase A3 (EC 5.3.4.1) (58 kDa glucose-regulated protein) (58 kDa microsomal protein) (p58) (Disulfide isomerase ER-60) (Endoplasmic reticulum resident protein 57) (ER protein 57) (ERp57) (Endoplasmic reticulum resident protein 60) (ER protein 60) (ERp60)	PDIA3	0	145.766	38	17	93	17	505	56.7	6.35	2275	17	0	1.014	0.972831	1.087	0.57277	1.017	0.857499	1.089	0.364688	1.07172	0.875265	0.997	0.97031	99	97.4	106.1	97.6	8.95	6.38	6.42	7.06	High	High	High	High	High	High	High	High	High	High	High	High	High
High	Master Protein	Q9UIJ7	GTP:AMP phosphotransferase AK3, mitochondrial (EC 2.7.4.10) (Adenylate kinase 3) (Adenylate kinase 3 alpha-like 1) (Adenylate kinase isozyme 3)	AK3	0	145.558	57	12	108	12	227	25.6	9.16	2800	12	0	0.952	0.999447	0.932	0.989028	0.902	0.983446	0.883	0.998438	0.979296	0.998122	1.055	0.936225	96.6	107.2	94.6	101.6	11.27	28.33	34.12	20.17	High	High	High	High	High	High	High	High	High	High	High	High	High
High	Master Protein	P55290	Cadherin-13 (Heart cadherin) (H-cadherin) (P105) (Truncated cadherin) (T-cad) (T-cadherin)	CDH13	0	145.423	18	9	72	9	713	78.2	4.98	2098	9	0	1.068	0.981207	1.076	0.980154	1.024	0.921817	1.032	0.919388	1.00784	1	1.043	0.989687	102	99.7	102.8	95.5	7.14	13.09	12.84	17.16	High	High	High	High	High	High	High	High	High	High	High	High	High
High	Master Protein	P53597	Succinate--CoA ligase [ADP/GDP-forming] subunit alpha, mitochondrial (EC 6.2.1.4) (EC 6.2.1.5) (Succinyl-CoA synthetase subunit alpha) (SCS-alpha)	SUCLG1	0	144.855	31	8	107	8	346	36.2	8.79	2797	8	0	1.111	0.845821	1.101	0.884368	0.964	0.856054	0.956	0.813803	0.991159	0.999839	1.152	0.22333	101.8	105.6	100.9	91.6	2.06	5.61	12.85	16.59	High	High	High	High	High	High	High	High	High	High	High	High	High
High	Master Protein	Q01469	Fatty acid-binding protein 5 (Epidermal-type fatty acid-binding protein) (E-FABP) (Fatty acid-binding protein, epidermal) (Psoriasis-associated fatty acid-binding protein homolog) (PA-FABP)	FABP5	0	144.172	70	10	74	10	135	15.2	7.01	2022	10	0	0.972	0.876104	1.321	0.0128841	0.889	0.570317	1.301	0.00255908	1.33859	0.00789087	1.094	0.905209	88.6	91.16	118.599	91.2	14.26	17.54	26.48	19.71	High	High	High	High	High	High	High	High	High	High	High	High	High
High	Master Protein	Q00G26	Perilipin-5 (Lipid storage droplet protein 5)	PLIN5	0	144.063	37	14	61	14	463	50.8	5.2	1844	14	0	1.096	0.813008	1.068	0.999969	0.981	0.999956	0.955	0.810083	0.973633	0.885008	1.118	0.666701	102.4	104.4	99.7	93.4	11.07	22.05	21.34	20.24	High	High	High	High	High	High	High	High	High	High	High	High	High
High	Master Protein	P07737	Profilin-1 (Epididymis tissue protein Li 184a) (Profilin I)	PFN1	0	143.854	71	9	176	9	140	15	8.27	5458	9	0	0.972	0.966657	1.076	0.36013	1.009	0.997392	1.117	0.237639	1.10733	0.276068	0.963	0.987358	96.9	96.1	107.3	99.7	7.24	10.18	6.77	11.52	High	High	High	High	High	High	High	High	High	High	High	High	High
High	Master Protein	Q16531	DNA damage-binding protein 1 (DDB p127 subunit) (DNA damage-binding protein a) (DDBa) (Damage-specific DNA-binding protein 1) (HBV X-associated protein 1) (XAP-1) (UV-damaged DNA-binding factor) (UV-damaged DNA-binding protein 1) (UV-DDB 1) (XPE-binding factor) (XPE-BF) (Xeroderma pigmentosum group E-complementing protein) (XPCe)	DDB1	0	143.474	22	20	63	20	1140	126.9	5.26	1219	20	0	1.059	0.525128	1.008	0.954893	1.046	0.480982	0.996	0.970898	0.952794	0.376374	1.012	0.999724	103.8	99.3	98.9	98.1	5.93	5.91	7.57	5.87	High	High	High	High	High	High	High	High	High	High	High	High	High
High	Master Protein	P35754	Glutaredoxin-1 (Thioltransferase-1) (TTase-1)	GLRX	0	142.251	58	4	93	4	106	11.8	8.09	4087	4	0	0.96	0.943455	1.04	0.824179	0.971	0.936966	1.052	0.835236	1.08307	0.614033	0.989	0.999992	96.3	99.2	104.3	100.3	14.28	15.57	12.87	14.99	High	High	High	High	High	High	High	High	High	High	High	High	High
High	Master Protein	P10768	S-formylglutathione hydrolase (FGH) (EC 3.1.2.12) (Esterase D) (Methylumbelliferyl-acetate deacetylase) (EC 3.1.1.56)	ESD	0	141.357	55	11	68	11	282	31.4	7.02	1873	11	0	0.955	0.864507	1.085	0.982582	0.93	0.945438	1.057	0.99893	1.13632	0.984522	1.027	0.992498	93.9	101	106.7	98.3	6.9	14.35	24.4	14.54	High	High	High	High	High	High	High	High	High	High	High	High	High
High	Master Protein	O60784	Target of Myb1 membrane trafficking protein (Target of Myb protein 1)	TOM1	0	141.151	35	10	62	10	492	53.8	4.7	2313	10	0	1.086	0.703105	0.968	0.647519	1.073	0.473345	0.957	0.856304	0.892322	0.230748	1.012	0.965796	106.8	99.5	95.3	98.4	9.21	10.26	11.94	8.74	High	High	High	High	High	High	High	High	High	High	High	High	High
High	Master Protein	P51884	Lumican (Keratan sulfate proteoglycan lumican) (KSPG lumican)	LUM	0	140.345	41	11	83	11	338	38.4	6.61	1931	11	0	1.005	0.791434	1.024	0.995072	1.067	0.64988	1.087	0.961856	1.01877	0.93279	0.942	0.990333	101.2	94.9	103.1	100.7	19.46	15.01	7.88	10.77	High	High	High	High	High	High	High	High	High	High	High	High	High
High	Master Protein	Q9NZJ6	Ubiquinone biosynthesis O-methyltransferase, mitochondrial (3-demethylubiquinol 3-O-methyltransferase) (EC 2.1.1.64) (Polyprenyldihydroxybenzoate methyltransferase) (EC 2.1.1.114)	COQ3	0	140.326	25	6	58	6	369	41	7.42	2157	6	0	1.009	0.949296	1.04	0.440135	1.012	0.990822	1.043	0.583739	1.03109	0.82899	0.998	0.990812	99.7	98.6	102.8	98.8	4.97	6.29	3.5	9.2	High	High	High	High	High	High	High	High	High	High	High	High	High
High	Master Protein	A0A8I5KVV1	AFG3 like matrix AAA peptidase subunit 2	AFG3L2	0	140.182	26	17	57	16	772	85.7	8.48	1508	17	1	1.103	0.601612	1.038	0.725646	1.067	0.945797	1.004	0.322184	0.940397	0.218748	1.034	0.826173	105.7	99.1	99.4	95.8	5.39	9.31	22.85	11.63	High	High	High	High	High	High	High	High	High	High	High	High	High
High	Master Protein	P30049	ATP synthase subunit delta, mitochondrial (ATP synthase F1 subunit delta) (F-ATPase delta subunit)	ATP5F1D	0	140.037	58	4	417	4	168	17.5	5.49	15944	4	0	0.983	0.996377	1.067	0.196902	0.953	0.83247	1.035	0.499705	1.08619	0.228776	1.031	0.8667	96.3	101.1	104.6	98	8.42	11.94	14.21	15.67	High	High	High	High	High	High	High	High	High	High	High	High	High
High	Master Protein	H0YL72	Isocitrate dehydrogenase [NAD] subunit alpha, mitochondrial (EC 1.1.1.41) (Isocitric dehydrogenase subunit alpha) (NAD(+)-specific ICDH subunit alpha)	IDH3A	0	139.869	40	12	107	12	331	35.8	6.44	2262	12	0	0.988	0.875586	1.048	0.932551	0.959	0.997769	1.018	0.999992	1.0607	0.99911	1.03	0.897992	97.2	101.3	103.1	98.4	10.67	8.67	4.83	15.24	High	High	High	High	High	High	High	High	High	High	High	High	High
High	Master Protein	P20073	Annexin A7 (Annexin VII) (Annexin-7) (Synexin)	ANXA7	0	139.864	28	12	107	12	488	52.7	5.68	3457	12	0	1.198	0.801707	1.095	0.997291	1.121	0.68321	1.024	0.999999	0.913558	0.776272	1.069	0.993908	109.9	98	100.4	91.7	6.13	12.83	10.99	22.26	High	High	High	High	High	High	High	High	High	High	High	High	High
High	Master Protein	O94919	Endonuclease domain-containing 1 protein (EC 3.1.30.-)	ENDOD1	0	139.667	32	9	99	9	500	55	5.71	2843	9	0	1.025	0.587118	0.92	0.850393	1.074	0.54418	0.964	0.88131	0.896388	0.294977	0.954	0.999764	105.2	97.9	94.3	102.6	4.81	10.21	6.75	11.2	High	High	High	High	High	High	High	High	High	High	High	High	High
High	Master Protein	P17066	Heat shock 70 kDa protein 6 (Heat shock 70 kDa protein B') (Heat shock protein family A member 6)	HSPA6	0	139.614	16	10	156	1	643	71	6.14	4161	10	0	1	0.999999	0.884	0.686302	0.998	0.997673	0.882	0.79442	0.884354	0.802632	1.003	0.995574	102.9	103.2	91	102.9	4.34	5.96	11.84	7.67	Not Found	Not Found	Not Found	Not Found	Not Found	Not Found	Not Found	Not Found	Not Found	Not Found	Not Found	Not Found	Not Found
High	Master Protein	O95202	Mitochondrial proton/calcium exchanger protein (Electroneutral mitochondrial K(+)/H(+)exchanger) (KHE) (Leucine zipper-EF-hand-containing transmembrane protein 1)	LETM1	0	138.902	20	13	74	13	739	83.3	6.7	2443	13	0	1.001	0.995287	1.111	0.0323725	0.949	0.582724	1.053	0.496784	1.1103	0.114396	1.055	0.270596	96.1	101.3	106.7	96	3.59	7.66	6.19	9.33	High	High	High	High	High	High	High	High	High	High	High	High	High
High	Master Protein	P01871	Immunoglobulin heavy constant mu (Ig mu chain C region) (Ig mu chain C region BOT) (Ig mu chain C region GAL) (Ig mu chain C region OU)	IGHM	0	138.788	42	14	68	14	474	51.9	6.15	1784	14	0	1.085	0.748122	0.919	0.932006	0.907	0.991158	0.768	0.564935	0.847047	0.518277	1.196	0.818552	103.3	113.9	87.5	95.2	49.47	38.88	28.8	40.04	High	High	High	High	High	High	High	High	High	High	High	High	High
High	Master Protein	Q9H1R3	Myosin light chain kinase 2, skeletal/cardiac muscle (MLCK2) (EC 2.7.11.18)	MYLK2	0	138.677	29	12	70	12	596	64.6	7.02	2063	12	0	0.936	0.852901	0.845	0.551422	1.112	0.999954	1.004	0.962769	0.902321	0.967173	0.842	0.725873	103.4	92.9	93.3	110.4	11.46	18.1	36.72	17.74	High	High	High	High	High	High	High	High	High	High	High	High	High
High	Master Protein	P26641	Elongation factor 1-gamma (EF-1-gamma) (eEF-1B gamma)	EEF1G	0	138.646	27	11	109	11	437	50.1	6.67	2827	11	0	1.007	0.926563	1.002	0.951836	0.996	0.995853	0.992	0.999041	0.99501	0.999839	1.011	0.963644	100.2	100.6	99.7	99.5	8.71	4.78	9.37	7.32	High	High	High	High	High	High	High	High	High	High	High	High	High
High	Master Protein	Q8N3L3	Beta-taxilin (Muscle-derived protein 77) (hMDP77)	TXLNB	0	138.5	30	17	78	17	684	76.5	4.93	2044	17	0	0.942	0.683019	0.929	0.971496	1.021	0.997982	1.007	0.95782	0.985901	0.93477	0.923	0.662443	99.3	97.3	97.9	105.4	3.14	8.01	16.92	8.06	High	High	High	High	High	High	High	High	High	High	High	High	High
High	Master Protein	Q9NZQ9	Tropomodulin-4 (Skeletal muscle tropomodulin) (Sk-Tmod)	TMOD4	0	137.943	35	8	60	8	345	39.3	4.75	1861	8	0	1.191	0.309332	0.787	0.566755	1.296	0.552339	0.857	0.320573	0.661211	0.0590267	0.919	0.94852	122.2	94.3	80.8	102.6	11.23	20.4	34.3	27.02	High	High	High	High	High	High	High	High	High	High	High	High	High
High	Master Protein	P04083	Annexin A1 (Annexin I) (Annexin-1) (Calpactin II) (Calpactin-2) (Chromobindin-9) (Lipocortin I) (Phospholipase A2 inhibitory protein) (p35) [Cleaved into: Annexin Ac2-26]	ANXA1	0	137.278	36	10	66	10	346	38.7	7.02	2261	10	0	1.119	0.143795	1.031	0.998768	1.208	0.034987	1.113	0.838264	0.921676	0.298589	0.927	0.836506	109.8	90.9	101.2	98.1	24.38	11.82	19.7	9.63	High	High	High	High	High	High	High	High	High	High	High	High	High
High	Master Protein	P63241	Eukaryotic translation initiation factor 5A-1 (eIF-5A-1) (eIF-5A1) (Eukaryotic initiation factor 5A isoform 1) (eIF-5A) (Rev-binding factor) (eIF-4D)	EIF5A	0	136.12	49	6	117	6	154	16.8	5.24	3538	6	0	0.876	0.163331	0.993	0.738769	0.886	0.21108	1.004	0.652844	1.13326	0.0494209	0.99	0.997949	90.8	102.6	102.9	103.6	10.63	8.19	12.25	11.14	High	High	High	High	High	High	High	High	High	High	High	High	High
High	Master Protein	P50995	Annexin A11 (56 kDa autoantigen) (Annexin XI) (Annexin-11) (Calcyclin-associated annexin 50) (CAP-50)	ANXA11	0	135.174	24	10	89	10	505	54.4	7.65	2788	10	0	1.174	0.235256	0.975	0.641515	1.12	0.238624	0.93	0.636293	0.830206	0.0538282	1.049	1	111.9	99.9	92.9	95.3	7.59	7.12	10.61	13.28	High	High	High	High	High	High	High	High	High	High	High	High	High
High	Master Protein	P23109	AMP deaminase 1 (EC 3.5.4.6) (AMP deaminase isoform M) (Myoadenylate deaminase)	AMPD1	0	133.833	24	13	79	13	747	86.4	6.9	2299	13	0	1.003	0.920865	0.855	0.073912	1.094	0.843163	0.933	0.689927	0.852305	0.359621	0.917	0.304641	106.3	97.1	90.6	106	10.27	12.92	14.08	11.86	High	High	High	High	High	High	High	High	High	High	High	High	High
High	Master Protein	P51452	Dual specificity protein phosphatase 3 (EC 3.1.3.16) (EC 3.1.3.48) (Dual specificity protein phosphatase VHR) (Vaccinia H1-related phosphatase) (VHR)	DUSP3	0	133.746	44	6	75	6	185	20.5	7.8	2456	6	0	1.069	0.588581	0.94	0.137903	1.068	0.432195	0.939	0.220834	0.878163	0.025484	1.001	0.988151	106.7	99.9	93.7	99.7	7.33	7.2	12.2	6.97	High	High	High	High	High	High	High	High	High	High	High	High	High
High	Master Protein	A0A7I2YQU0	NADH dehydrogenase [ubiquinone] 1 alpha subcomplex subunit 10, mitochondrial	NDUFA10	0	133.306	37	11	84	11	321	36.8	8.43	2529	11	0	1.158	0.599287	0.951	0.999802	1.045	0.999998	0.858	0.559618	0.821494	0.658792	1.108	0.442954	109.8	105.1	90.2	94.9	8.51	13.85	28.98	25.58	High	High	High	High	High	High	High	High	High	High	High	High	High
High	Master Protein	P07602	Prosaposin (Proactivator polypeptide) [Cleaved into: Saposin-A (Protein A); Saposin-B-Val; Saposin-B (Cerebroside sulfate activator) (CSAct) (Dispersin) (Sphingolipid activator protein 1) (SAP-1) (Sulfatide/GM1 activator); Saposin-C (A1 activator) (Co-beta-glucosidase) (Glucosylceramidase activator) (Sphingolipid activator protein 2) (SAP-2); Saposin-D (Component C) (Protein C)]	PSAP	0	133.254	19	8	119	8	524	58.1	5.17	2560	8	0	0.736	0.521475	0.955	0.998444	0.808	0.827109	1.048	0.983174	1.29743	0.718392	0.911	0.916682	81.7	101.1	106	111.1	19.16	15.37	26.23	31.67	High	High	High	High	High	High	High	High	High	High	High	High	High
High	Master Protein	O95210	Starch-binding domain-containing protein 1 (Genethonin-1) (Glycophagy cargo receptor STBD1)	STBD1	0	132.728	39	12	76	12	358	39	5.73	2544	12	0	0.941	0.945941	0.972	0.983123	0.996	0.998427	1.029	0.985224	1.03279	0.998495	0.945	0.819248	97.6	97.9	100.8	103.7	10.71	9.85	9.49	9.17	High	High	High	High	High	High	High	High	High	High	High	High	High
High	Master Protein	P69892	Hemoglobin subunit gamma-2 (Gamma-2-globin) (Hb F Ggamma) (Hemoglobin gamma-2 chain) (Hemoglobin gamma-G chain)	HBG2	0	132.063	80	10	160	1	147	16.1	7.2	3999	10	0	1.029	0.854079	0.878	0.931561	1.034	0.989374	0.883	0.339768	0.85389	0.625808	0.995	0.5351	105.4	102	90	102.5	20.46	37.17	18.31	14.98	Not Found	Not Found	Not Found	High	High	High	High	High	High	Not Found	Not Found	High	High
High	Master Protein	A0A7P0TAE1	Endoplasmin (94 kDa glucose-regulated protein) (Heat shock protein 90 kDa beta member 1)	HSP90B1	0	131.248	21	15	71	13	789	90.7	5.24	1656	15	0	1.075	0.998639	1.025	0.986932	1.043	0.996398	0.996	0.992689	0.95389	0.974054	1.03	0.999853	104.1	99.8	99.3	96.9	10.86	7.57	8.81	12.28	High	High	High	High	High	High	High	High	High	High	High	High	High
High	Master Protein	Q9Y512	Sorting and assembly machinery component 50 homolog (Transformation-related gene 3 protein) (TRG-3)	SAMM50	0	130.983	33	11	56	11	469	51.9	6.9	1695	11	0	1.099	0.508602	0.883	0.57486	1.085	0.729745	0.871	0.364111	0.801998	0.115749	1.014	0.969243	110.1	101.5	88.3	100.1	7.8	12.28	35.56	22.19	High	High	High	High	High	High	High	High	High	High	High	High	High
High	Master Protein	E5RIF9	Carbonic anhydrase (EC 4.2.1.1)	CA1	0	130.644	53	6	159	1	148	16.3	6.25	5498	6	0	1.185	0.281074	0.828	0.596836	1.096	0.64098	0.765	0.250367	0.697755	0.0576481	1.082	0.856907	115.8	105.7	80.8	97.7	16.06	14.18	26.68	24.59	High	High	High	High	High	High	Not Found	Not Found	Not Found	High	High	Not Found	Not Found
High	Master Protein	P16152	Carbonyl reductase [NADPH] 1 (EC 1.1.1.184) (15-hydroxyprostaglandin dehydrogenase [NADP(+)]) (EC 1.1.1.196, EC 1.1.1.197) (20-beta-hydroxysteroid dehydrogenase) (Alcohol dehydrogenase [NAD(P)+] CBR1) (EC 1.1.1.71) (NADPH-dependent carbonyl reductase 1) (Prostaglandin 9-ketoreductase) (PG-9-KR) (Prostaglandin-E(2) 9-reductase) (EC 1.1.1.189) (Short chain dehydrogenase/reductase family 21C member …	CBR1	0	130.468	51	11	49	11	277	30.4	8.32	1524	11	0	1.128	0.207603	1.026	0.959037	1.044	0.550999	0.95	0.997608	0.909006	0.560979	1.08	0.835864	106.6	102	96.9	94.5	10.3	11.3	8.98	10.71	High	High	High	High	High	High	High	High	High	High	High	High	High
High	Master Protein	E5RG43	Carbonic anhydrase (EC 4.2.1.1)	CA1	0	130.4	53	6	157	1	149	16.4	6.25	5416	6	0	1.221	0.385419	0.837	0.393479	1.112	0.401456	0.762	0.379628	0.685957	0.0659466	1.099	0.999979	117.5	105.7	80.6	96.2	8.9	16.64	2.85	19.62	Not Found	Not Found	Not Found	High	High	High	High	High	High	Not Found	Not Found	Not Found	Not Found
High	Master Protein	Q9BX68	Adenosine 5'-monophosphoramidase HINT2 (EC 3.9.1.-) (HINT-3) (HIT-17kDa) (Histidine triad nucleotide-binding protein 2, mitochondrial) (HINT-2) (PKCI-1-related HIT protein)	HINT2	0	130.354	58	6	70	6	163	17.2	9.16	2605	6	0	1.009	0.996713	1.12	0.143407	0.945	0.714612	1.05	0.529167	1.11134	0.177696	1.067	0.724205	96.1	101.7	106.8	95.3	8.76	10.72	16.14	16.13	High	High	High	High	High	High	High	High	High	High	High	High	High
High	Master Protein	P61586	Transforming protein RhoA (EC 3.6.5.2) (Rho cDNA clone 12) (h12)	RHOA	0	130.328	46	7	70	2	193	21.8	6.1	2380	7	5	0.951	0.498823	1.14	0.283623	0.919	0.2905	1.102	0.489728	1.19848	0.043007	1.035	0.962692	92.2	100.3	110.5	96.9	2.02	7.36	8.12	10.58	High	High	High	High	High	High	High	High	High	High	High	High	High
High	Master Protein	P42126	Enoyl-CoA delta isomerase 1, mitochondrial (EC 5.3.3.8) (3,2-trans-enoyl-CoA isomerase) (Delta(3),Delta(2)-enoyl-CoA isomerase) (D3,D2-enoyl-CoA isomerase) (Dodecenoyl-CoA isomerase)	ECI1	0	129.816	35	8	111	8	302	32.8	8.54	3399	8	0	1.195	0.579361	1.063	0.9828	1.113	0.876251	0.99	0.998173	0.890299	0.855232	1.073	0.911638	110.3	99.1	98.2	92.4	9.23	15.34	19.01	24.22	High	High	High	High	High	High	High	High	High	High	High	High	High
High	Master Protein	P13073	Cytochrome c oxidase subunit 4 isoform 1, mitochondrial (Cytochrome c oxidase polypeptide IV) (Cytochrome c oxidase subunit IV isoform 1) (COX IV-1)	COX4I1	0	129.812	45	9	287	9	169	19.6	9.51	6864	9	0	0.83	0.444117	1.421	0.0120839	0.758	0.198877	1.298	0.0410696	1.71204	0.00140552	1.095	0.915522	76.4	100.8	130.8	92	12.57	13.54	23.77	13.62	High	High	High	High	High	High	High	High	High	High	High	High	High
High	Master Protein	P50990	T-complex protein 1 subunit theta (TCP-1-theta) (CCT-theta) (Chaperonin containing T-complex polypeptide 1 subunit 8) (Renal carcinoma antigen NY-REN-15)	CCT8	0	129.601	36	17	76	17	548	59.6	5.6	1964	17	0	1.042	0.70435	1.003	0.806153	1.022	0.617047	0.983	0.874609	0.961988	0.337575	1.02	0.997971	102.6	100.3	98.7	98.4	9.24	9.67	6.17	8.78	High	High	High	High	High	High	High	High	High	High	High	High	High
High	Master Protein	C9J813	Caldesmon 1	CALD1	0	129.544	26	8	54	8	459	54.1	5.72	1647	8	0	1	0.859789	1.092	0.899788	1.071	0.581145	1.17	0.639986	1.09155	0.999787	0.934	0.928429	99.4	92.8	108.5	99.4	22.34	10.43	16.5	21.37	High	High	High	High	High	High	High	High	High	High	High	High	High
High	Master Protein	Q99541	Perilipin-2 (Adipophilin) (Adipose differentiation-related protein) (ADRP)	PLIN2	0	129.273	47	16	46	16	437	48	6.8	1131	16	0	1.151	0.499606	1.158	0.7154	0.96	0.920528	0.966	0.756514	1.00686	0.989512	1.198	0.0814275	102.1	106.3	102.8	88.7	8.98	19.52	19.27	18.5	High	High	High	High	High	High	High	High	High	High	High	High	High
High	Master Protein	P50579	Methionine aminopeptidase 2 (MAP 2) (MetAP 2) (EC 3.4.11.18) (Initiation factor 2-associated 67 kDa glycoprotein) (p67) (p67eIF2) (Peptidase M)	METAP2	0	129.204	23	8	48	8	478	52.9	5.82	1476	8	0	0.959	0.750643	1.025	0.975754	0.956	0.692989	1.021	0.98906	1.06861	0.617778	1.004	0.999339	96.2	100.7	102.8	100.3	6.96	6.53	1.88	8.04	High	High	High	High	High	High	High	High	High	High	High	High	High
High	Master Protein	P00441	Superoxide dismutase [Cu-Zn] (EC 1.15.1.1) (Superoxide dismutase 1) (hSod1)	SOD1	0	128.513	53	7	196	7	154	15.9	6.13	5632	7	0	0.832	0.109286	1.075	0.168943	0.868	0.162123	1.122	0.114244	1.29268	0.00322195	0.959	0.994022	86.1	99.2	111.3	103.5	11.89	9.71	17.52	15.79	High	High	High	High	High	High	High	High	High	High	High	High	High
High	Master Protein	P17568	NADH dehydrogenase [ubiquinone] 1 beta subcomplex subunit 7 (Cell adhesion protein SQM1) (Complex I-B18) (CI-B18) (NADH-ubiquinone oxidoreductase B18 subunit)	NDUFB7	0	128.253	60	8	100	8	137	16.4	8.92	2701	8	0	0.994	0.98481	1.049	0.225145	0.96	0.906158	1.013	0.781048	1.05538	0.50957	1.036	0.598768	97.5	101.6	102.9	98.1	5.67	10.13	9.63	10.07	High	High	High	High	High	High	High	High	High	High	High	High	High
High	Master Protein	H7C3M8	Sarcolemma associated protein	SLMAP	0	128.185	18	16	87	1	804	92.6	5.34	1694	16	16	0.959	0.909236	1.073	0.987649	0.959	0.989152	1.073	0.904012	1.11765	0.825595	1	0.972518	95.2	99.2	106.4	99.2	9.26	11.75	10.55	18.92	Not Found	Not Found	Not Found	Not Found	Not Found	Not Found	Not Found	Not Found	Not Found	Not Found	Not Found	High	High
High	Master Protein	A0A8Q3SIC5	Myosin light chain 6B	MYL6B	0	127.828	62	10	64	8	217	23.8	6.57	1526	10	3	1.026	0.951619	0.65	0.145751	1.114	0.813837	0.705	0.26957	0.633655	0.107252	0.922	0.971924	114.1	102.5	72.3	111.2	18.84	34.55	15.16	38.1	High	High	High	High	High	High	High	High	High	High	High	High	High
High	Master Protein	C9JRZ6	Coiled-coil-helix-coiled-coil-helix domain containing 3	CHCHD3	0	127.777	42	11	133	11	232	26.7	7.75	2337	11	0	1.084	0.769402	0.878	0.766413	1.033	0.942695	0.838	0.524165	0.810361	0.354789	1.049	0.959116	108.1	104.6	87.6	99.7	8.55	16.28	43.92	29.59	High	High	High	High	High	High	High	High	High	High	High	High	High
High	Master Protein	O43181	NADH dehydrogenase [ubiquinone] iron-sulfur protein 4, mitochondrial (Complex I-18 kDa) (CI-18 kDa) (Complex I-AQDQ) (CI-AQDQ) (NADH-ubiquinone oxidoreductase 18 kDa subunit)	NDUFS4	0	127.563	46	7	89	7	175	20.1	10.3	2199	7	0	0.908	0.883195	1.031	0.96992	0.828	0.460243	0.94	0.98965	1.13556	0.739365	1.096	0.793151	90	108.7	102.2	99.1	11.45	10.11	20.03	23.51	High	High	High	High	High	High	High	High	High	High	High	High	High
High	Master Protein	P21266	Glutathione S-transferase Mu 3 (EC 2.5.1.18) (GST class-mu 3) (GSTM3-3) (hGSTM3-3)	GSTM3	0	127.351	62	14	72	13	225	26.5	5.54	1608	14	0	1.179	0.99965	1.08	0.998917	1.099	0.985221	1.006	0.999564	0.915519	0.996664	1.074	0.989872	108.9	99.1	99.7	92.3	16.41	19.9	18.48	28.55	High	High	High	High	High	High	High	High	High	High	High	High	High
High	Master Protein	Q16795	NADH dehydrogenase [ubiquinone] 1 alpha subcomplex subunit 9, mitochondrial (Complex I-39kD) (CI-39kD) (NADH-ubiquinone oxidoreductase 39 kDa subunit)	NDUFA9	0	127.223	34	10	75	10	377	42.5	9.8	1779	10	0	1.243	0.115772	0.919	0.713969	1.126	0.680761	0.832	0.128952	0.739056	0.0320442	1.104	0.458203	116.5	103.5	86.1	93.8	10.59	6.38	13.47	14.12	High	High	High	High	High	High	High	High	High	High	High	High	High
High	Master Protein	P00450	Ceruloplasmin (Cuproxidase ceruloplasmin) (EC 1.16.3.4) (Ferroxidase ceruloplasmin) (EC 1.16.3.1) (Glutathione peroxidase ceruloplasmin) (EC 1.11.1.9) (Glutathione-dependent peroxiredoxin ceruloplasmin) (EC 1.11.1.27)	CP	0	127.202	24	15	35	15	1065	122.1	5.72	791	15	0	1.094	0.700616	0.913	0.916027	0.987	0.98734	0.824	0.508946	0.835372	0.451689	1.108	0.790743	106.3	107.7	88.8	97.2	14.33	17.97	26.16	23.52	High	High	High	High	High	High	High	High	High	High	High	High	High
High	Master Protein	A0A0C4DG59	Titin	TTN	0	126.84	51	11	76	1	213	23.2	9.38	1655	11	0	1.052	0.989941	1.18	0.954826	1.157	0.932644	1.298	0.45177	1.12205	0.900706	0.909	0.650284	101.6	87.8	114	96.6	14.27	19.6	9.9	35.45	Not Found	Not Found	Not Found	Not Found	Not Found	Not Found	Not Found	Not Found	Not Found	High	High	Not Found	Not Found
High	Master Protein	Q06323	Proteasome activator complex subunit 1 (11S regulator complex subunit alpha) (REG-alpha) (Activator of multicatalytic protease subunit 1) (Interferon gamma up-regulated I-5111 protein) (IGUP I-5111) (Proteasome activator 28 subunit alpha) (PA28a) (PA28alpha)	PSME1	0	126.415	44	11	86	11	249	28.7	6.02	2304	11	0	0.937	0.999999	1.05	0.273582	0.862	0.420731	0.966	0.989329	1.12065	0.38746	1.087	0.258664	92	106.7	103.1	98.2	8.31	8.03	7.87	7.2	High	High	High	High	High	High	High	High	High	High	High	High	High
High	Master Protein	P51858	Hepatoma-derived growth factor (HDGF) (High mobility group protein 1-like 2) (HMG-1L2)	HDGF	0	126.287	59	12	54	12	240	26.8	4.73	1342	12	0	0.891	0.263179	1.096	0.242186	0.93	0.718132	1.145	0.0499496	1.23145	0.0143003	0.958	0.749712	90.3	97.1	111.2	101.4	13.77	9.98	13.71	15.06	High	High	High	High	High	High	High	High	High	High	High	High	High
High	Master Protein	Q32Q12	Nucleoside diphosphate kinase (EC 2.7.4.6)	NME1-NME2	0	126.259	59	12	119	12	292	32.6	8.48	2221	12	0	0.875	0.308399	1.257	0.0697199	0.83	0.123199	1.192	0.193819	1.4366	0.00436133	1.055	0.914802	83.6	100.8	120.1	95.5	9.72	11.9	15.81	12.59	High	High	High	High	High	High	High	High	High	High	High	High	High
High	Master Protein	P09417	Dihydropteridine reductase (EC 1.5.1.34) (HDHPR) (Quinoid dihydropteridine reductase) (Short chain dehydrogenase/reductase family 33C member 1)	QDPR	0	125.552	62	9	58	9	244	25.8	7.37	2165	9	0	0.974	0.720505	1.004	0.967264	0.985	0.9145	1.014	0.824461	1.03055	0.565565	0.99	0.959974	98.2	99.8	101.2	100.8	3.06	7.87	6.87	10.85	High	High	High	High	High	High	High	High	High	High	High	High	High
High	Master Protein	A0A804HK76	Filamin B	FLNB	0	125.434	5	10	113	2	2562	273.9	5.73	3334	10	0	1.053	0.45762	0.887	0.999961	1.245	0.184515	1.049	0.84541	0.842626	0.548339	0.845	0.810653	111.2	89.3	93.7	105.7	2.26	6.7	10.31	14.11	Not Found	Not Found	Not Found	Not Found	Not Found	Not Found	Not Found	Not Found	Not Found	Not Found	Not Found	High	High
High	Master Protein	P13716	Delta-aminolevulinic acid dehydratase (ALADH) (EC 4.2.1.24) (Porphobilinogen synthase)	ALAD	0	125.271	51	10	57	10	330	36.3	6.79	1815	10	0	0.977	0.86861	0.85	0.798041	0.951	0.998844	0.828	0.284046	0.869822	0.478089	1.027	0.681461	101.4	106.6	88.2	103.8	16.12	14.15	13.63	16.74	High	High	High	High	High	High	High	High	High	High	High	High	High
High	Master Protein	Q7Z4W1	L-xylulose reductase (XR) (EC 1.1.1.10) (Carbonyl reductase II) (Dicarbonyl/L-xylulose reductase) (Kidney dicarbonyl reductase) (kiDCR) (Short chain dehydrogenase/reductase family 20C member 1) (Sperm surface protein P34H)	DCXR	0	125.254	75	12	80	12	244	25.9	8.1	2247	12	0	1.111	0.532205	1.042	0.980833	0.986	0.995284	0.925	0.876668	0.938343	0.829207	1.127	0.521292	103.8	105.3	97.4	93.5	10.75	13.28	15.57	19.2	High	High	High	High	High	High	High	High	High	High	High	High	High
High	Master Protein	P30405	Peptidyl-prolyl cis-trans isomerase F, mitochondrial (PPIase F) (EC 5.2.1.8) (Cyclophilin D) (CyP-D) (CypD) (Cyclophilin F) (Mitochondrial cyclophilin) (CyP-M) (Rotamase F)	PPIF	0	125.245	58	10	85	9	207	22	9.38	2567	10	1	0.89	0.733952	1.199	0.0439446	0.854	0.343536	1.151	0.169919	1.34687	0.0134025	1.042	0.843374	86.2	100.9	116.1	96.8	12.36	12.79	23.98	17.3	High	High	High	High	High	High	High	High	High	High	High	High	High
High	Master Protein	F8VZX2	Poly(rC) binding protein 2	PCBP2	0	125.002	31	8	76	4	321	33.8	8.24	2324	8	0	1.092	0.176874	0.856	0.432564	1.086	0.248988	0.851	0.327324	0.78371	0.0197504	1.006	0.994726	110.5	101.8	86.6	101.2	8.66	9.31	18.53	10.49	High	High	High	High	High	High	High	High	High	High	High	High	High
High	Master Protein	P36542	ATP synthase subunit gamma, mitochondrial (ATP synthase F1 subunit gamma) (F-ATPase gamma subunit)	ATP5F1C	0	124.345	38	9	63	9	298	33	9.22	1610	9	0	1.306	0.336243	0.92	0.694839	1.124	0.859864	0.791	0.204754	0.70445	0.095157	1.163	0.670055	119.1	106	83.9	91.1	17.39	21.23	43.34	29.71	High	High	High	High	High	High	High	High	High	High	High	High	High
High	Master Protein	P50395	Rab GDP dissociation inhibitor beta (Rab GDI beta) (Guanosine diphosphate dissociation inhibitor 2) (GDI-2)	GDI2	0	123.819	36	12	57	8	445	50.6	6.47	1572	12	4	1.124	0.411327	0.886	0.539801	1.08	0.748369	0.851	0.244737	0.787387	0.078184	1.041	0.897829	111	102.8	87.4	98.7	8.99	9.05	10.52	6.96	High	High	High	High	High	High	High	High	High	High	High	High	High
High	Master Protein	Q86UP2	Kinectin (CG-1 antigen) (Kinesin receptor)	KTN1	0	123.76	17	17	35	17	1357	156.2	5.64	1016	17	0	1.006	0.696038	0.984	0.505883	1.036	0.35126	1.013	0.846049	0.977362	0.159175	0.971	0.886572	101.6	98.1	99.3	101	11.46	8.08	13.56	5.54	High	High	High	High	High	High	High	High	High	High	High	High	High
High	Master Protein	K7EL50	Calreticulin	CALR	0	123.694	40	11	74	11	378	43.3	4.77	1657	11	0	0.961	0.861861	1.069	0.338499	0.982	0.94022	1.092	0.243133	1.11262	0.161488	0.979	0.993672	95.9	97.7	106.7	99.8	8.78	11.85	12.5	10.77	High	High	High	High	High	High	High	High	High	High	High	High	High
High	Master Protein	A0A5F9VB99	Sarcolemma associated protein	SLMAP	0	122.457	19	16	88	1	746	85.9	5.34	1640	16	0	0.985	0.971684	0.969	0.999986	1.025	0.999969	1.008	0.969802	0.984095	0.985146	0.961	0.934911	100.6	98.2	99	102.2	9.04	13.02	11.68	25.94	Not Found	Not Found	Not Found	Not Found	Not Found	Not Found	High	High	High	Not Found	Not Found	High	High
High	Master Protein	P55822	SH3 domain-binding glutamic acid-rich protein (SH3BGR protein) (21-glutamic acid-rich protein) (21-GARP)	SH3BGR	0	121.497	31	8	68	8	239	26.1	4.15	1591	8	0	0.898	0.715254	1.202	0.300215	0.889	0.741518	1.189	0.27971	1.33753	0.0886308	1.011	0.999936	87.4	98.4	116.9	97.3	5.74	9.35	21.41	20.7	High	High	High	High	High	High	High	High	High	High	High	High	High
High	Master Protein	Q13424	Alpha-1-syntrophin (59 kDa dystrophin-associated protein A1 acidic component 1) (Pro-TGF-alpha cytoplasmic domain-interacting protein 1) (TACIP1) (Syntrophin-1)	SNTA1	0	121.472	30	9	42	9	505	53.9	6.8	1502	9	0	1.068	0.820488	0.881	0.112915	1.141	0.292627	0.941	0.504355	0.825296	0.0454745	0.936	0.663278	109.9	96.4	90.7	103	15.04	11.63	14.29	10.93	High	High	High	High	High	High	High	High	High	High	High	High	High
High	Master Protein	Q00688	Peptidyl-prolyl cis-trans isomerase FKBP3 (PPIase FKBP3) (EC 5.2.1.8) (25 kDa FK506-binding protein) (25 kDa FKBP) (FKBP-25) (FK506-binding protein 3) (FKBP-3) (Immunophilin FKBP25) (Rapamycin-selective 25 kDa immunophilin) (Rotamase)	FKBP3	0	121.034	42	8	107	8	224	25.2	9.28	2609	8	0	0.811	0.0846507	1.029	0.638437	0.848	0.226096	1.075	0.336061	1.26784	0.0181959	0.957	0.916614	85.5	100.8	108.4	105.3	12.73	11.64	24.12	12.2	High	High	High	High	High	High	High	High	High	High	High	High	High
High	Master Protein	Q7Z3D6	D-glutamate cyclase, mitochondrial (EC 4.2.1.48)	DGLUCY	0	120.921	23	9	55	9	616	66.4	6.79	1388	9	0	0.931	0.99975	0.82	0.999966	0.959	0.999892	0.845	0.999995	0.881	0.999981	0.971	0.999993	100	104.4	88.1	107.5	37.63	39.56	40.76	36.37	High	High	High	High	High	High	High	High	High	High	High	High	High
High	Master Protein	P69891	Hemoglobin subunit gamma-1 (Gamma-1-globin) (Hb F Agamma) (Hemoglobin gamma-1 chain) (Hemoglobin gamma-A chain)	HBG1	0	120.598	80	10	157	1	147	16.1	7.2	3983	10	10	0.958	0.902281	0.704	0.921108	0.997	0.993013	0.733	0.404802	0.734405	0.669483	0.96	0.652261	105.8	106.1	77.7	110.4	42.67	79.69	39.21	30.17	High	High	High	High	High	High	High	High	High	Not Found	Not Found	Not Found	Not Found
High	Master Protein	O43396	Thioredoxin-like protein 1 (32 kDa thioredoxin-related protein)	TXNL1	0	120.548	40	8	38	8	289	32.2	4.96	1288	8	0	1.029	0.953416	1.028	0.938556	1.012	0.998664	1.011	0.99669	0.999011	0.99996	1.017	0.969277	101.1	99.8	101	98.2	6.8	6.76	6.04	8.64	High	High	High	High	High	High	High	High	High	High	High	High	High
High	Master Protein	Q9H7Z7	Prostaglandin E synthase 2 (EC 5.3.99.3) (Membrane-associated prostaglandin E synthase-2) (mPGE synthase-2) (Microsomal prostaglandin E synthase 2) (mPGES-2) (Prostaglandin-H(2) E-isomerase) [Cleaved into: Prostaglandin E synthase 2 truncated form]	PTGES2	0	120.341	44	13	63	13	377	41.9	9.16	1531	13	0	1.1	0.101932	1.027	0.384708	1.049	0.937781	0.979	0.997033	0.933586	0.905599	1.049	0.14105	105.4	100.5	98.4	95.8	5.57	9.05	6.33	8.83	High	High	High	High	High	High	High	High	High	High	High	High	High
High	Master Protein	P02765	Alpha-2-HS-glycoprotein (Alpha-2-Z-globulin) (Ba-alpha-2-glycoprotein) (Fetuin-A) [Cleaved into: Alpha-2-HS-glycoprotein chain A; Alpha-2-HS-glycoprotein chain B]	AHSG	0	119.81	34	8	63	8	367	39.3	5.72	1637	8	0	0.946	0.998041	0.944	0.999354	0.94	0.98994	0.939	0.994353	0.99897	0.999961	1.006	0.998538	97.1	103.3	97	102.7	18.15	19.36	17.67	24.93	High	High	High	High	High	High	High	High	High	High	High	High	High
High	Master Protein	Q13442	28 kDa heat- and acid-stable phosphoprotein (PDGF-associated protein) (PAP) (PDGFA-associated protein 1) (PAP1)	PDAP1	0	119.392	51	11	105	11	181	20.6	8.87	2932	11	0	0.863	0.227565	1.069	0.483614	0.923	0.596192	1.143	0.164271	1.23852	0.0314814	0.935	0.823909	89.3	96.7	110.6	103.4	6.65	8.9	15.74	11.48	High	High	High	High	High	High	High	High	High	High	High	High	High
High	Master Protein	P45974	Ubiquitin carboxyl-terminal hydrolase 5 (EC 3.4.19.12) (Deubiquitinating enzyme 5) (Isopeptidase T) (Ubiquitin thioesterase 5) (Ubiquitin-specific-processing protease 5)	USP5	0	118.973	17	12	66	12	858	95.7	5.03	1432	12	0	1.048	0.693474	0.928	0.243773	1.066	0.593302	0.943	0.316247	0.884797	0.0656531	0.983	0.996997	105.9	99.3	93.7	101	5.75	7.73	20.24	7.09	High	High	High	High	High	High	High	High	High	High	High	High	High
High	Master Protein	O95817	BAG family molecular chaperone regulator 3 (BAG-3) (Bcl-2-associated athanogene 3) (Bcl-2-binding protein Bis) (Docking protein CAIR-1)	BAG3	0	118.04	21	9	67	9	575	61.6	6.95	2353	9	0	0.886	0.820356	1.031	0.999909	0.957	0.999481	1.114	0.794956	1.16377	0.896628	0.925	0.630791	92.2	96.3	107.3	104.1	7.12	9.66	14.13	15.99	High	High	High	High	High	High	High	High	High	High	High	High	High
High	Master Protein	P0DOY2	Immunoglobulin lambda constant 2 (Ig lambda chain C region Kern) (Ig lambda chain C region NIG-64) (Ig lambda chain C region SH) (Ig lambda chain C region X) (Ig lambda-2 chain C region)	IGLC2	0	117.478	89	7	146	3	106	11.3	7.24	4336	7	6	1.065	0.834409	0.946	0.975259	0.905	0.997733	0.804	0.708608	0.888889	0.699444	1.176	0.851542	101.7	112.4	90.4	95.5	21.59	26	39.93	31.5	High	High	High	High	High	High	High	High	High	High	High	High	High
High	Master Protein	P05387	Large ribosomal subunit protein P2 (60S acidic ribosomal protein P2) (Renal carcinoma antigen NY-REN-44)	RPLP2	0	117.153	92	8	82	7	115	11.7	4.54	2523	8	1	0.973	0.98531	1.064	0.55762	0.977	0.993124	1.069	0.893226	1.09326	0.832773	0.996	0.874608	96.5	98.8	105.5	99.2	7.75	7.65	10.31	9.71	High	High	High	High	High	High	High	High	High	High	High	High	High
High	Master Protein	P25787	Proteasome subunit alpha type-2 (Macropain subunit C3) (Multicatalytic endopeptidase complex subunit C3) (Proteasome component C3) (Proteasome subunit alpha-2) (alpha-2)	PSMA2	0	117.058	47	9	57	9	234	25.9	7.43	1857	9	0	0.941	0.775609	1.032	0.386207	0.938	0.763162	1.028	0.39839	1.09609	0.141985	1.004	0.999992	94.7	101	103.8	100.6	7.63	8.21	10.3	9.95	High	High	High	High	High	High	High	High	High	High	High	High	High
High	Master Protein	O60313	Dynamin-like GTPase OPA1, mitochondrial (EC 3.6.5.5) (Optic atrophy protein 1) [Cleaved into: Dynamin-like GTPase OPA1, long form (L-OPA1); Dynamin-like GTPase OPA1, short form (S-OPA1)]	OPA1	0	116.706	19	14	58	14	960	111.6	7.87	1603	14	0	1.27	0.151621	0.911	0.95131	1.1	0.603178	0.789	0.466588	0.716724	0.110971	1.155	0.657627	117.2	106.5	84	92.3	10.34	15.74	29.72	25.05	High	High	High	High	High	High	High	High	High	High	High	High	High
High	Master Protein	X6RJP6	Transgelin 2	TAGLN2	0	116.426	69	9	62	9	187	21.1	7.81	1914	9	0	1.032	0.618826	1.04	0.973049	1.041	0.778615	1.049	0.99861	1.00787	0.90104	0.991	0.986888	101.6	97.6	102.4	98.5	17.19	10.37	20.51	7.88	High	High	High	High	High	High	High	High	High	High	High	High	High
High	Master Protein	P25789	Proteasome subunit alpha type-4 (Macropain subunit C9) (Multicatalytic endopeptidase complex subunit C9) (Proteasome component C9) (Proteasome subunit L) (Proteasome subunit alpha-3) (alpha-3)	PSMA4	0	115.685	46	7	42	7	261	29.5	7.72	1776	7	0	1.042	0.905	1.013	0.980599	1.011	0.993382	0.982	0.99999	0.971569	0.994035	1.031	0.957141	102	101	99.1	97.9	7.66	9.1	10.33	12.22	High	High	High	High	High	High	High	High	High	High	High	High	High
High	Master Protein	P48163	NADP-dependent malic enzyme (NADP-ME) (EC 1.1.1.40) (Malic enzyme 1)	ME1	0	115.091	25	10	55	10	572	64.1	6.13	1795	10	0	1.057	0.95623	0.914	0.868116	1.091	0.892644	0.944	0.940712	0.864865	0.689234	0.968	0.994705	107.3	98.3	92.8	101.6	8.65	12.67	12.21	14.33	High	High	High	High	High	High	High	High	High	High	High	High	High
High	Master Protein	P55036	26S proteasome non-ATPase regulatory subunit 4 (26S proteasome regulatory subunit RPN10) (26S proteasome regulatory subunit S5A) (Antisecretory factor 1) (AF) (ASF) (Multiubiquitin chain-binding protein)	PSMD4	0	114.944	36	8	36	8	377	40.7	4.79	1181	8	0	1.044	0.359476	0.968	0.198009	1.062	0.0720321	0.985	0.667138	0.927273	0.0170779	0.983	0.689821	104.5	98.4	96.9	100.1	3.64	4.4	8.97	5.56	High	High	High	High	High	High	High	High	High	High	High	High	High
High	Master Protein	O75298	Reticulon-2 (Neuroendocrine-specific protein-like 1) (NSP-like protein 1) (Neuroendocrine-specific protein-like I) (NSP-like protein I) (NSPLI)	RTN2	0	113.758	17	8	90	8	545	59.2	5.31	2572	8	0	0.904	0.793104	0.96	0.963073	0.92	0.847105	0.978	0.982204	1.06277	0.980303	0.982	0.999148	94	102.2	99.9	104	7.45	9.69	23.9	16.69	High	High	High	High	High	High	High	High	High	High	High	High	High
High	Master Protein	P14854	Cytochrome c oxidase subunit 6B1 (Cytochrome c oxidase subunit VIb isoform 1) (COX VIb-1)	COX6B1	0	113.3	76	7	211	7	86	10.2	7.05	6134	7	0	0.956	0.855025	1.193	0.182395	0.965	0.453357	1.204	0.515866	1.24675	0.0831883	0.991	0.826337	92.4	95.8	115.2	96.6	9.95	8.56	11.87	16.55	High	High	High	High	High	High	High	High	High	High	High	High	High
High	Master Protein	P46976	Glycogenin-1 (GN-1) (GN1) (EC 2.4.1.186)	GYG1	0	113.044	13	6	98	6	350	39.4	5.53	2683	6	0	0.975	0.969276	0.891	0.104867	1.079	0.619075	0.986	0.889883	0.91401	0.355129	0.904	0.197606	103.5	95.9	94.6	106.1	13.9	19.15	18.77	19.24	High	High	High	High	High	High	High	High	High	High	High	High	High
High	Master Protein	Q6NVY1	3-hydroxyisobutyryl-CoA hydrolase, mitochondrial (EC 3.1.2.4) (3-hydroxyisobutyryl-coenzyme A hydrolase) (HIB-CoA hydrolase) (HIBYL-CoA-H)	HIBCH	0	112.532	34	11	65	11	386	43.5	8.19	1506	11	0	1.119	0.900177	1.018	0.998878	1.052	0.995071	0.957	0.932479	0.909006	0.887069	1.063	0.945268	106.6	101.3	96.9	95.2	21.87	21.97	28.71	15.9	High	High	High	High	High	High	High	High	High	High	High	High	High
High	Master Protein	Q9NX14	NADH dehydrogenase [ubiquinone] 1 beta subcomplex subunit 11, mitochondrial (Complex I-ESSS) (CI-ESSS) (NADH-ubiquinone oxidoreductase ESSS subunit) (Neuronal protein 17.3) (Np17.3) (p17.3)	NDUFB11	0	112.111	38	4	102	4	153	17.3	5.22	3036	4	0	0.942	0.951937	1.076	0.185111	0.884	0.425846	1.01	0.714256	1.14317	0.133924	1.065	0.602457	92.2	104.4	105.4	98	6.42	9.92	16.62	11.25	High	High	High	High	High	High	High	High	High	High	High	High	High
High	Master Protein	Q16821	Protein phosphatase 1 regulatory subunit 3A (Protein phosphatase 1 glycogen-associated regulatory subunit) (Protein phosphatase type-1 glycogen targeting subunit) (RG1)	PPP1R3A	0	111.426	18	19	49	19	1122	125.7	5	971	19	0	0.968	0.969885	0.947	0.965795	1.088	0.843925	1.064	0.853461	0.978389	0.999998	0.89	0.422761	101.8	93.6	99.6	105.1	11.64	17.58	15.12	20.62	High	High	High	High	High	High	High	High	High	High	High	High	High
High	Master Protein	H7C106	Reticulon	RTN4	0	111.388	30	5	382	5	203	22.8	8.73	9748	5	0	0.88	0.682174	0.946	0.953948	0.927	0.878391	0.997	0.809033	1.07511	0.500619	0.949	0.967522	93.2	100.6	100.2	106	8.18	12.19	18.89	15.54	High	High	High	High	High	High	High	High	High	High	High	High	High
High	Master Protein	P05026	Sodium/potassium-transporting ATPase subunit beta-1 (Sodium/potassium-dependent ATPase subunit beta-1)	ATP1B1	0	111.195	25	7	86	7	303	35	8.53	2064	7	0	1.007	0.999747	1.012	0.998887	1.029	0.997846	1.033	0.995173	1.00397	0.999957	0.979	0.999465	100.8	97.9	101.2	100	5.23	7	15.04	8.62	High	High	High	High	High	High	High	High	High	High	High	High	High
High	Master Protein	K7ELL7	Glucosidase 2 subunit beta	PRKCSH	0	110.9	18	8	41	8	535	60.2	4.41	1104	8	0	0.958	0.864744	1.041	0.567905	1.009	0.98729	1.097	0.31913	1.08651	0.295095	0.95	0.946925	97.1	96.2	105.5	101.3	12.1	9.62	10.52	11.94	High	High	High	High	High	High	High	High	High	High	High	High	High
High	Master Protein	O95169	NADH dehydrogenase [ubiquinone] 1 beta subcomplex subunit 8, mitochondrial (Complex I-ASHI) (CI-ASHI) (NADH-ubiquinone oxidoreductase ASHI subunit)	NDUFB8	0	110.774	33	5	113	5	186	21.8	6.8	3042	5	0	0.97	0.996275	1.079	0.35417	0.938	0.802882	1.044	0.754412	1.11263	0.373154	1.034	0.834608	95	101.3	105.7	98	6.42	10.65	15.56	10.43	High	High	High	High	High	High	High	High	High	High	High	High	High
High	Master Protein	P61088	Ubiquitin-conjugating enzyme E2 N (EC 2.3.2.23) (Bendless-like ubiquitin-conjugating enzyme) (E2 ubiquitin-conjugating enzyme N) (Ubc13) (UbcH13) (Ubiquitin carrier protein N) (Ubiquitin-protein ligase N)	UBE2N	0	110.644	55	5	71	5	152	17.1	6.57	2003	5	0	0.904	0.77837	0.92	0.806424	0.934	0.79085	0.951	0.81827	1.01889	0.999964	0.967	0.999991	95.3	102.1	97.1	105.5	6.84	9.66	8.29	8.13	High	High	High	High	High	High	High	High	High	High	High	High	High
High	Master Protein	P49419	Alpha-aminoadipic semialdehyde dehydrogenase (Alpha-AASA dehydrogenase) (EC 1.2.1.31) (Aldehyde dehydrogenase family 7 member A1) (EC 1.2.1.3) (Antiquitin-1) (Betaine aldehyde dehydrogenase) (EC 1.2.1.8) (Delta1-piperideine-6-carboxylate dehydrogenase) (P6c dehydrogenase)	ALDH7A1	0	110.297	29	9	36	9	539	58.5	7.99	1098	9	0	1.129	0.491542	0.991	1	1.085	0.737163	0.952	0.974732	0.877532	0.602016	1.041	0.958363	108.6	100	95.3	96.1	9.86	18.14	18.89	23.06	High	High	High	High	High	High	High	High	High	High	High	High	High
High	Master Protein	Q15075	Early endosome antigen 1 (Endosome-associated protein p162) (Zinc finger FYVE domain-containing protein 2)	EEA1	0	109.803	15	18	39	18	1411	162.4	5.68	836	18	0	1.014	0.990163	0.99	0.933511	1.062	0.272348	1.037	0.773698	0.97561	0.865084	0.954	0.252882	102.5	96.4	100	101.1	4.28	6.14	9.27	9.58	High	High	High	High	High	High	High	High	High	High	High	High	High
High	Master Protein	O00629	Importin subunit alpha-3 (Importin alpha Q1) (Qip1) (Karyopherin subunit alpha-4)	KPNA4	0	109.503	22	6	27	5	521	57.9	4.96	975	6	1	1.021	0.986468	0.879	0.0284128	1.02	0.998501	0.878	0.0835096	0.861509	0.123221	1.001	0.928217	104.7	102.6	90.2	102.5	8.44	12.8	16.18	10.79	High	High	High	High	High	High	High	High	High	High	High	High	High
High	Master Protein	Q16543	Hsp90 co-chaperone Cdc37 (Hsp90 chaperone protein kinase-targeting subunit) (p50Cdc37) [Cleaved into: Hsp90 co-chaperone Cdc37, N-terminally processed]	CDC37	0	109.409	25	8	77	8	378	44.4	5.25	1890	8	0	0.924	0.973975	0.985	0.992879	0.92	0.920889	0.981	0.99991	1.06561	0.930757	1.005	0.99403	94.5	102.7	100.7	102.2	9.85	10.54	11.74	6.78	High	High	High	High	High	High	High	High	High	High	High	High	High
High	Master Protein	A0A087WT47	deleted	TNNI1	0	109.399	36	9	135	9	187	21.7	9.66	3135	9	0	1.407	0.172435	1.056	0.97001	1.251	0.6005	0.939	0.561491	0.750611	0.143305	1.124	0.712416	122.7	98	92.1	87.2	17.81	28.81	35.63	46.62	High	High	High	High	High	High	High	High	High	High	High	High	High
High	Master Protein	P28066	Proteasome subunit alpha type-5 (Macropain zeta chain) (Multicatalytic endopeptidase complex zeta chain) (Proteasome subunit alpha-5) (alpha-5) (Proteasome zeta chain)	PSMA5	0	108.474	44	8	83	8	241	26.4	4.79	2682	8	0	1.024	0.996923	1.058	0.877422	1.05	0.996038	1.084	0.649262	1.0337	0.843148	0.976	0.953112	100.9	96.2	104.3	98.6	6.02	8.62	8.21	13.87	High	High	High	High	High	High	High	High	High	High	High	High	High
High	Master Protein	P08865	Small ribosomal subunit protein uS2 (37 kDa laminin receptor precursor) (37LRP) (37/67 kDa laminin receptor) (LRP/LR) (40S ribosomal protein SA) (67 kDa laminin receptor) (67LR) (Colon carcinoma laminin-binding protein) (Laminin receptor 1) (LamR) (Laminin-binding protein precursor p40) (LBP/p40) (Multidrug resistance-associated protein MGr1-Ag) (NEM/1CHD4)	RPSA	0	107.968	31	6	44	6	295	32.8	4.87	1382	6	0	1.143	0.540798	1.055	0.957566	1.07	0.447959	0.988	0.985409	0.92437	0.393481	1.068	0.997412	107.1	100.1	99	93.8	8.51	10.15	8.4	14.67	High	High	High	High	High	High	High	High	High	High	High	High	High
High	Master Protein	Q03154	Aminoacylase-1 (ACY-1) (EC 3.5.1.14) (N-acyl-L-amino-acid amidohydrolase)	ACY1	0	107.729	37	10	34	10	408	45.9	6.18	879	10	0	1.104	0.571991	0.846	0.595128	1.122	0.51495	0.86	0.652591	0.765806	0.145271	0.984	0.999437	112.3	100	86	101.7	8.58	16.18	14.39	16.21	High	High	High	High	High	High	High	High	High	High	High	High	High
High	Master Protein	A6NDG6	Glycerol-3-phosphate phosphatase (G3PP) (EC 3.1.3.21) (Aspartate-based ubiquitous Mg(2+)-dependent phosphatase) (AUM) (EC 3.1.3.48) (Phosphoglycolate phosphatase) (PGP)	PGP	0	107.34	44	10	56	10	321	34	6.14	1867	10	0	1.132	0.365003	0.998	0.990932	1.092	0.47539	0.963	0.959861	0.881325	0.348386	1.036	0.994762	108.7	99.5	95.8	96	12.99	11.4	6.91	12.69	High	High	High	High	High	High	High	High	High	High	High	High	High
High	Master Protein	H7C144	Alpha-actinin-4 (Non-muscle alpha-actinin 4)	ACTN4	0	106.963	19	13	54	5	906	104.3	5.5	1303	13	0	1.38	0.00673569	1.044	0.98323	1.303	0.0251066	0.986	0.99762	0.757108	0.0437602	1.059	0.905986	123.1	94.5	93.2	89.2	9.02	13.67	10.62	19.35	High	High	High	High	High	High	High	High	High	High	High	High	High
High	Master Protein	A0A7I2YQN2	Synaptotagmin binding cytoplasmic RNA interacting protein (Synaptotagmin binding, cytoplasmic RNA interacting protein, isoform CRA_c)	SYNCRIP	0	106.886	25	12	42	9	561	62.5	7.56	1201	12	3	1.046	0.548163	0.954	0.703087	1.04	0.453704	0.949	0.792712	0.912835	0.18095	1.005	0.997306	104.4	100.4	95.3	99.9	2.64	5.83	8.67	7.86	High	High	High	High	High	High	High	High	High	High	High	High	High
High	Master Protein	Q5VTT5	Myomesin-3 (Myomesin family member 3)	MYOM3	0	106.713	11	10	39	10	1437	162.1	6.23	1238	10	0	1.208	0.234191	0.99	0.984936	1.135	0.334794	0.931	0.93788	0.819224	0.218065	1.064	0.992252	113.4	99.8	92.9	93.9	7.03	10.02	15.37	21.09	High	High	High	High	High	High	High	High	High	High	High	High	High
High	Master Protein	O75915	PRA1 family protein 3 (ADP-ribosylation factor-like protein 6-interacting protein 5) (ARL-6-interacting protein 5) (Aip-5) (Cytoskeleton-related vitamin A-responsive protein) (Dermal papilla-derived protein 11) (GTRAP3-18) (Glutamate transporter EAAC1-interacting protein) (JM5) (Prenylated Rab acceptor protein 2) (Protein JWa) (Putative MAPK-activating protein PM27)	ARL6IP5	0	106.701	24	5	89	5	188	21.6	9.77	3702	5	0	1.004	0.999994	1.022	0.996149	1.06	0.815787	1.078	0.708114	1.0178	0.998237	0.948	0.724464	101.1	95.4	102.9	100.7	7.83	7.69	7.61	12.6	High	High	High	High	High	High	High	High	High	High	High	High	High
High	Master Protein	P68036	Ubiquitin-conjugating enzyme E2 L3 (EC 2.3.2.23) (E2 ubiquitin-conjugating enzyme L3) (L-UBC) (UbcH7) (Ubiquitin carrier protein L3) (Ubiquitin-conjugating enzyme E2-F1) (Ubiquitin-protein ligase L3)	UBE2L3	0	106.186	68	7	55	7	154	17.9	8.51	1274	7	0	0.985	0.674377	0.99	0.281108	0.987	0.928353	0.992	0.564127	1.00605	0.928448	0.998	0.918381	99.1	100.5	99.7	100.7	5.37	5.12	12.95	9.79	High	High	High	High	High	High	High	High	High	High	High	High	High
High	Master Protein	P24539	ATP synthase F(0) complex subunit B1, mitochondrial (ATP synthase peripheral stalk-membrane subunit b) (ATP synthase proton-transporting mitochondrial F(0) complex subunit B1) (ATP synthase subunit b) (ATPase subunit b)	ATP5PB	0	105.863	39	10	95	10	256	28.9	9.36	1674	10	0	0.988	0.999676	1.058	0.883083	0.884	0.739432	0.946	0.980458	1.0706	0.945306	1.118	0.530747	94.9	107.4	101.6	96.1	6.43	11.03	15.53	16.66	High	High	High	High	High	High	High	High	High	High	High	High	High
High	Master Protein	Q14240	Eukaryotic initiation factor 4A-II (eIF-4A-II) (eIF4A-II) (EC 3.6.4.13) (ATP-dependent RNA helicase eIF4A-2)	EIF4A2	0	105.676	40	10	46	5	407	46.4	5.48	1348	10	5	1.014	0.994794	0.921	0.569093	1.054	0.727862	0.957	0.956723	0.907781	0.546987	0.962	0.764405	104.1	98.8	94.5	102.6	8.94	8.14	6.41	12.39	High	High	High	High	High	High	High	High	High	High	High	High	High
High	Master Protein	P07738	Bisphosphoglycerate mutase (BPGM) (EC 5.4.2.4) (2,3-bisphosphoglycerate mutase, erythrocyte) (2,3-bisphosphoglycerate synthase) (EC 5.4.2.11) (2,3-diphosphoglycerate mutase) (DPGM) (BPG-dependent PGAM)	BPGM	0	104.884	33	6	35	6	259	30	6.54	958	6	0	0.877	0.949046	0.795	0.89472	0.886	0.989466	0.802	0.423173	0.906054	0.707535	0.99	0.729318	95.8	108.2	86.8	109.2	19.71	12.4	22.28	21.82	High	High	High	High	High	High	High	High	High	High	High	High	High
High	Master Protein	Q16718	NADH dehydrogenase [ubiquinone] 1 alpha subcomplex subunit 5 (Complex I subunit B13) (Complex I-13kD-B) (CI-13kD-B) (NADH-ubiquinone oxidoreductase 13 kDa-B subunit)	NDUFA5	0	104.673	66	7	102	7	116	13.5	5.99	2932	7	0	0.95	0.999866	0.963	0.999813	0.883	0.811968	0.894	0.882089	1.01259	0.999177	1.077	0.751853	95.3	108	96.5	100.3	9.74	14.22	27.68	24.32	High	High	High	High	High	High	High	High	High	High	High	High	High
High	Master Protein	Q96CV9	Optineurin (E3-14.7K-interacting protein) (FIP-2) (Huntingtin yeast partner L) (Huntingtin-interacting protein 7) (HIP-7) (Huntingtin-interacting protein L) (NEMO-related protein) (Optic neuropathy-inducing protein) (Transcription factor IIIA-interacting protein) (TFIIIA-IntP)	OPTN	0	104.451	15	7	41	7	577	65.9	5.17	1293	7	0	0.928	0.940567	0.893	0.999171	0.995	0.994903	0.957	0.904111	0.961577	0.981104	0.933	0.755022	98.9	99.4	95.1	106.6	5.77	9.54	16.36	18.4	High	High	High	High	High	High	High	High	High	High	High	High	High
High	Master Protein	Q9BYV2	Tripartite motif-containing protein 54 (Muscle-specific RING finger protein) (MuRF) (Muscle-specific RING finger protein 3) (MuRF-3) (MuRF3) (RING finger protein 30)	TRIM54	0	104.011	37	10	59	9	358	40.3	5.22	1820	10	1	1.05	0.446267	0.889	0.590895	1.115	0.16824	0.945	0.9177	0.847505	0.100973	0.941	0.868297	108.2	97	91.7	103.1	7.96	7.79	9.1	9.93	High	High	High	High	High	High	High	High	High	High	High	High	High
High	Master Protein	P30837	Aldehyde dehydrogenase X, mitochondrial (EC 1.2.1.3) (Aldehyde dehydrogenase 5) (Aldehyde dehydrogenase family 1 member B1)	ALDH1B1	0	103.635	26	11	61	10	517	57.2	6.99	1158	11	0	1.355	0.388669	0.976	0.989301	1.299	0.582255	0.935	0.916934	0.719935	0.360659	1.044	0.976804	123.9	95.4	89.2	91.4	20.74	23.52	15.28	31.42	High	High	High	High	High	High	High	High	High	High	High	High	High
High	Master Protein	Q9BQ69	ADP-ribose glycohydrolase MACROD1 (MACRO domain-containing protein 1) (O-acetyl-ADP-ribose deacetylase MACROD1) (EC 3.1.1.106) (Protein LRP16) ([Protein ADP-ribosylaspartate] hydrolase MACROD1) (EC 3.2.2.-) ([Protein ADP-ribosylglutamate] hydrolase MACROD1) (EC 3.2.2.-)	MACROD1	0	103.083	35	8	76	8	325	35.5	9.51	2599	8	0	1.095	0.707628	1.051	0.998393	1.097	0.561917	1.053	0.999835	0.959319	0.708852	0.998	0.990906	105.7	96.3	101.4	96.5	5.62	9.74	7.17	10.64	High	High	High	High	High	High	High	High	High	High	High	High	High
High	Master Protein	P28074	Proteasome subunit beta type-5 (EC 3.4.25.1) (Macropain epsilon chain) (Multicatalytic endopeptidase complex epsilon chain) (Proteasome chain 6) (Proteasome epsilon chain) (Proteasome subunit MB1) (Proteasome subunit X) (Proteasome subunit beta-5) (beta-5)	PSMB5	0	102.526	37	8	55	8	263	28.5	6.92	1389	8	0	1.116	0.976647	1.026	0.999926	1.122	0.783346	1.032	0.933637	0.91937	0.990185	0.995	0.91352	107.9	96.2	99.2	96.7	8.51	11.62	9.16	18.55	High	High	High	High	High	High	High	High	High	High	High	High	High
High	Master Protein	Q00325	Solute carrier family 25 member 3 (Phosphate carrier protein, mitochondrial) (Phosphate transport protein) (PTP)	SLC25A3	0	102.514	24	7	99	7	362	40.1	9.38	1963	7	0	1.223	0.165275	1.067	0.598458	1.061	0.870941	0.926	0.0623545	0.872843	0.0319193	1.152	0.345902	110.1	103.8	96.1	90.1	4.95	8.61	25.72	13.77	High	High	High	High	High	High	High	High	High	High	High	High	High
High	Master Protein	P54920	Alpha-soluble NSF attachment protein (SNAP-alpha) (N-ethylmaleimide-sensitive factor attachment protein alpha)	NAPA	0	102.259	33	8	58	8	295	33.2	5.36	1879	8	0	1.087	0.300391	1.024	0.984778	1.04	0.84254	0.979	0.560275	0.940783	0.271635	1.045	0.642261	104.7	100.6	98.5	96.2	5.19	6.52	13.18	5.93	High	High	High	High	High	High	High	High	High	High	High	High	High
High	Master Protein	O95747	Serine/threonine-protein kinase OSR1 (EC 2.7.11.1) (Oxidative stress-responsive 1 protein)	OXSR1	0	102.039	21	8	36	8	527	58	6.43	1297	8	0	1.116	0.168363	0.91	0.190262	1.068	0.401749	0.871	0.0659064	0.815693	0.00611767	1.045	0.907681	109.6	102.7	89.4	98.3	9.01	8.59	20.98	7.36	High	High	High	High	High	High	High	High	High	High	High	High	High
High	Master Protein	A0A0B4J231	Immunoglobulin lambda like polypeptide 5	IGLL5	0	101.443	40	6	70	2	215	23.1	8.84	1857	6	0	1.109	0.620289	0.875	0.979566	1.065	0.982984	0.84	0.605645	0.789474	0.514656	1.041	0.72406	110.2	103.5	87	99.4	17.88	29.19	26.62	24.67	High	High	High	High	High	High	High	High	High	High	High	High	High
High	Master Protein	P20618	Proteasome subunit beta type-1 (Macropain subunit C5) (Multicatalytic endopeptidase complex subunit C5) (Proteasome component C5) (Proteasome gamma chain) (Proteasome subunit beta-6) (beta-6)	PSMB1	0	101.181	57	11	48	11	241	26.5	8.13	1248	11	0	1.02	0.999977	1.039	0.976696	1.01	0.983833	1.029	0.851259	1.01795	0.979894	1.01	0.961161	100.3	99.3	102.1	98.3	6.72	10.32	11.86	17.22	High	High	High	High	High	High	High	High	High	High	High	High	High
High	Master Protein	P02763	Alpha-1-acid glycoprotein 1 (AGP 1) (Orosomucoid-1) (OMD 1)	ORM1	0	100.348	41	7	88	5	201	23.5	5.11	2879	7	0	1.128	0.909166	1.031	0.999916	1.045	0.969416	0.956	0.992285	0.913615	0.921744	1.079	0.993249	106.5	101.8	97.3	94.4	19.89	27.95	27.88	27.3	High	High	High	High	High	High	High	High	High	High	High	High	High
High	Master Protein	A0A7I2V4Y4	Alpha-actinin-1 (Alpha-actinin cytoskeletal isoform) (F-actin cross-linking protein) (Non-muscle alpha-actinin-1)	ACTN1	0	100.208	18	14	62	2	895	103.5	5.5	1586	14	3	1.333	0.0184319	1.017	0.924237	1.222	0.0788576	0.933	0.999984	0.762698	0.144524	1.091	0.851974	120.1	98.2	91.6	90.1	14.96	11.37	18.75	14.7	High	High	High	Not Found	Not Found	Not Found	Not Found	Not Found	Not Found	Not Found	Not Found	High	High
High	Master Protein	A0A994J4W8	Ankyrin 1	ANK1	0	100.139	9	15	69	14	1953	214.3	6.55	1956	15	1	1.153	0.223745	0.802	0.502291	1.109	0.75745	0.772	0.102217	0.695841	0.0328321	1.04	0.628157	115.4	104.1	80.3	100.1	17.08	19.41	15.35	15.65	High	High	High	High	High	High	High	High	High	High	High	High	High
High	Master Protein	O00217	NADH dehydrogenase [ubiquinone] iron-sulfur protein 8, mitochondrial (EC 7.1.1.2) (Complex I-23kD) (CI-23kD) (NADH-ubiquinone oxidoreductase 23 kDa subunit) (TYKY subunit)	NDUFS8	0	99.488	47	8	96	8	210	23.7	6.34	2577	8	0	0.973	0.998961	0.937	0.926468	0.964	0.898862	0.929	0.481428	0.962739	0.912853	1.009	0.738214	99.3	103	95.6	102.1	6.98	12.15	29.27	23.36	High	High	High	High	High	High	High	High	High	High	High	High	High
High	Master Protein	P27338	Amine oxidase [flavin-containing] B (EC 1.4.3.21) (EC 1.4.3.4) (Monoamine oxidase type B) (MAO-B)	MAOB	0	99.23	24	9	51	8	520	58.7	7.5	1356	9	1	1.31	0.279356	0.95	0.974291	1.166	0.684543	0.845	0.665627	0.725523	0.230297	1.124	0.81197	119.5	102.5	86.7	91.2	14.96	13.5	20.38	18.2	High	High	High	High	High	High	High	High	High	High	High	High	High
High	Master Protein	A0A5F9ZHM9	calcium/calmodulin-dependent protein kinase (EC 2.7.11.17)	CAMK2A	0	98.803	24	7	40	1	467	53	7.08	1414	7	4	1.114	0.689526	0.775	0.0751857	1.146	0.448651	0.797	0.164038	0.695841	0.0192183	0.972	0.960546	115.4	100.7	80.3	103.6	7.52	14.84	26.7	16.16	High	High	High	High	High	High	High	High	High	Not Found	Not Found	High	High
High	Master Protein	Q04760	Lactoylglutathione lyase (EC 4.4.1.5) (Aldoketomutase) (Glyoxalase I) (Glx I) (Ketone-aldehyde mutase) (Methylglyoxalase) (S-D-lactoylglutathione methylglyoxal lyase)	GLO1	0	98.634	43	6	80	6	184	20.8	5.31	2217	6	0	0.887	0.318435	1.034	0.856636	0.909	0.615985	1.06	0.559449	1.16703	0.148467	0.975	0.916835	91	100.1	106.2	102.7	4.94	9.86	15.44	11.14	High	High	High	High	High	High	High	High	High	High	High	High	High
High	Master Protein	A0A8V8TNA1	Calcium/calmodulin-dependent protein kinase type II subunit delta (EC 2.7.11.17)	CAMK2D	0	98.574	22	8	45	6	511	57.6	7.15	1312	8	2	1.167	0.545617	0.752	0.0316524	1.248	0.338295	0.805	0.0707494	0.644922	0.00506313	0.935	0.968537	121.1	97	78.1	103.8	13.36	20.25	21.5	19.79	High	High	High	High	High	High	High	High	High	High	High	High	High
High	Master Protein	A0A5F9ZHR5	calcium/calmodulin-dependent protein kinase (EC 2.7.11.17)	CAMK2A	0	98.38	24	7	36	1	489	55.3	7.43	1314	7	0	0.882	0.914763	0.626	0.138866	0.831	0.981292	0.589	0.199562	0.708797	0.385626	1.062	0.988631	98.9	119	70.1	112	6.71	28.23	36.05	9.02	Not Found	Not Found	Not Found	High	High	High	Not Found	Not Found	Not Found	Not Found	Not Found	Not Found	Not Found
High	Master Protein	V9GYM3	Apolipoprotein A-II (Apolipoprotein A2)	APOA2	0	97.984	52	8	70	8	133	14.9	8.27	1494	8	0	1.054	0.998449	0.853	0.999992	0.898	0.920522	0.727	0.843498	0.809293	0.998389	1.174	0.765661	103.3	115	83.6	98	31.17	26.81	46.96	36.45	High	High	High	High	High	High	High	High	High	High	High	High	High
High	Master Protein	O95810	Caveolae-associated protein 2 (Cavin-2) (PS-p68) (Phosphatidylserine-binding protein) (Serum deprivation-response protein)	CAVIN2	0	97.659	28	11	42	11	425	47.1	5.21	1100	11	0	0.947	0.997771	1.004	0.997874	1.022	0.983346	1.083	0.886066	1.06039	0.988992	0.927	0.908201	97.7	95.6	103.6	103.1	7.96	13.05	8.38	19.04	High	High	High	High	High	High	High	High	High	High	High	High	High
High	Master Protein	P60900	Proteasome subunit alpha type-6 (27 kDa prosomal protein) (PROS-27) (p27K) (Macropain iota chain) (Multicatalytic endopeptidase complex iota chain) (Proteasome iota chain) (Proteasome subunit alpha-1) (alpha-1)	PSMA6	0	97.097	38	8	69	8	246	27.4	6.76	2173	8	0	0.971	0.977746	1.03	0.562916	0.96	0.995812	1.018	0.458805	1.06095	0.46078	1.012	0.996459	96.8	100.8	102.7	99.7	8.44	7.45	9.38	8.8	High	High	High	High	High	High	High	High	High	High	High	High	High
High	Master Protein	Q9BXK5	Bcl-2-like protein 13 (Bcl2-L-13) (Bcl-rambo) (Protein Mil1)	BCL2L13	0	96.989	17	6	108	6	485	52.7	4.44	2930	6	0	0.988	0.999998	0.929	0.777143	1.001	0.999973	0.941	0.78995	0.940711	0.834691	0.987	0.999991	101.2	101.1	95.2	102.5	6.62	9.58	7.92	10.17	High	High	High	High	High	High	High	High	High	High	High	High	High
High	Master Protein	P01011	Alpha-1-antichymotrypsin (ACT) (Cell growth-inhibiting gene 24/25 protein) (Serpin A3) [Cleaved into: Alpha-1-antichymotrypsin His-Pro-less]	SERPINA3	0	96.893	22	8	37	8	423	47.6	5.52	928	8	0	1.033	0.593055	1.01	0.996051	0.967	0.959148	0.945	0.756633	0.978109	0.579152	1.068	0.783679	100.5	104	98.3	97.3	20.31	16.32	21.24	19.81	High	High	High	High	High	High	High	High	High	High	High	High	High
High	Master Protein	A0A8V8TQK0	WD repeat domain 1	WDR1	0	95.503	25	11	37	11	572	62.3	7.24	1012	11	0	1.111	0.276308	0.794	0.131297	1.105	0.382928	0.79	0.0852144	0.714789	0.00740191	1.006	0.993026	113.6	102.9	81.2	102.3	8.92	10.9	20.99	15.3	High	High	High	High	High	High	High	High	High	High	High	High	High
High	Master Protein	O75964	ATP synthase subunit g, mitochondrial (ATPase subunit g) (ATP synthase membrane subunit g)	ATP5MG	0	95.43	78	7	125	7	103	11.4	9.64	3008	7	0	1.076	0.432527	1.12	0.517964	0.973	0.999315	1.013	0.992983	1.04096	0.999252	1.106	0.203238	100.1	102.8	104.2	93	5.43	12.19	10.9	15.24	High	High	High	High	High	High	High	High	High	High	High	High	High
High	Master Protein	A0A8Q3SI99	Complement factor H	CFH	0	95.02	12	11	26	11	1229	138.8	6.62	685	11	0	1.164	0.310053	0.823	0.7497	1.208	0.471463	0.854	0.567827	0.70798	0.102006	0.964	0.982062	117.8	97.6	83.4	101.2	14.35	14.03	22.58	21.69	High	High	High	High	High	High	High	High	High	High	High	High	High
High	Master Protein	Q8TCA0	Leucine-rich repeat-containing protein 20	LRRC20	0	94.667	55	8	46	8	184	20.5	6.55	1130	8	0	0.908	0.390459	1.001	0.999973	0.934	0.823419	1.03	0.858793	1.10256	0.492121	0.972	0.797128	93.6	100.2	103.2	103.1	3.66	9.59	12.31	13.98	High	High	High	High	High	High	High	High	High	High	High	High	High
High	Master Protein	Q6UXV4	MICOS complex subunit MIC27 (Apolipoprotein O-like) (Protein FAM121A)	APOOL	0	93.685	47	8	32	8	268	29.1	9.52	632	8	0	1.05	0.951809	1.079	0.660872	0.957	0.952415	0.983	0.999613	1.02716	0.94779	1.098	0.57877	99.4	103.9	102.1	94.6	6.38	8.22	14.08	10.02	High	High	High	High	High	High	High	High	High	High	High	High	High
High	Master Protein	Q9H9P8	L-2-hydroxyglutarate dehydrogenase, mitochondrial (EC 1.1.99.2) (Duranin)	L2HGDH	0	93.679	27	10	33	10	463	50.3	8.15	728	10	0	1.128	0.677456	0.961	0.96286	1.111	0.682383	0.946	0.961045	0.852593	0.516383	1.016	1	109.9	99	93.7	97.4	9.57	13.02	16.2	17.19	High	High	High	High	High	High	High	High	High	High	High	High	High
High	Master Protein	Q9UJZ1	Stomatin-like protein 2, mitochondrial (SLP-2) (EPB72-like protein 2) (Paraprotein target 7) (Paratarg-7)	STOML2	0	93.514	36	10	35	10	356	38.5	7.39	901	10	0	1.168	0.0778497	1.087	0.999994	1.129	0.234792	1.05	0.926587	0.930211	0.145386	1.035	0.887455	108.9	96.5	101.3	93.2	8.05	6.88	12.39	9.84	High	High	High	High	High	High	High	High	High	High	High	High	High
High	Master Protein	Q96MG2	Junctional sarcoplasmic reticulum protein 1 (Junctional-face membrane protein of 45 kDa homolog) (JP-45)	JSRP1	0	92.645	22	4	59	4	331	36.3	9.38	3315	4	0	1.092	0.831268	0.928	0.386514	1.031	0.872554	0.876	0.340117	0.849673	0.168669	1.059	0.99951	107.1	103.9	91	98.1	9.56	9.95	17.03	17.06	High	High	High	High	High	High	High	High	High	High	High	High	High
High	Master Protein	Q16881	Thioredoxin reductase 1, cytoplasmic (TR) (EC 1.8.1.9) (Gene associated with retinoic and interferon-induced mortality 12 protein) (GRIM-12) (Gene associated with retinoic and IFN-induced mortality 12 protein) (KM-102-derived reductase-like factor) (Peroxidase TXNRD1) (EC 1.11.1.2) (Thioredoxin reductase TR1)	TXNRD1	0	92.493	22	11	25	10	649	70.9	7.39	761	11	1	0.971	0.951442	1.071	0.624475	0.953	0.874623	1.051	0.757306	1.1024	0.447423	1.019	0.992552	95.7	100.3	105.5	98.5	7.03	9.27	3.46	9.56	High	High	High	High	High	High	High	High	High	High	High	High	High
High	Master Protein	P05386	Large ribosomal subunit protein P1 (60S acidic ribosomal protein P1)	RPLP1	0	92.338	67	3	31	2	114	11.5	4.32	1161	3	0	0.992	0.983625	1.021	0.907209	0.981	0.717258	1.009	0.999992	1.0284	0.808596	1.012	0.827699	98.6	100.6	101.4	99.4	6.68	6.8	14.31	12.91	High	High	High	High	High	High	High	High	High	High	High	High	High
High	Master Protein	Q08043	Alpha-actinin-3 (Alpha-actinin skeletal muscle isoform 3) (F-actin cross-linking protein)	ACTN3	0	92.174	14	11	52	4	901	103.2	5.52	1458	11	0	1.243	0.993905	0.843	0.386495	1.185	0.914768	0.804	0.631473	0.678869	0.436411	1.048	0.952917	120.2	101.4	81.6	96.8	32.26	20.18	13.35	52.74	High	High	High	Not Found	Not Found	Not Found	Not Found	Not Found	Not Found	High	High	High	High
High	Master Protein	P24666	Low molecular weight phosphotyrosine protein phosphatase (LMW-PTP) (LMW-PTPase) (EC 3.1.3.48) (Adipocyte acid phosphatase) (Low molecular weight cytosolic acid phosphatase) (EC 3.1.3.2) (Red cell acid phosphatase 1)	ACP1	0	92.129	53	6	52	6	158	18	6.74	2060	6	0	1.069	0.319637	0.878	0.229496	1.058	0.378121	0.869	0.188027	0.820537	0.0172975	1.01	0.99895	108.1	102.1	88.7	101.1	11.76	11.03	11.81	9.66	High	High	High	High	High	High	High	High	High	High	High	High	High
High	Master Protein	O43678	NADH dehydrogenase [ubiquinone] 1 alpha subcomplex subunit 2 (Complex I-B8) (CI-B8) (NADH-ubiquinone oxidoreductase B8 subunit)	NDUFA2	0	91.802	49	5	63	5	99	10.9	9.57	1704	5	0	0.999	0.99999	1.032	0.999635	0.938	0.877806	0.969	0.846693	1.03279	0.999918	1.065	0.816977	97.6	104	100.8	97.7	5.34	5.42	16.25	11.52	High	High	High	High	High	High	High	High	High	High	High	High	High
High	Master Protein	Q16853	Amine oxidase [copper-containing] 3 (EC 1.4.3.21) (Amine oxidase copper-containing 3) (Copper amine oxidase) (HPAO) (Semicarbazide-sensitive amine oxidase) (SSAO) (Vascular adhesion protein 1) (VAP-1)	AOC3	0	91.707	14	9	30	9	763	84.6	6.52	890	9	0	1.08	0.378418	1.12	0.984732	1.05	0.271301	1.089	0.999211	1.0362	0.334592	1.028	0.992741	102.2	97.3	105.9	94.6	31.46	16.24	16.63	18.39	High	High	High	High	High	High	High	High	High	Not Found	Not Found	High	High
High	Master Protein	P00367	Glutamate dehydrogenase 1, mitochondrial (GDH 1) (EC 1.4.1.3)	GLUD1	0	91.703	28	12	45	12	558	61.4	7.8	916	12	0	1.061	0.172713	0.985	0.747791	1.059	0.706709	0.984	0.999975	0.929389	0.769005	1.002	0.582944	104.8	99	97.4	98.8	9.4	9.21	11.74	7.15	High	High	High	High	High	High	High	High	High	High	High	High	High
High	Master Protein	P16671	Platelet glycoprotein 4 (Fatty acid translocase) (FAT) (Glycoprotein IIIb) (GPIIIB) (Leukocyte differentiation antigen CD36) (PAS IV) (PAS-4) (Platelet collagen receptor) (Platelet glycoprotein IV) (GPIV) (Thrombospondin receptor) (CD antigen CD36)	CD36	0	91.594	20	8	65	8	472	53	7.96	1466	8	0	0.988	0.999952	1.132	0.250838	0.91	0.583052	1.042	0.939225	1.14696	0.393271	1.086	0.379775	93.9	103.3	107.7	95.1	6.68	8.87	5.52	13.38	High	High	High	High	High	High	High	High	High	High	High	High	High
High	Master Protein	P23297	Protein S100-A1 (S-100 protein alpha chain) (S-100 protein subunit alpha) (S100 calcium-binding protein A1)	S100A1	0	90.889	85	5	250	5	94	10.5	4.5	7892	5	0	0.784	0.358325	1.012	0.940204	0.86	0.734383	1.109	0.624554	1.29078	0.23614	0.913	0.859435	84.6	98.4	109.2	107.8	31.19	22.79	23.24	29.39	High	High	High	High	High	High	High	High	High	High	High	High	High
High	Master Protein	P43304	Glycerol-3-phosphate dehydrogenase, mitochondrial (GPD-M) (GPDH-M) (EC 1.1.5.3) (mitohondrial glycerophosphate dehydrogenase gene) (mGDH) (mtGPD)	GPD2	0	90.352	19	10	31	10	727	80.8	7.69	755	10	0	1.076	0.641464	0.96	0.454205	1.075	0.342654	0.959	0.76284	0.89212	0.11895	1.001	0.920086	106.6	99.2	95.1	99.1	8.32	11.04	15.45	15.36	High	High	High	High	High	High	High	High	High	High	High	High	High
High	Master Protein	E7EUI6	Integrin beta	ITGB1	0	90.308	16	11	42	11	801	88.7	5.44	1024	11	0	1.045	0.989885	1.075	0.598983	1.077	0.992341	1.108	0.615912	1.02838	0.843536	0.97	0.999986	102.2	94.9	105.1	97.8	8.01	9.61	6.41	13.54	High	High	High	High	High	High	High	High	High	High	High	High	High
High	Master Protein	P16403	Histone H1.2 (Histone H1c) (Histone H1d) (Histone H1s-1)	H1-2	0	89.739	32	10	66	3	213	21.4	10.93	1517	10	7	0.965	0.958229	1.065	0.99929	0.929	0.998122	1.025	0.996953	1.10327	0.987805	1.039	0.977638	94.9	102.1	104.7	98.3	12.07	13.58	17.78	14.3	High	High	High	Not Found	Not Found	Not Found	High	High	High	High	High	High	High
High	Master Protein	Q00577	Transcriptional activator protein Pur-alpha (Purine-rich single-stranded DNA-binding protein alpha)	PURA	0	88.755	29	5	35	5	322	34.9	6.44	1183	5	0	1.086	0.599226	0.98	0.932039	1.085	0.555086	0.979	0.952312	0.902622	0.39441	1.001	0.999745	106.8	98.4	96.4	98.3	10.22	9.41	17.6	10.97	High	High	High	High	High	High	High	High	High	High	High	High	High
High	Master Protein	Q9BRF8	Serine/threonine-protein phosphatase CPPED1 (EC 3.1.3.16) (Calcineurin-like phosphoesterase domain-containing protein 1) (Complete S-transactivated protein 1)	CPPED1	0	88.742	26	7	44	7	314	35.5	6.2	1525	7	0	0.988	0.938727	1.041	0.938036	0.993	0.999973	1.045	0.636038	1.05295	0.752054	0.995	0.873557	98.2	98.9	103.4	99.4	9.56	12.23	12.73	8.82	High	High	High	High	High	High	High	High	High	High	High	High	High
High	Master Protein	B5MCI0	Smoothelin	SMTN	0	88.608	20	5	52	5	438	47.7	5.92	1692	5	0	0.977	0.891214	0.925	0.617721	1.166	0.790024	1.103	0.975074	0.946411	0.970416	0.838	0.210362	104.5	89.6	98.9	107	9.35	11.75	11.62	18.13	High	High	High	High	High	High	High	High	High	High	High	High	High
High	Master Protein	A0A087X1Z3	Proteasome activator complex subunit 2 (Proteasome activator 28 subunit beta)	PSME2	0	88.583	36	8	47	8	254	29.1	6.71	1320	8	0	1.029	0.770846	0.923	0.988015	0.983	1	0.882	0.574214	0.897959	0.683772	1.046	0.638602	102.9	104.7	92.4	100.1	10.95	10.58	16.3	4.73	High	High	High	High	High	High	High	High	High	High	High	High	High
High	Master Protein	P68104	Elongation factor 1-alpha 1 (EF-1-alpha-1) (EC 3.6.5.-) (Elongation factor Tu) (EF-Tu) (Eukaryotic elongation factor 1 A-1) (eEF1A-1) (Leukocyte receptor cluster member 7)	EEF1A1	0	87.928	23	9	124	1	462	50.1	9.01	2729	9	0	1.357	0.0627355	0.858	0.497447	1.386	0.0650051	0.876	0.48714	0.632148	0.0178432	0.979	0.999994	129.4	93.4	81.8	95.4	18.97	16.15	11.89	10.17	High	High	High	High	High	High	Not Found	Not Found	Not Found	Not Found	Not Found	Not Found	Not Found
High	Master Protein	P48643	T-complex protein 1 subunit epsilon (TCP-1-epsilon) (CCT-epsilon) (Chaperonin containing T-complex polypeptide 1 subunit 5)	CCT5	0	87.847	18	9	28	9	541	59.6	5.66	781	9	0	1.115	0.662874	0.933	0.236939	1.102	0.594639	0.922	0.283805	0.837887	0.0579229	1.012	0.999057	109.8	99.7	92	98.5	9.73	9.55	12.37	8.91	High	High	High	High	High	High	High	High	High	High	High	High	High
High	Master Protein	P15311	Ezrin (Cytovillin) (Villin-2) (p81)	EZR	0	87.792	26	15	63	9	586	69.4	6.27	949	15	0	0.988	0.999992	1.194	0.431417	0.994	0.999444	1.2	0.383685	1.20697	0.567304	0.995	0.999553	94.7	95.3	114.3	95.8	21.22	10.31	12.65	12.67	High	High	High	High	High	High	High	High	High	High	High	High	High
High	Master Protein	P10412	Histone H1.4 (Histone H1b) (Histone H1s-4)	H1-4	0	86.492	31	9	65	2	219	21.9	11.03	1525	9	0	1.063	0.319455	0.92	0.962818	1.103	0.343124	0.954	0.951395	0.865367	0.239976	0.964	0.999924	107.7	97.7	93.2	101.3	21.77	22.07	29.54	26.89	High	High	High	High	High	High	High	High	High	High	High	Not Found	Not Found
High	Master Protein	E9PF16	Medium-chain acyl-CoA ligase ACSF2, mitochondrial (EC 6.2.1.2)	ACSF2	0	86.369	26	11	37	11	572	63.6	7.42	1023	11	0	0.999	0.996974	1.068	0.560538	1.004	0.999986	1.073	0.663713	1.06911	0.770031	0.995	0.996778	98.4	98	105.2	98.5	7.75	11.54	9.49	9.99	High	High	High	High	High	High	High	High	High	High	High	High	High
High	Master Protein	Q8N3V7	Synaptopodin	SYNPO	0	86.33	11	7	37	7	929	99.4	8.72	1683	7	0	0.867	0.143672	1.054	0.99157	0.968	0.894125	1.176	0.294158	1.21452	0.157392	0.896	0.270202	90.9	93.9	110.4	104.8	3.32	9.06	12.55	14.4	High	High	High	High	High	High	High	High	High	High	High	High	High
High	Master Protein	Q8IWX7	Protein unc-45 homolog B (Unc-45B) (SMUNC45)	UNC45B	0	86.326	14	10	23	10	931	103.7	7.81	640	10	0	1.295	0.125507	0.944	0.120987	1.243	0.107931	0.907	0.140273	0.728926	0.00254588	1.042	0.999682	121	97.3	88.2	93.4	11.52	11.33	16.53	15.39	High	High	High	High	High	High	High	High	High	High	High	High	High
High	Master Protein	Q9NRX4	14 kDa phosphohistidine phosphatase (EC 3.9.1.3) (Phosphohistidine phosphatase 1) (PHPT1) (Protein histidine phosphatase) (PHP) (Protein janus-A homolog)	PHPT1	0	86.238	66	8	133	8	125	13.8	6.07	2707	8	0	0.83	0.0967026	1.075	0.151134	0.888	0.158901	1.15	0.0915583	1.2948	0.00246101	0.935	0.988665	86.5	97.4	112	104.2	7.64	13.08	14.58	14.47	High	High	High	High	High	High	High	High	High	High	High	High	High
High	Master Protein	P35270	Sepiapterin reductase (SPR) (EC 1.1.1.153)	SPR	0	86.213	35	6	47	6	261	28	8.05	1504	6	0	1.069	0.742969	0.943	0.898285	1.075	0.855393	0.948	0.798817	0.881912	0.463869	0.995	0.993244	106.7	99.3	94.1	99.8	21.76	17.19	22.9	14.86	High	High	High	High	High	High	High	High	High	High	High	High	High
High	Master Protein	P25788	Proteasome subunit alpha type-3 (Macropain subunit C8) (Multicatalytic endopeptidase complex subunit C8) (Proteasome component C8) (Proteasome subunit alpha-7) (alpha-7)	PSMA3	0	86.119	27	7	59	7	255	28.4	5.33	1483	7	0	0.989	0.999985	1.032	0.945632	0.989	1	1.032	0.957071	1.0437	0.96971	1	0.999939	98.4	99.5	102.7	99.5	8.56	9.31	7.46	13.76	High	High	High	High	High	High	High	High	High	High	High	High	High
High	Master Protein	Q7Z434	Mitochondrial antiviral-signaling protein (MAVS) (CARD adapter inducing interferon beta) (Cardif) (Interferon beta promoter stimulator protein 1) (IPS-1) (Putative NF-kappa-B-activating protein 031N) (Virus-induced-signaling adapter) (VISA)	MAVS	0	85.774	22	7	26	7	540	56.5	5.52	1051	7	0	1.038	0.77765	0.917	0.367877	1.021	0.717456	0.902	0.425489	0.884211	0.13499	1.017	0.999184	104.5	102.4	92.4	100.7	7.3	10.06	16.9	10.24	High	High	High	High	High	High	High	High	High	High	High	High	High
High	Master Protein	P31939	Bifunctional purine biosynthesis protein ATIC (AICAR transformylase/inosine monophosphate cyclohydrolase) (ATIC) [Cleaved into: Bifunctional purine biosynthesis protein ATIC, N-terminally processed] [Includes: Phosphoribosylaminoimidazolecarboxamide formyltransferase (EC 2.1.2.3) (5-aminoimidazole-4-carboxamide ribonucleotide formyltransferase) (AICAR formyltransferase) (AICAR transformylase); In…	ATIC	0	85.628	20	8	42	8	592	64.6	6.71	1297	8	0	1.098	0.656428	0.889	0.126482	1.079	0.42642	0.875	0.250494	0.80948	0.0290185	1.017	0.964766	109.7	101.6	88.8	99.9	9.41	11.39	19.72	7.77	High	High	High	High	High	High	High	High	High	High	High	High	High
High	Master Protein	I3L4D6	Sarcalumenin	SRL	0	85.46	16	7	41	7	486	49.1	3.9	1242	7	0	1.099	0.999836	1.022	0.876136	1.059	0.994429	0.985	0.938266	0.929991	0.890248	1.038	0.996557	105.7	99.8	98.3	96.2	24.09	22.87	27.32	27.36	High	High	High	High	High	High	High	High	High	High	High	High	High
High	Master Protein	Q5HYK3	2-methoxy-6-polyprenyl-1,4-benzoquinol methylase, mitochondrial (EC 2.1.1.201) (Ubiquinone biosynthesis methyltransferase COQ5)	COQ5	0	85.321	36	8	38	8	327	37.1	6.95	1074	8	0	1.201	0.140429	1.098	1	1.138	0.621354	1.04	0.741422	0.913043	0.23855	1.055	0.604674	110.4	97	100.8	91.9	9.21	10.38	17.16	11.78	High	High	High	High	High	High	High	High	High	High	High	High	High
High	Master Protein	P41236	Protein phosphatase inhibitor 2 (IPP-2)	PPP1R2	0	85.248	55	6	29	6	205	23	4.74	638	6	0	0.864	0.398749	1.021	0.99992	0.885	0.995051	1.045	0.501119	1.18212	0.490658	0.976	0.364139	89.5	101.1	105.8	103.6	6.55	14.74	14.19	12.65	High	High	High	High	High	High	High	High	High	High	High	High	High
High	Master Protein	Q02952	A-kinase anchor protein 12 (AKAP-12) (A-kinase anchor protein 250 kDa) (AKAP 250) (Gravin) (Myasthenia gravis autoantigen)	AKAP12	0	85.198	7	6	22	6	1782	191.4	4.41	879	6	0	1.111	0.509655	0.909	0.985657	1.213	0.0718255	0.992	0.841106	0.817538	0.445106	0.916	0.490024	112.9	93.1	92.3	101.6	12.62	12.5	19.9	13.62	High	High	High	High	High	High	High	High	High	High	High	High	High
High	Master Protein	F5GXS0	Complement C4B (Chido blood group)	C4B	0	84.472	11	12	28	12	1698	187.6	7.33	846	12	0	1.113	0.421483	0.826	0.893447	1.115	0.769421	0.827	0.574644	0.741821	0.229664	0.998	0.888474	113.1	101.4	83.9	101.6	23.24	19.1	28.68	22.28	High	High	High	High	High	High	High	High	High	High	High	High	High
High	Master Protein	P31150	Rab GDP dissociation inhibitor alpha (Rab GDI alpha) (Guanosine diphosphate dissociation inhibitor 1) (GDI-1) (Oligophrenin-2) (Protein XAP-4)	GDI1	0	84.34	25	9	36	5	447	50.6	5.14	892	9	0	1.101	0.696419	0.919	0.777801	1.101	0.291335	0.919	0.995352	0.834854	0.30959	1	0.816261	109.6	99.5	91.5	99.5	15.94	10.91	13.4	16.52	High	High	High	High	High	High	High	High	High	High	High	High	High
High	Master Protein	Q9Y6H1	Coiled-coil-helix-coiled-coil-helix domain-containing protein 2 (Aging-associated gene 10 protein) (HCV NS2 trans-regulated protein) (NS2TP)	CHCHD2	0	84.338	34	3	38	3	151	15.5	9.22	929	3	0	0.935	0.895955	1.205	0.054228	0.853	0.523484	1.099	0.203938	1.28879	0.0316398	1.097	0.83953	88.3	103.5	113.8	94.4	12.1	8.08	8.95	8.87	High	High	High	High	High	High	High	High	High	High	High	High	High
High	Master Protein	Q16082	Heat shock protein beta-2 (HspB2) (DMPK-binding protein) (MKBP) (Heat shock protein family B member 2)	HSPB2	0	84.184	41	5	54	5	182	20.2	5.17	1667	5	0	1.031	0.993869	1.01	0.537478	1.032	0.870427	1.011	0.98671	0.979432	0.777942	1	0.602169	102.1	98.9	100	99	13.81	13.45	11.32	18.2	High	High	High	High	High	High	High	High	High	High	High	High	High
High	Master Protein	E7EX73	Eukaryotic translation initiation factor 4 gamma 1	EIF4G1	0	84.066	8	9	30	9	1436	158.5	5.21	699	9	0	1.025	0.910803	0.798	0.035494	1.108	0.40356	0.863	0.223817	0.778793	0.0233557	0.925	0.672564	109.4	98.7	85.2	106.7	9.96	15.25	19.53	13.47	High	High	High	High	High	High	High	High	High	High	High	High	High
High	Master Protein	H3BUZ9	Mannose-6-phosphate isomerase (EC 5.3.1.8) (Phosphohexomutase) (Phosphomannose isomerase)	MPI	0	83.895	29	7	31	7	339	37.7	6.58	688	7	0	0.924	0.628774	0.971	0.999972	0.963	0.664717	1.012	0.999617	1.05109	0.704058	0.96	0.99986	95.9	99.6	100.8	103.7	5.28	9.3	8.04	9.26	High	High	High	High	High	High	High	High	High	High	High	High	High
High	Master Protein	Q15819	Ubiquitin-conjugating enzyme E2 variant 2 (DDVit 1) (Enterocyte differentiation-associated factor 1) (EDAF-1) (Enterocyte differentiation-promoting factor 1) (EDPF-1) (MMS2 homolog) (Vitamin D3-inducible protein)	UBE2V2	0	83.832	54	7	102	2	145	16.4	8.09	2834	7	0	0.956	0.791181	1.045	0.618916	0.932	0.835258	1.019	0.565806	1.09263	0.269338	1.026	0.999558	95	101.9	103.8	99.3	6.62	8.91	14.12	12.51	High	High	High	Not Found	Not Found	Not Found	High	High	High	High	High	High	High
High	Master Protein	C9JQS9	Propionyl-CoA carboxylase beta chain, mitochondrial (EC 6.4.1.3) (Propanoyl-CoA:carbon dioxide ligase subunit beta)	PCCB	0	83.785	23	9	21	9	559	60.7	7.97	558	9	0	1.225	0.0456766	1.028	0.740474	1.172	0.16818	0.983	0.36117	0.839474	0.0142318	1.045	0.856608	114	97.3	95.7	93.1	5.62	10.87	14.24	14.77	High	High	High	High	High	High	High	High	High	High	High	High	High
High	Master Protein	Q9NSE4	Isoleucine--tRNA ligase, mitochondrial (EC 6.1.1.5) (Isoleucyl-tRNA synthetase) (IleRS)	IARS2	0	83.773	12	10	40	10	1012	113.7	7.2	1033	10	0	1.264	0.0519491	1.016	0.62756	1.166	0.18949	0.937	0.267918	0.803279	0.0108486	1.084	0.852294	115.9	99.4	93.1	91.7	10.02	8.14	19.95	14.61	High	High	High	High	High	High	High	High	High	High	High	High	High
High	Master Protein	P27348	14-3-3 protein theta (14-3-3 protein T-cell) (14-3-3 protein tau) (Protein HS1)	YWHAQ	0	83.333	44	9	81	5	245	27.7	4.78	1574	9	0	0.984	0.86201	1.007	0.818782	1.029	0.66861	1.052	0.613247	1.02307	0.99982	0.957	0.971143	99.7	96.9	102	101.3	5.55	6.56	10.14	8.74	High	High	High	High	High	High	High	High	High	High	High	High	High
High	Master Protein	Q9Y2Q3	Glutathione S-transferase kappa 1 (EC 2.5.1.18) (GST 13-13) (GST class-kappa) (GSTK1-1) (hGSTK1) (Glutathione S-transferase subunit 13)	GSTK1	0	83.26	42	8	43	8	226	25.5	8.41	1029	8	0	1.151	0.293661	1.041	0.999757	1.08	0.727231	0.977	0.82949	0.904718	0.375422	1.066	0.785992	108.1	100.1	97.8	93.9	7.61	9.53	12.47	12.2	High	High	High	High	High	High	High	High	High	High	High	High	High
High	Master Protein	Q15555	Microtubule-associated protein RP/EB family member 2 (APC-binding protein EB2) (End-binding protein 2) (EB2)	MAPRE2	0	83.12	21	5	55	5	327	37	5.57	2051	5	0	0.964	0.837161	0.912	0.275001	1.005	0.999184	0.952	0.814507	0.947264	0.81703	0.959	0.642641	100.5	100	95.2	104.3	4.05	10.87	15.75	17.96	High	High	High	High	High	High	High	High	High	High	High	High	High
High	Master Protein	Q9BSJ8	Extended synaptotagmin-1 (E-Syt1) (Membrane-bound C2 domain-containing protein)	ESYT1	0	83.065	12	9	34	9	1104	122.8	5.83	842	9	0	1.116	0.735582	0.892	0.27615	1.178	0.332889	0.941	0.663406	0.798937	0.0857967	0.948	0.82904	112.9	95.8	90.2	101.1	6.35	13.86	13.97	14.62	High	High	High	High	High	High	High	High	High	High	High	High	High
High	Master Protein	A0A1W2PR36	guanidinoacetate N-methyltransferase (EC 2.1.1.2)	GAMT	0	82.987	39	5	47	5	213	23.8	5.76	1325	5	0	1.148	0.142808	0.899	0.185313	1.148	0.128213	0.898	0.204745	0.782379	0.00488526	1.001	0.999874	113.5	98.9	88.8	98.8	2.46	9.46	16.21	10.73	High	High	High	High	High	High	High	High	High	High	High	High	High
High	Master Protein	F6U1T9	Protein phosphatase 3 regulatory subunit B, alpha	PPP3R1	0	82.267	48	7	34	7	160	18.2	4.92	976	7	0	0.784	0.140725	0.934	0.912094	0.911	0.703128	1.085	0.292315	1.19178	0.0829071	0.861	0.504703	87.6	96.2	104.4	111.7	12.1	14.4	19.2	18.51	High	High	High	High	High	High	High	High	High	High	High	High	High
High	Master Protein	P20290	Transcription factor BTF3 (Nascent polypeptide-associated complex subunit beta) (NAC-beta) (RNA polymerase B transcription factor 3)	BTF3	0	82.24	25	4	56	3	206	22.2	9.38	1984	4	1	0.94	0.82107	0.962	0.974143	0.997	0.987566	1.021	0.865655	1.02352	0.980012	0.942	0.472346	97.8	98.1	100.1	104	7.65	9.59	9.03	9.27	High	High	High	High	High	High	High	High	High	High	High	High	High
High	Master Protein	P24534	Elongation factor 1-beta (EF-1-beta)	EEF1B2	0	82.104	40	7	55	7	225	24.7	4.67	1313	7	0	0.956	0.437241	0.99	0.997693	1.024	0.79879	1.06	0.972972	1.0355	0.655977	0.934	0.874976	98.6	96.3	102.1	103.1	11.33	8.4	5.19	15.76	High	High	High	High	High	High	High	High	High	High	High	High	High
High	Master Protein	I3L0A0	HCG2044781 (PEDS1-UBE2V1 readthrough)	PEDS1-UBE2V1	0	82.047	21	7	105	2	370	42.2	6.71	2962	7	7	0.971	0.786011	1.079	0.661973	0.962	0.472919	1.07	0.923661	1.11181	0.292683	1.009	0.915811	95.7	99.4	106.4	98.6	5.77	7.1	10.66	9.6	High	High	High	High	High	High	High	High	High	High	High	High	High
High	Master Protein	Q9NZ45	CDGSH iron-sulfur domain-containing protein 1 (Cysteine transaminase CISD1) (EC 2.6.1.3) (MitoNEET)	CISD1	0	81.875	44	4	41	4	108	12.2	9.09	1280	4	0	0.993	0.998188	1.183	0.0240867	0.942	0.750048	1.122	0.253698	1.19063	0.0817343	1.054	0.489703	93.9	99.7	111.8	94.6	6.9	13.59	17.13	11.45	High	High	High	High	High	High	High	High	High	High	High	High	High
High	Master Protein	P07585	Decorin (Bone proteoglycan II) (PG-S2) (PG40)	DCN	0	81.737	30	12	62	11	359	39.7	8.54	1295	12	1	0.942	1	1.069	0.985022	1.129	0.980074	1.281	0.877791	1.13469	0.989277	0.835	0.96176	98	86.8	111.2	104	17.07	26.34	10.32	23.84	High	High	High	High	High	High	High	High	High	High	High	High	High
High	Master Protein	Q02252	Methylmalonate-semialdehyde/malonate-semialdehyde dehydrogenase [acylating], mitochondrial (MMSDH) (EC 1.2.1.27) (Aldehyde dehydrogenase family 6 member A1) (Malonate-semialdehyde dehydrogenase [acylating])	ALDH6A1	0	81.608	20	9	37	9	535	57.8	8.5	873	9	0	1.206	0.101883	1.057	0.933744	1.084	0.728446	0.951	0.86704	0.875793	0.41416	1.112	0.360241	110.3	101.7	96.6	91.4	8.49	11.16	7.76	13.84	High	High	High	High	High	High	High	High	High	High	High	High	High
High	Master Protein	Q96DG6	Carboxymethylenebutenolidase homolog (EC 3.1.-.-)	CMBL	0	81.465	36	9	71	9	245	28	7.18	1234	9	0	0.9	0.624629	1.113	0.999978	0.897	0.929507	1.108	0.915737	1.23661	0.702054	1.004	0.8784	89.6	100	110.8	99.6	6.31	12.93	13.75	18.8	High	High	High	High	High	High	High	High	High	High	High	High	High
High	Master Protein	P13693	Translationally-controlled tumor protein (TCTP) (Fortilin) (Histamine-releasing factor) (HRF) (p23)	TPT1	0	81.408	28	5	98	5	172	19.6	4.93	2536	5	0	0.847	0.508184	0.845	0.162497	0.921	0.826768	0.919	0.3916	0.997868	0.914262	0.92	0.907326	93.8	101.9	93.6	110.7	7.6	7.62	8.52	13.65	High	High	High	High	High	High	High	High	High	High	High	High	High
High	Master Protein	A0A7I2V5S2	Nucleophosmin	NPM1	0	81.305	30	8	46	8	305	33.9	4.82	951	8	0	0.975	0.767013	0.955	0.980497	1.029	0.930962	1.008	0.999999	0.979125	0.956164	0.948	0.96836	100.6	97.7	98.5	103.1	12.89	12.64	18.13	15.49	High	High	High	High	High	High	High	High	High	High	High	High	High
High	Master Protein	O95292	Vesicle-associated membrane protein-associated protein B/C (VAMP-B/VAMP-C) (VAMP-associated protein B/C) (VAP-B/VAP-C)	VAPB	0	81.09	31	7	59	6	243	27.2	7.3	1349	7	0	0.88	0.518644	1.208	0.323093	0.812	0.480343	1.115	0.355103	1.37204	0.053751	1.084	0.999819	84.4	103.9	115.8	95.9	13.34	9.28	15.96	10.19	High	High	High	High	High	High	High	High	High	High	High	High	High
High	Master Protein	Q9Y5Z4	Heme-binding protein 2 (Placental protein 23) (PP23) (Protein SOUL)	HEBP2	0	80.95	36	7	83	7	205	22.9	4.63	2430	7	0	0.917	0.215089	1.111	0.257904	0.927	0.312902	1.123	0.173279	1.21139	0.0120297	0.989	0.991718	91.3	98.5	110.6	99.6	9.84	9.9	18.6	16.73	High	High	High	High	High	High	High	High	High	High	High	High	High
High	Master Protein	Q92506	(3R)-3-hydroxyacyl-CoA dehydrogenase (EC 1.1.1.n12) (17-beta-hydroxysteroid dehydrogenase 8) (17-beta-HSD 8) (HSD17B8) (3-ketoacyl-[acyl-carrier-protein] reductase alpha subunit) (KAR alpha subunit) (3-oxoacyl-[acyl-carrier-protein] reductase) (Estradiol 17-beta-dehydrogenase 8) (EC 1.1.1.62) (Protein Ke6) (Ke6) (Short chain dehydrogenase/reductase family 30C member 1) (Testosterone 17-beta-dehyd…	HSD17B8	0	80.583	36	7	51	7	261	27	6.54	2089	7	0	1.171	0.170001	1.007	0.991679	1.045	0.546723	0.899	0.957154	0.859633	0.397236	1.12	0.768337	109	104.3	93.7	93.1	6.38	11.13	12.35	18.49	High	High	High	High	High	High	High	High	High	High	High	High	High
High	Master Protein	P01008	Antithrombin-III (ATIII) (Serpin C1)	SERPINC1	0	80.48	26	9	29	9	464	52.6	6.71	751	9	0	0.918	0.800639	0.885	0.999999	0.89	0.996296	0.859	0.903962	0.965517	0.864408	1.031	0.831803	95.7	107.6	92.4	104.3	28.66	11.76	14.05	18.78	High	High	High	High	High	High	High	High	High	High	High	High	High
High	Master Protein	E5RHG9	Cytochrome b-c1 complex subunit 7 (Complex III subunit VII) (Ubiquinol-cytochrome c reductase complex 14 kDa protein)	UQCRB	0	79.953	45	6	136	2	76	9.2	8.12	2823	6	0	1.156	0.920513	1.356	0.0143434	1.049	0.997167	1.23	0.0906953	1.17365	0.123729	1.102	0.740615	100.2	95.6	117.6	86.7	10.15	18.61	25.82	17.08	High	High	High	High	High	High	High	High	High	Not Found	Not Found	High	High
High	Master Protein	Q86WU2	Probable D-lactate dehydrogenase, mitochondrial (DLD) (Lactate dehydrogenase D) (EC 1.1.2.4)	LDHD	0	79.865	24	9	36	9	507	54.8	6.65	1199	9	0	1.221	0.0113781	0.898	0.517002	1.168	0.0558161	0.859	0.184897	0.734868	0.00175247	1.046	0.829827	117.3	100.4	86.2	96	9.94	8.16	13.99	11.74	High	High	High	High	High	High	High	High	High	High	High	High	High
High	Master Protein	P19827	Inter-alpha-trypsin inhibitor heavy chain H1 (ITI heavy chain H1) (ITI-HC1) (Inter-alpha-inhibitor heavy chain 1) (Inter-alpha-trypsin inhibitor complex component III) (Serum-derived hyaluronan-associated protein) (SHAP)	ITIH1	0	79.529	13	9	36	9	911	101.3	6.79	1077	9	0	1.175	0.283403	0.788	0.507038	1.204	0.401525	0.807	0.372682	0.670578	0.0441097	0.976	0.991162	119.3	99.1	80	101.5	23.53	19.12	24.82	20.76	High	High	High	High	High	High	High	High	High	High	High	High	High
High	Master Protein	P02679	Fibrinogen gamma chain	FGG	0	79.421	27	8	53	5	453	51.5	5.62	1078	8	4	1.157	0.959751	0.777	0.412394	1.328	0.613658	0.892	0.83804	0.671875	0.301791	0.871	0.803757	121.6	91.6	81.7	105.1	23.36	46.62	32.51	53.8	High	High	High	High	High	High	High	High	High	High	High	High	High
High	Master Protein	Q96KP4	Cytosolic non-specific dipeptidase (EC 3.4.13.18) (CNDP dipeptidase 2) (Glutamate carboxypeptidase-like protein 1) (Peptidase A) (Threonyl dipeptidase)	CNDP2	0	79.395	33	11	25	11	475	52.8	5.97	583	11	0	1.033	0.849529	0.979	0.959887	1.061	0.543971	1.005	0.999972	0.946962	0.675951	0.974	0.912564	103.7	97.7	98.2	100.3	3.64	7.05	2.97	12.97	High	High	High	High	High	High	High	High	High	Not Found	Not Found	High	High
High	Master Protein	A0A0G2JMB2	Immunoglobulin heavy constant alpha 2 (A2m marker)	IGHA2	0	79.372	33	7	59	1	340	36.5	6.1	1462	7	0	1.067	0.99913	0.911	0.999996	1	0.998908	0.854	0.990876	0.854028	0.999585	1.067	0.982842	105.5	105.5	90.1	98.9	13.65	6.7	31.11	24.73	Not Found	Not Found	Not Found	Not Found	Not Found	Not Found	Not Found	Not Found	Not Found	Not Found	Not Found	Not Found	Not Found
High	Master Protein	Q15046	Lysine--tRNA ligase (EC 2.7.7.-) (EC 6.1.1.6) (Lysyl-tRNA synthetase) (LysRS)	KARS1	0	79.353	20	9	33	9	597	68	6.35	857	9	0	1.048	0.630771	1.002	0.969872	1.054	0.764831	1.007	0.906161	0.955641	0.494288	0.994	0.992234	103.7	98.4	99.1	98.9	3.96	7.25	14.9	3.81	High	High	High	High	High	High	High	High	High	High	High	High	High
High	Master Protein	P50991	T-complex protein 1 subunit delta (TCP-1-delta) (CCT-delta) (Chaperonin containing T-complex polypeptide 1 subunit 4) (Stimulator of TAR RNA-binding)	CCT4	0	78.705	25	11	35	11	539	57.9	7.83	655	11	0	1.111	0.533186	0.917	0.338548	1.095	0.548183	0.904	0.326395	0.826206	0.059597	1.014	0.99999	109.9	100.4	90.8	99	9.7	8.94	8.67	9.31	High	High	High	High	High	High	High	High	High	High	High	High	High
High	Master Protein	Q9NZN4	EH domain-containing protein 2 (PAST homolog 2)	EHD2	0	78.678	18	8	54	7	543	61.1	6.46	1362	8	1	1.19	0.35937	0.924	0.344479	1.141	0.485556	0.886	0.24191	0.776419	0.0340424	1.042	0.992262	114.5	100.3	88.9	96.3	15.55	13.62	20.66	17.75	High	High	High	High	High	High	High	High	High	High	High	High	High
High	Master Protein	C9JH19	Cathepsin D (EC 3.4.23.5)	CTSD	0	78.596	25	9	49	9	451	48.6	7.84	1584	9	0	0.988	0.997698	1.043	0.977964	0.962	0.999197	1.016	0.985637	1.05544	0.997665	1.027	0.999887	97.4	101.2	102.8	98.6	9.92	15	16.73	17.58	High	High	High	High	High	High	High	High	High	High	High	High	High
High	Master Protein	E9PNP3	Mth938 domain-containing protein	AAMDC	0	78.521	49	8	74	8	141	15.6	9.06	1689	8	0	0.875	0.431945	1.024	0.667975	0.888	0.62069	1.039	0.476652	1.16981	0.119876	0.985	0.979857	90.1	101.4	105.4	103	10.05	13.93	20.07	19.11	High	High	High	High	High	High	High	High	High	High	High	High	High
High	Master Protein	Q16762	Thiosulfate sulfurtransferase (EC 2.8.1.1) (Rhodanese)	TST	0	78.391	30	6	34	6	297	33.4	7.25	884	6	0	1.126	0.406467	1.108	0.612781	1.002	0.957484	0.986	0.998648	0.983559	0.990178	1.124	0.559274	103.4	103.2	101.7	91.8	10.06	10.56	21.27	18.17	High	High	High	High	High	High	High	High	High	High	High	High	High
High	Master Protein	P33176	Kinesin-1 heavy chain (Conventional kinesin heavy chain) (Ubiquitous kinesin heavy chain) (UKHC)	KIF5B	0	78.225	13	9	22	9	963	109.6	6.51	752	9	0	0.931	0.999976	0.8	0.152059	1.077	0.780185	0.926	0.629289	0.859073	0.268023	0.864	0.626976	103.6	96.2	89	111.3	9.33	13.08	17.52	15.46	High	High	High	High	High	High	High	High	High	High	High	High	High
High	Master Protein	Q9BXI3	Cytosolic 5'-nucleotidase 1A (cN1A) (EC 3.1.3.5) (EC 3.1.3.89) (EC 3.1.3.99) (5'-deoxynucleotidase) (Cytosolic 5'-nucleotidase IA) (cN-I) (cN-IA)	NT5C1A	0	78.224	19	4	26	4	368	41	6.55	934	4	0	1.208	0.164802	0.826	0.0288601	1.329	0.00996525	0.909	0.345597	0.683524	0.000781117	0.908	0.404643	122.6	92.2	83.8	101.5	12.55	9.7	11.95	15.1	High	High	High	High	High	High	High	High	High	Not Found	Not Found	High	High
High	Master Protein	Q04917	14-3-3 protein eta (Protein AS1)	YWHAH	0	78.2	32	6	72	3	246	28.2	4.84	1515	6	0	1.12	0.277345	0.965	0.877497	1.194	0.0740763	1.029	0.99999	0.862534	0.138717	0.938	0.81655	111.3	93.2	96	99.4	8.93	8.45	10.76	7.87	High	High	High	High	High	High	High	High	High	High	High	High	High
High	Master Protein	Q96E11	Ribosome-recycling factor, mitochondrial (RRF) (mtRRF) (Ribosome-releasing factor, mitochondrial)	MRRF	0	77.94	27	5	34	5	262	29.3	9.79	1171	5	0	0.985	0.97815	1.064	0.214217	0.984	0.971862	1.063	0.22799	1.08016	0.18741	1	0.999966	97.3	98.8	105.1	98.8	11.99	12.24	14.24	10.39	High	High	High	High	High	High	High	High	High	High	High	High	High
High	Master Protein	B8ZWD1	Acyl-CoA-binding protein	DBI	0	77.931	57	5	66	5	97	11.1	8.32	938	5	0	0.798	0.402933	1.276	0.228052	0.777	0.30379	1.242	0.311755	1.59897	0.023828	1.027	0.995027	77.8	100.2	124.4	97.6	19.26	29.26	30.11	30.06	High	High	High	High	High	High	High	High	High	High	High	High	High
High	Master Protein	E9PQH6	Rho-related GTP-binding protein RhoC	RHOC	0	77.849	38	6	43	1	169	19.2	5.1	1340	6	0	1.148	0.430888	0.744	0.291803	1.059	0.744587	0.686	0.142227	0.647619	0.052625	1.084	0.914964	115.5	109.1	74.8	100.6	10.94	16.12	2.72	22.1	High	High	High	Not Found	Not Found	Not Found	Not Found	Not Found	Not Found	Not Found	Not Found	Not Found	Not Found
High	Master Protein	O43615	Mitochondrial import inner membrane translocase subunit TIM44	TIMM44	0	77.828	27	11	55	11	452	51.3	8.32	1301	11	0	1.109	0.342646	1.055	0.994926	1.096	0.886548	1.043	0.620122	0.950141	0.352232	1.012	0.633265	106.3	96.9	101	95.8	4.98	10.29	25.96	12.58	High	High	High	High	High	High	High	High	High	High	High	High	High
High	Master Protein	P35080	Profilin-2 (Profilin II)	PFN2	0	77.609	57	6	70	6	140	15	6.99	1771	6	0	1.079	0.612032	0.96	0.711809	0.992	0.858166	0.883	0.445929	0.890057	0.216596	1.087	0.947767	104.6	105.4	93.1	96.9	10.07	13.26	12.66	14.1	High	High	High	High	High	High	High	High	High	High	High	High	High
High	Master Protein	P29218	Inositol monophosphatase 1 (IMP 1) (IMPase 1) (EC 3.1.3.25) (D-galactose 1-phosphate phosphatase) (EC 3.1.3.94) (Inositol-1(or 4)-monophosphatase 1) (Lithium-sensitive myo-inositol monophosphatase A1)	IMPA1	0	77.504	35	10	57	10	277	30.2	5.26	1193	10	0	0.898	0.57578	1.073	0.0828946	0.885	0.259407	1.057	0.24771	1.19534	0.0144417	1.015	0.886536	90.1	101.9	107.7	100.3	6.46	7.58	8.74	10.12	High	High	High	High	High	High	High	High	High	High	High	High	High
High	Master Protein	Q9BUR5	MICOS complex subunit MIC26 (Apolipoprotein O) (MICOS complex subunit MIC23) (Protein FAM121B)	APOO	0	77.338	26	4	61	4	198	22.3	9.13	1513	4	0	0.939	0.958809	1.22	0.0255199	0.863	0.399534	1.12	0.233286	1.29864	0.0241797	1.089	0.545581	88.4	102.5	114.8	94.2	9.42	14.66	16.23	14.26	High	High	High	High	High	High	High	High	High	High	High	High	High
High	Master Protein	A0A087X1N8	Serpin B6	SERPINB6	0	77.205	34	9	31	9	395	44.8	5.68	779	9	0	1.118	0.601475	0.944	0.267163	1.135	0.480834	0.959	0.36147	0.844344	0.0550937	0.985	0.994722	110.5	97.3	93.3	98.8	5.24	9.95	10.06	10.03	High	High	High	High	High	High	High	High	High	High	High	High	High
High	Master Protein	P83111	Serine beta-lactamase-like protein LACTB, mitochondrial (EC 3.4.-.-)	LACTB	0	76.5	20	9	44	9	547	60.7	8.53	1268	9	0	1.05	0.837498	0.881	0.974365	1.045	0.981109	0.877	0.816554	0.8388	0.700064	1.005	0.943348	106.7	102.2	89.5	101.6	6.94	10.38	25.56	12.31	High	High	High	High	High	High	High	High	High	High	High	High	High
High	Master Protein	O43583	Density-regulated protein (DRP) (Protein DRP1) (Smooth muscle cell-associated protein 3) (SMAP-3)	DENR	0	76.249	25	4	44	4	198	22.1	5.3	1568	4	0	0.842	0.353477	1.177	0.111829	0.874	0.409673	1.222	0.0905934	1.39716	0.00876518	0.963	0.999196	84.6	96.7	118.2	100.5	14.73	11.39	11.23	8.73	High	High	High	High	High	High	High	High	High	High	High	High	High
High	Master Protein	P01042	Kininogen-1 (Alpha-2-thiol proteinase inhibitor) (Fitzgerald factor) (High molecular weight kininogen) (HMWK) (Williams-Fitzgerald-Flaujeac factor) [Cleaved into: Kininogen-1 heavy chain; T-kinin (Ile-Ser-Bradykinin); Bradykinin (Kallidin I); Lysyl-bradykinin (Kallidin II); Kininogen-1 light chain; Low molecular weight growth-promoting factor]	KNG1	0	75.849	19	9	27	9	644	71.9	6.81	691	9	0	1.175	0.586751	0.874	0.920775	1.094	0.955528	0.814	0.513812	0.74386	0.369011	1.074	0.786978	114	104.2	84.8	97	18.15	14.68	29.03	18.75	High	High	High	High	High	High	High	High	High	High	High	High	High
High	Master Protein	Q86TC9	Myopalladin (145 kDa sarcomeric protein)	MYPN	0	75.796	9	8	36	8	1320	145.2	6.77	1016	8	0	1.019	0.99302	0.876	0.380807	1.193	0.518115	1.026	0.955928	0.860166	0.373009	0.854	0.52875	108.7	91.1	93.5	106.7	9.89	15.27	8.2	14.03	High	High	High	High	High	High	High	High	High	High	High	High	High
High	Master Protein	P15090	Fatty acid-binding protein, adipocyte (Adipocyte lipid-binding protein) (ALBP) (Adipocyte-type fatty acid-binding protein) (A-FABP) (AFABP) (Fatty acid-binding protein 4)	FABP4	0	75.747	38	5	52	5	132	14.7	7.14	1870	5	0	0.921	0.956857	1.225	0.235165	0.956	0.869682	1.27	0.351256	1.32887	0.172803	0.964	0.988815	89.7	93.8	119.2	97.3	17.21	28.65	33.16	31.24	High	High	High	High	High	High	High	High	High	High	High	High	High
High	Master Protein	Q9NX46	ADP-ribosylhydrolase ARH3 (ADP-ribose glycohydrolase ARH3) (ADP-ribosylhydrolase 3) (O-acetyl-ADP-ribose deacetylase ARH3) (EC 3.5.1.-) (Poly(ADP-ribose) glycohydrolase ARH3) (EC 3.2.1.143) ([Protein ADP-ribosylarginine] hydrolase-like protein 2) ([Protein ADP-ribosylserine] hydrolase) (EC 3.2.2.-)	ADPRS	0	75.731	25	7	30	7	363	38.9	5.07	1006	7	0	0.999	0.99993	1.045	0.999556	0.944	0.999286	0.987	0.998083	1.04517	0.999972	1.059	0.999793	97.4	103.2	101.8	97.5	8.98	9.34	10.33	16.46	High	High	High	High	High	High	High	High	High	High	High	High	High
High	Master Protein	P23786	Carnitine O-palmitoyltransferase 2, mitochondrial (EC 2.3.1.21) (Carnitine palmitoyltransferase II) (CPT II)	CPT2	0	75.403	17	11	36	11	658	73.7	8.18	724	11	0	1.143	0.662669	1.238	0.75292	1.018	0.939958	1.103	0.97514	1.08374	0.999131	1.123	0.892332	101.5	99.7	110	88.8	10.43	14.69	20.14	27.23	High	High	High	High	High	High	High	High	High	High	High	High	High
High	Master Protein	Q9HDC5	Junctophilin-1 (JP-1) (Junctophilin type 1)	JPH1	0	75.395	21	11	57	11	661	71.6	9.32	1298	11	0	0.838	0.1631	0.977	0.998641	0.932	0.994678	1.087	0.191722	1.16501	0.214137	0.899	0.115466	90.3	96.8	105.2	107.7	8.69	10.4	14.79	9.63	High	High	High	High	High	High	High	High	High	High	High	High	High
High	Master Protein	Q9NTK5	Obg-like ATPase 1 (DNA damage-regulated overexpressed in cancer 45) (DOC45) (GTP-binding protein 9)	OLA1	0	75.212	26	9	55	9	396	44.7	7.81	1341	9	0	1.003	0.956362	1.039	0.685814	0.971	0.908474	1.007	0.776896	1.03659	0.508883	1.032	0.997326	98.4	101.3	102	98.2	2.94	6.27	10.35	8.72	High	High	High	High	High	High	High	High	High	High	High	High	High
High	Master Protein	O14737	Programmed cell death protein 5 (TF-1 cell apoptosis-related protein 19) (Protein TFAR19)	PDCD5	0	75.203	59	8	52	8	125	14.3	6.04	932	8	0	0.906	0.506763	1.159	0.153791	0.893	0.388109	1.143	0.222273	1.27928	0.0218722	1.014	0.994016	88.8	99.5	113.6	98.1	8.94	12.75	16.73	7.47	High	High	High	High	High	High	High	High	High	High	High	High	High
High	Master Protein	Q9Y6E2	eIF5-mimic protein 1 (Basic leucine zipper and W2 domain-containing protein 2)	BZW2	0	75.185	20	9	52	9	419	48.1	6.68	1885	9	0	0.986	0.989044	1.028	0.99249	1.013	0.99991	1.056	0.913856	1.04247	0.955822	0.974	0.966878	98.9	97.7	103.1	100.3	4.23	5.53	22.08	7.28	High	High	High	High	High	High	High	High	High	High	High	High	High
High	Master Protein	A0A8J8YWN6	cytochrome-b5 reductase (EC 1.6.2.2)	CYB5R3	0	75.134	25	6	25	6	345	38.8	7.33	721	6	0	1.139	0.143115	0.983	0.840102	1.105	0.154504	0.954	0.819907	0.863263	0.0617824	1.031	0.999952	109.7	99.3	94.7	96.3	10.88	8.05	12.75	11.53	High	High	High	High	High	High	High	High	High	High	High	High	High
High	Master Protein	O75874	Isocitrate dehydrogenase [NADP] cytoplasmic (IDH) (IDH1) (EC 1.1.1.42) (Cytosolic NADP-isocitrate dehydrogenase) (IDPc) (NADP(+)-specific ICDH) (Oxalosuccinate decarboxylase)	IDH1	0	74.807	31	10	40	9	414	46.6	7.01	846	10	0	1.04	0.719834	0.945	0.580614	1.047	0.794253	0.951	0.499847	0.908222	0.20485	0.993	0.998402	104.6	99.9	95	100.5	5.41	6.15	20.73	7.44	High	High	High	High	High	High	High	High	High	High	High	High	High
High	Master Protein	P09669	Cytochrome c oxidase subunit 6C (Cytochrome c oxidase polypeptide VIc)	COX6C	0	74.515	64	6	68	6	75	8.8	10.39	1409	6	0	0.949	0.787656	1.185	0.142174	0.82	0.196096	1.024	0.686393	1.24746	0.0506517	1.157	0.529432	88.5	107.9	110.4	93.2	14.57	13.88	15.78	16.21	High	High	High	High	High	High	High	High	High	High	High	High	High
High	Master Protein	Q9NXA8	NAD-dependent protein deacylase sirtuin-5, mitochondrial (EC 2.3.1.-) (Regulatory protein SIR2 homolog 5) (SIR2-like protein 5)	SIRT5	0	74.39	23	6	32	6	310	33.9	8.47	946	6	0	1.005	0.707257	0.994	0.809211	0.98	0.997094	0.97	0.999998	0.988989	0.998527	1.025	0.709164	99.9	101.9	98.8	99.4	5.47	9.61	7.73	13.96	High	High	High	High	High	High	High	High	High	High	High	High	High
High	Master Protein	P04080	Cystatin-B (CPI-B) (Liver thiol proteinase inhibitor) (Stefin-B)	CSTB	0	74.358	46	3	60	3	98	11.1	7.56	1896	3	0	1.065	0.997649	0.977	0.996975	0.997	0.999543	0.915	0.992034	0.917954	0.986533	1.068	0.999671	103.6	104	95.1	97.3	6.16	16.07	18.05	20.96	High	High	High	High	High	High	High	High	High	High	High	High	High
High	Master Protein	Q5BKX8	Caveolae-associated protein 4 (Muscle-related coiled-coil protein) (Muscle-restricted coiled-coil protein)	CAVIN4	0	74.314	23	8	37	8	364	41.9	8.28	928	8	0	0.888	0.666683	0.798	0.740236	1.024	0.96991	0.92	0.940006	0.898	0.999535	0.868	0.234248	100	97.7	89.8	112.6	6.02	15.09	24.51	12.32	High	High	High	High	High	High	High	High	High	High	High	High	High
High	Master Protein	P28070	Proteasome subunit beta type-4 (26 kDa prosomal protein) (HsBPROS26) (PROS-26) (Macropain beta chain) (Multicatalytic endopeptidase complex beta chain) (Proteasome beta chain) (Proteasome chain 3) (HsN3) (Proteasome subunit beta-7) (beta-7)	PSMB4	0	74.274	48	8	51	8	264	29.2	5.97	1365	8	0	1.042	0.957191	1.057	0.99999	1.054	0.825617	1.069	0.98028	1.01373	0.976056	0.989	0.972106	102	96.8	103.4	97.9	4.67	8.96	12.34	17.15	High	High	High	High	High	High	High	High	High	High	High	High	High
High	Master Protein	H0YDU8	Serine/threonine-protein phosphatase (EC 3.1.3.16)	PPP5C	0	74.103	19	7	34	7	485	55.2	6.2	970	7	0	1.051	0.444423	0.957	0.935821	1.092	0.516579	0.993	0.89312	0.910293	0.2885	0.963	0.998746	105.9	97	96.4	100.7	4.5	7.68	5.14	10.3	High	High	High	High	High	High	High	High	High	High	High	High	High
High	Master Protein	P30085	UMP-CMP kinase (EC 2.7.4.14) (Deoxycytidylate kinase) (CK) (dCMP kinase) (Nucleoside-diphosphate kinase) (EC 2.7.4.6) (Uridine monophosphate/cytidine monophosphate kinase) (UMP/CMP kinase) (UMP/CMPK)	CMPK1	0	73.965	36	6	39	6	196	22.2	5.57	1076	6	0	0.946	0.915589	0.986	0.889192	0.968	0.999965	1.008	0.999994	1.04236	0.999916	0.978	0.830868	96.8	100	100.9	102.3	10.76	6.24	2.11	13.56	High	High	High	High	High	High	High	High	High	High	High	High	High
High	Master Protein	M0QWZ7	serine--tRNA ligase (EC 6.1.1.11) (Seryl-tRNA synthetase) (Seryl-tRNA(Ser/Sec) synthetase)	SARS2	0	73.741	17	6	21	6	518	58.1	8.28	664	6	0	1.109	0.165787	0.968	0.890554	1.09	0.270639	0.952	0.749829	0.8735	0.0876777	1.018	0.9847	108.3	99.4	94.6	97.7	12.33	10.55	8.03	14	High	High	High	High	High	High	High	High	High	High	High	High	High
High	Master Protein	P00390	Glutathione reductase, mitochondrial (GR) (GRase) (EC 1.8.1.7)	GSR	0	73.719	19	7	31	7	522	56.2	8.5	837	7	0	1.142	0.77831	0.883	0.69187	1.048	0.910141	0.81	0.517216	0.772973	0.306861	1.09	0.984667	111	106	85.8	97.2	7.24	14.68	15.69	13.94	High	High	High	High	High	High	High	High	High	High	High	High	High
High	Master Protein	Q12931	Heat shock protein 75 kDa, mitochondrial (HSP 75) (Heat shock protein family C member 5) (TNFR-associated protein 1) (Tumor necrosis factor type 1 receptor-associated protein) (TRAP-1)	TRAP1	0	72.716	12	6	45	6	704	80.1	8.21	1416	6	0	1.32	0.151033	0.895	0.268512	1.222	0.243595	0.828	0.168568	0.677787	0.0083491	1.08	0.986785	122.9	100.6	83.3	93.1	17.91	17.82	22.05	22.67	High	High	High	High	High	High	High	High	High	High	High	High	High
High	Master Protein	B7ZKJ8	ITIH4 protein (Inter-alpha-trypsin inhibitor heavy chain 4)	ITIH4	0	72.653	10	8	28	1	935	103.8	6.89	785	8	8	1.124	0.477723	0.842	0.813512	1.016	0.893389	0.761	0.379182	0.749094	0.20475	1.106	0.796186	110.4	108.7	82.7	98.2	19.51	17.45	31.44	23.66	High	High	High	Not Found	Not Found	Not Found	High	High	High	High	High	Not Found	Not Found
High	Master Protein	Q16775	Hydroxyacylglutathione hydrolase, mitochondrial (EC 3.1.2.6) (Glyoxalase II) (Glx II)	HAGH	0	72.534	27	6	49	1	308	33.8	8.12	1280	6	0	0.949	0.895289	1.122	0.788235	0.935	0.999484	1.106	0.439419	1.18299	0.501665	1.015	0.887079	92.9	99.3	109.9	97.9	10.99	10.47	12.42	24.6	High	High	High	High	High	High	High	High	High	High	High	High	High
High	Master Protein	Q01995	Transgelin (22 kDa actin-binding protein) (Protein WS3-10) (Smooth muscle protein 22-alpha) (SM22-alpha)	TAGLN	0	72.377	41	8	52	8	201	22.6	8.84	1397	8	0	0.993	0.639149	0.831	0.998656	1.26	0.159789	1.055	0.843642	0.837273	0.654717	0.788	0.635068	110	87.2	92.1	110.8	97.41	21.61	57.13	27.37	High	High	High	High	High	High	High	High	High	High	High	High	High
High	Master Protein	P15374	Ubiquitin carboxyl-terminal hydrolase isozyme L3 (UCH-L3) (EC 3.4.19.12) (Ubiquitin thioesterase L3)	UCHL3	0	72.081	36	7	60	7	230	26.2	4.92	1466	7	0	1.062	0.995198	1.058	0.999997	1.021	0.999904	1.017	0.988358	0.996082	0.996035	1.04	0.982526	102.1	100	101.7	96.2	7.71	12.41	7.84	11.08	High	High	High	High	High	High	High	High	High	High	High	High	High
High	Master Protein	O43852	Calumenin (Crocalbin) (IEF SSP 9302)	CALU	0	71.988	38	9	37	9	315	37.1	4.64	1024	9	0	1.023	0.905109	1.046	0.986834	1.03	0.999716	1.054	0.795038	1.02284	0.81758	0.993	0.889818	100.7	97.8	103	98.5	4.2	9.82	10.37	9.8	High	High	High	High	High	High	High	High	High	High	High	High	High
High	Master Protein	A0A8V8TLR1	Xaa-Pro dipeptidase (EC 3.4.13.9) (Imidodipeptidase) (Peptidase D) (Proline dipeptidase)	PEPD	0	71.556	23	7	26	7	507	55.9	6.16	643	7	0	1.067	0.425113	0.978	0.99263	1.105	0.444994	1.013	0.9895	0.917293	0.408467	0.965	0.99997	106.4	96.3	97.6	99.8	19.45	16.39	7.62	11.41	High	High	High	High	High	High	High	High	High	High	High	High	High
High	Master Protein	P07305	Histone H1.0 (Histone H1') (Histone H1(0)) [Cleaved into: Histone H1.0, N-terminally processed]	H1-0	0	71.51	27	5	51	5	194	20.9	10.84	1152	5	0	1.022	0.976537	0.896	0.958262	1.027	0.989227	0.899	0.93218	0.875598	0.859724	0.996	0.999398	104.5	101.8	91.5	102.2	6.15	15.72	35.14	12.11	High	High	High	High	High	High	High	High	High	High	High	High	High
High	Master Protein	P52758	2-iminobutanoate/2-iminopropanoate deaminase (EC 3.5.99.10) (14.5 kDa translational inhibitor protein) (hp14.5) (p14.5) (Heat-responsive protein 12) (Reactive intermediate imine deaminase A homolog) (Translation inhibitor L-PSP ribonuclease) (UK114 antigen homolog)	RIDA	0	71.488	53	5	45	5	137	14.5	8.68	1764	5	0	0.994	0.985395	1.115	0.257939	0.984	0.93836	1.104	0.365633	1.12228	0.238804	1.01	0.992043	96.5	98.1	108.3	97.1	7.31	13.51	9.95	11.42	High	High	High	High	High	High	High	High	High	High	High	High	High
High	Master Protein	Q15836	Vesicle-associated membrane protein 3 (VAMP-3) (Cellubrevin) (CEB) (Synaptobrevin-3)	VAMP3	0	71.486	41	4	26	2	100	11.3	8.79	906	4	2	1.121	0.27597	1.07	0.98865	1.042	0.436767	0.995	1	0.954329	0.557272	1.075	0.979431	105.1	100.8	100.3	93.8	6.35	12.04	15.31	10.83	High	High	High	High	High	High	High	High	High	High	High	High	High
High	Master Protein	Q9BQS8	FYVE and coiled-coil domain-containing protein 1 (Zinc finger FYVE domain-containing protein 7)	FYCO1	0	71.327	7	8	19	8	1478	166.9	4.92	603	8	0	1.032	0.846172	0.856	0.0838079	1.1	0.21957	0.912	0.552897	0.829472	0.0378163	0.938	0.492368	107.9	98.1	89.5	104.6	13.23	11.62	23.37	14.65	High	High	High	High	High	High	High	High	High	High	High	High	High
High	Master Protein	P09525	Annexin A4 (35-beta calcimedin) (Annexin IV) (Annexin-4) (Carbohydrate-binding protein p33/p41) (Chromobindin-4) (Endonexin I) (Lipocortin IV) (P32.5) (PP4-X) (Placental anticoagulant protein II) (PAP-II) (Protein II)	ANXA4	0	71.295	27	7	44	7	319	35.9	6.13	927	7	0	1.094	0.624086	1.045	0.994822	1.123	0.346323	1.073	0.995089	0.954887	0.594739	0.974	0.93415	106.4	94.7	101.6	97.2	11.38	10.75	5.18	14.46	High	High	High	High	High	High	High	High	High	High	High	High	High
High	Master Protein	O43776	Asparagine--tRNA ligase, cytoplasmic (EC 6.1.1.22) (Asparaginyl-tRNA synthetase) (AsnRS) (Asparaginyl-tRNA synthetase 1)	NARS1	0	71.196	19	8	25	8	548	62.9	6.25	598	8	0	1.041	0.222415	1.034	0.991705	1.002	0.639534	0.995	0.957538	0.993083	0.472202	1.039	0.769644	101.2	101	100.5	97.2	7.12	4.85	3.88	5.77	High	High	High	High	High	High	High	High	High	High	High	High	High
High	Master Protein	Q14195	Dihydropyrimidinase-related protein 3 (DRP-3) (Collapsin response mediator protein 4) (CRMP-4) (Unc-33-like phosphoprotein 1) (ULIP-1)	DPYSL3	0	71.082	20	9	31	7	570	61.9	6.49	812	9	0	0.966	0.999899	0.866	0.434798	1.003	0.999992	0.898	0.414086	0.895874	0.52186	0.964	0.999965	101.8	101.6	91.2	105.4	9.71	24.97	11.56	19.59	High	High	High	High	High	High	High	High	High	High	High	High	High
High	Master Protein	F5GYJ8	ubiquitinyl hydrolase 1 (EC 3.4.19.12)	OTUB1	0	70.578	22	4	22	4	286	32.3	4.96	1156	4	0	1.21	0.265988	0.875	0.0567359	1.229	0.135386	0.773	0.0340648	0.692254	0.00286744	0.984	0.96442	118.9	106.48	82.309	98.3	15.77	12.07	19.65	8.99	High	High	High	High	High	High	High	High	High	High	High	High	High
High	Master Protein	Q15084	Protein disulfide-isomerase A6 (EC 5.3.4.1) (Endoplasmic reticulum protein 5) (ER protein 5) (ERp5) (Protein disulfide isomerase P5) (Thioredoxin domain-containing protein 7)	PDIA6	0	70.419	23	7	29	7	440	48.1	5.08	736	7	0	1.057	0.752828	0.908	0.570458	1.062	0.449628	0.911	0.856782	0.858614	0.217687	0.996	0.924145	106.8	100.6	91.7	101	8.24	8.73	13.64	13.27	High	High	High	High	High	High	High	High	High	High	High	High	High
High	Master Protein	A0A1W2PPS1	Heterogeneous nuclear ribonucleoprotein U	HNRNPU	0	70.166	9	5	24	5	804	88.3	5.78	562	5	0	1.231	0.057084	0.936	0.779147	1.23	0.0229495	0.935	0.94834	0.760373	0.0202492	1.001	0.958304	118.1	96	89.8	96	4.03	9.18	13.83	11.94	High	High	High	High	High	High	High	High	High	High	High	High	High
High	Master Protein	F8VZ52	Dynamin-1-like protein (EC 3.6.5.5)	DNM1L	0	70.017	19	9	30	9	696	77.4	6.67	807	9	0	1.172	0.463068	0.893	0.33049	1.178	0.606162	0.897	0.226857	0.761039	0.0463513	0.995	0.991181	115.5	98.1	87.9	98.5	10.19	12.47	18.86	14.22	High	High	High	High	High	High	High	High	High	High	High	High	High
High	Master Protein	P51687	Sulfite oxidase, mitochondrial (EC 1.8.3.1)	SUOX	0	69.974	23	8	31	8	545	60.2	6.11	1132	8	0	1.083	0.581883	1.054	0.999987	1.01	0.843044	0.983	0.960236	0.973761	0.66954	1.072	0.942215	102.9	101.9	100.2	95	5.38	11.69	6.78	13.36	High	High	High	High	High	High	High	High	High	High	High	High	High
High	Master Protein	Q9UHV9	Prefoldin subunit 2	PFDN2	0	69.917	40	5	34	5	154	16.6	6.58	764	5	0	0.911	0.353246	1.146	0.139003	0.871	0.248994	1.095	0.209231	1.25788	0.0111175	1.046	0.992285	88.8	102	111.7	97.5	4.64	9.62	14.71	14.48	High	High	High	High	High	High	High	High	High	High	High	High	High
High	Master Protein	E7EPV7	Alpha-synuclein	SNCA	0	69.894	68	7	37	5	115	11.8	9.23	768	7	2	1.07	0.97814	0.87	0.894084	0.889	0.93176	0.723	0.343214	0.813166	0.775271	1.203	0.619976	103.3	116.2	84	96.5	29.04	33.98	29.7	37.08	High	High	High	High	High	High	High	High	High	High	High	High	High
High	Master Protein	P19652	Alpha-1-acid glycoprotein 2 (AGP 2) (Orosomucoid-2) (OMD 2)	ORM2	0	69.828	40	7	46	5	201	23.6	5.11	1499	7	2	0.946	0.998973	0.923	0.999059	0.945	0.984393	0.921	0.999835	0.97546	0.994972	1.002	0.99359	97.8	103.5	95.4	103.3	15.25	9.93	26.22	25.56	High	High	High	High	High	High	High	High	High	High	High	High	High
High	Master Protein	P37837	Transaldolase (EC 2.2.1.2)	TALDO1	0	69.805	30	10	50	10	337	37.5	6.81	1013	10	0	1.01	0.980896	1.077	0.43179	0.973	0.943415	1.038	0.5364	1.06531	0.364958	1.038	0.99623	98	100.6	104.4	97	6.36	7.99	10.03	12.31	High	High	High	High	High	High	High	High	High	High	High	High	High
High	Master Protein	A0A0G2JRQ5	Glutathione S-transferase theta 1	GSTT1	0	69.759	19	4	17	3	226	24.7	5.9	466	4	1	0.894	0.996187	1.085	0.975733	0.86	0.994415	0.765	0.0074126	0.972667	0.946371	1.039	0.938983	89	113.16	86.5674	99.6	31.52	24.94	25.2	22.08	High	High	High	High	High	High	Not Found	Not Found	Not Found	High	High	High	High
High	Master Protein	P62979	Ubiquitin-ribosomal protein eS31 fusion protein (Ubiquitin carboxyl extension protein 80) [Cleaved into: Ubiquitin; Small ribosomal subunit protein eS31 (40S ribosomal protein S27a)]	RPS27A	0	69.734	34	4	74	4	156	18	9.64	1906	4	0	1.231	0.984245	1.008	0.968649	1.193	0.871069	0.977	0.999963	0.818734	0.89639	1.032	0.959098	115.3	96.6	94.4	93.6	14.37	22.55	7.29	28.95	High	High	High	High	High	High	High	High	High	High	High	High	High
High	Master Protein	Q9UHP9	Small muscular protein (Stretch-responsive skeletal muscle protein)	SMPX	0	69.113	39	3	107	3	88	9.6	9.16	3021	3	0	0.884	0.849718	1.065	0.999465	0.898	0.980336	1.082	0.989275	1.20467	0.930429	0.984	0.953432	89.9	100.1	108.3	101.7	14.75	15.69	15.05	18.89	High	High	High	High	High	High	High	High	High	High	High	High	High
High	Master Protein	P54725	UV excision repair protein RAD23 homolog A (HR23A) (hHR23A)	RAD23A	0	69.023	36	8	50	6	363	39.6	4.58	1627	8	0	1.062	0.999705	1.124	0.855752	1.018	0.999945	1.078	0.914741	1.05976	0.928433	1.043	0.997913	100.4	98.6	106.4	94.6	6.64	10.02	8.07	13.78	High	High	High	High	High	High	High	High	High	High	High	High	High
High	Master Protein	P23526	Adenosylhomocysteinase (AdoHcyase) (EC 3.13.2.1) (S-adenosyl-L-homocysteine hydrolase)	AHCY	0	68.953	16	7	39	7	432	47.7	6.34	969	7	0	1.055	0.986027	0.973	0.949012	1.012	0.993517	0.934	0.925914	0.922854	0.871099	1.042	0.99967	103.7	102.4	95.7	98.3	7.85	9.31	8.71	14.71	High	High	High	High	High	High	High	High	High	High	High	High	High
High	Master Protein	A0A7I2V323	Heterogeneous nuclear ribonucleoproteins A2/B1	HNRNPA2B1	0	68.542	32	9	37	9	333	35.2	8.87	774	9	0	1.088	0.489587	0.993	0.977685	1.135	0.645989	1.036	0.99892	0.912721	0.807161	0.959	0.988845	107.7	94.9	98.3	99	11.11	12.79	10.96	21.37	High	High	High	High	High	High	High	High	High	High	High	High	High
High	Master Protein	A0A8V8TLA5	Ribosome maturation protein SBDS	SBDS	0	68.335	37	8	34	8	231	26.6	8.44	576	8	0	1	0.978983	0.998	0.859494	1.036	0.999995	1.033	0.982278	0.998018	0.985966	0.966	0.955774	100.9	97.5	100.7	100.9	4.98	10.75	17.99	11.85	High	High	High	High	High	High	High	High	High	High	High	High	High
High	Master Protein	P30050	Large ribosomal subunit protein uL11 (60S ribosomal protein L12)	RPL12	0	68.266	59	7	52	7	165	17.8	9.42	1188	7	0	1.13	0.239554	1.025	0.956133	1.105	0.607589	1.003	0.631491	0.907579	0.174999	1.022	0.831274	108.2	97.9	98.2	95.8	4.83	4.59	15.69	12.52	High	High	High	High	High	High	High	High	High	High	High	High	High
High	Master Protein	Q96CT7	Coiled-coil domain-containing protein 124	CCDC124	0	68.257	37	9	41	9	223	25.8	9.54	886	9	0	1.065	0.968201	1.026	0.987808	1.098	0.711081	1.058	0.99138	0.963775	0.905492	0.97	0.874674	104.9	95.5	101.1	98.5	6.32	9.98	3.23	12.83	High	High	High	High	High	High	High	High	High	High	High	High	High
High	Master Protein	P60842	Eukaryotic initiation factor 4A-I (eIF-4A-I) (eIF4A-I) (EC 3.6.4.13) (ATP-dependent RNA helicase eIF4A-1)	EIF4A1	0	67.865	22	6	35	1	406	46.1	5.48	1071	6	0	0.984	0.999993	0.998	0.906716	0.93	0.820727	0.943	0.995965	1.01437	0.943237	1.059	0.69468	97.4	104.8	98.8	99	9.45	6.87	7.93	5.87	High	High	High	High	High	High	Not Found	Not Found	Not Found	High	High	High	High
High	Master Protein	Q5SV97	PGC-1 and ERR-induced regulator in muscle protein 1 (PPARGC1 and ESRR-induced regulator in muscle 1) (Peroxisome proliferator-activated receptor gamma coactivator 1 and estrogen-related receptor-induced regulator in muscle 1)	PERM1	0	67.786	17	7	13	7	790	81.3	5.58	382	7	0	1.223	0.124954	0.998	0.639491	1.177	0.145545	0.961	0.590135	0.816202	0.0271207	1.039	0.999644	114.8	97.5	93.7	93.9	12.45	15.41	11.38	14.26	High	High	High	High	High	High	High	High	High	High	High	High	High
High	Master Protein	Q8N3K9	Cardiomyopathy-associated protein 5 (Dystrobrevin-binding protein 2) (Genethonin-3) (Myospryn) (SPRY domain-containing protein 2) (Tripartite motif-containing protein 76)	CMYA5	0	67.701	3	9	26	9	4069	448.9	4.78	635	9	0	0.939	0.976921	0.83	0.335905	1.163	0.345576	1.029	0.97995	0.884762	0.671871	0.807	0.0714643	105	90.3	92.9	111.9	5.9	13.38	11.53	16.31	High	High	High	High	High	High	High	High	High	High	High	High	High
High	Master Protein	Q14118	Dystroglycan 1 (Dystroglycan) (Dystrophin-associated glycoprotein 1) [Cleaved into: Alpha-dystroglycan (Alpha-DG); Beta-dystroglycan (Beta-DG)]	DAG1	0	67.669	10	7	41	7	895	97.4	8.56	864	7	0	0.985	0.912574	1.062	0.5275	1.008	0.99079	1.087	0.118611	1.07763	0.316638	0.977	0.65345	97.9	97.1	105.5	99.4	2.53	4.82	11.36	6.65	High	High	High	High	High	High	High	High	High	High	High	High	High
High	Master Protein	O43598	5-hydroxymethyl-dUMP N-hydrolase (EC 3.2.2.-) (2'-deoxynucleoside 5'-phosphate N-hydrolase 1) (c-Myc-responsive protein RCL)	DNPH1	0	67.584	49	4	26	4	174	19.1	5.05	887	4	0	1.095	0.496588	0.985	0.732721	1.13	0.571341	1.016	0.659399	0.899261	0.171407	0.97	0.998723	108.2	95.8	97.3	98.8	13.19	8.18	9.2	10.4	High	High	High	High	High	High	High	High	High	High	High	High	High
High	Master Protein	Q8NC51	SERPINE1 mRNA-binding protein 1 (PAI1 RNA-binding protein 1) (PAI-RBP1) (Plasminogen activator inhibitor 1 RNA-binding protein)	SERBP1	0	67.554	20	7	49	7	408	44.9	8.65	1328	7	0	0.881	0.263109	1.127	0.475941	0.874	0.376378	1.118	0.345755	1.2805	0.0364516	1.008	0.991176	87.7	100.4	112.3	99.6	11.87	10.12	8.25	13.03	High	High	High	High	High	High	High	High	High	High	High	High	High
High	Master Protein	P52564	Dual specificity mitogen-activated protein kinase kinase 6 (MAP kinase kinase 6) (MAPKK 6) (EC 2.7.12.2) (MAPK/ERK kinase 6) (MEK 6) (Stress-activated protein kinase kinase 3) (SAPK kinase 3) (SAPKK-3) (SAPKK3)	MAP2K6	0	67.176	28	8	44	5	334	37.5	7.39	838	8	3	1.029	0.836112	0.956	0.367483	1.02	0.828042	0.948	0.376156	0.928225	0.161886	1.009	0.999997	103.1	101	95.7	100.2	9.48	6.85	14.24	6.48	High	High	High	High	High	High	High	High	High	High	High	High	High
High	Master Protein	Q13409	Cytoplasmic dynein 1 intermediate chain 2 (Cytoplasmic dynein intermediate chain 2) (Dynein intermediate chain 2, cytosolic) (DH IC-2)	DYNC1I2	0	67.121	11	5	15	1	638	71.4	5.2	742	5	4	1.138	0.62232	0.943	0.999993	1.166	0.727575	0.965	0.998774	0.827986	0.73323	0.977	0.996381	112.2	96.3	92.9	98.6	13.48	13.05	21.05	11.11	High	High	High	High	High	High	High	High	High	Not Found	Not Found	High	High
High	Master Protein	P46926	Glucosamine-6-phosphate isomerase 1 (EC 3.5.99.6) (Glucosamine-6-phosphate deaminase 1) (GNPDA 1) (GlcN6P deaminase 1) (Oscillin)	GNPDA1	0	66.859	29	7	37	7	289	32.6	6.92	933	7	0	1.09	0.952041	1.125	0.575899	1.024	0.999519	1.057	0.912153	1.03238	0.909745	1.064	0.863647	101.9	99.5	105.2	93.5	6.01	9.46	3.6	13.74	High	High	High	High	High	High	High	High	High	High	High	High	High
High	Master Protein	C9JZI7	Nucleosome assembly protein 1 like 4	NAP1L4	0	66.729	22	8	57	7	398	45.5	4.7	1217	8	1	0.847	0.130765	1.103	0.310688	0.895	0.375027	1.165	0.101798	1.30265	0.00865275	0.946	0.864974	86.9	97.2	113.2	102.7	7.03	9.13	9.45	11.73	High	High	High	High	High	High	High	High	High	High	High	High	High
High	Master Protein	Q86SX6	Glutaredoxin-related protein 5, mitochondrial (Monothiol glutaredoxin-5)	GLRX5	0	66.436	32	4	65	4	157	16.6	6.79	2137	4	0	1.088	0.532552	0.979	0.934261	1.041	0.947528	0.937	0.995581	0.899811	0.907432	1.044	0.74815	105.8	101.6	95.2	97.3	8.92	16.08	17.65	16.44	High	High	High	High	High	High	High	High	High	High	High	High	High
High	Master Protein	Q02978	Mitochondrial 2-oxoglutarate/malate carrier protein (OGCP) (alpha-oxoglutarate carrier) (Solute carrier family 25 member 11) (SLC25A11)	SLC25A11	0	66.411	23	5	28	5	314	34	9.91	910	5	0	1.277	0.0935821	0.955	0.570338	1.242	0.26635	0.771	0.0432731	0.717499	0.0160384	1.029	0.893891	119.9	111.58	86.0282	93.9	11.08	15	21.34	13.24	High	High	High	High	High	High	High	High	High	High	High	High	High
High	Master Protein	Q9H773	dCTP pyrophosphatase 1 (EC 3.6.1.12) (Deoxycytidine-triphosphatase 1) (dCTPase 1) (RS21C6) (XTP3-transactivated gene A protein)	DCTPP1	0	66.2	55	7	24	7	170	18.7	5.03	727	7	0	1.045	0.252394	0.902	0.840438	0.992	0.864976	0.856	0.231099	0.863158	0.109675	1.053	0.523492	104.5	105.3	90.2	100	8.18	7.89	12.94	9.31	High	High	High	High	High	High	High	High	High	High	High	High	High
High	Master Protein	Q8NDY3	Inactive ADP-ribosyltransferase ARH2 (ADP-ribosylhydrolase-like protein 1) ([Protein ADP-ribosylarginine] hydrolase-like protein 1)	ADPRHL1	0	66.14	20	7	64	7	354	40.1	5.85	1343	7	0	1.095	0.687665	0.969	0.87214	1.094	0.762566	0.968	0.810943	0.884865	0.387022	1.001	0.998538	107.7	98.5	95.3	98.4	5.56	20.9	29.82	14.96	High	High	High	High	High	High	High	High	High	High	High	High	High
High	Master Protein	Q9NQE9	Adenosine 5'-monophosphoramidase HINT3 (EC 3.9.1.-) (Histidine triad nucleotide-binding protein 3) (HINT-3)	HINT3	0	66.083	40	5	18	5	182	20.3	6.6	567	5	0	1.058	0.983214	1.013	0.99618	1.026	0.986671	0.982	0.795292	0.956395	0.957243	1.031	0.82705	103.2	100.6	98.7	97.5	5.99	10.16	17.68	10.56	High	High	High	High	High	High	High	High	High	High	High	High	High
High	Master Protein	B1AK88	F-actin-capping protein subunit beta	CAPZB	0	66.034	26	7	34	7	301	33.8	6.43	742	7	0	1.207	0.250273	0.93	0.631881	1.176	0.602729	0.907	0.270266	0.77069	0.0560519	1.026	0.851387	116	98.6	89.4	96.1	4.32	12.3	30.48	17.04	High	High	High	High	High	High	High	High	High	High	High	High	High
High	Master Protein	Q8N8N7	Prostaglandin reductase 2 (PRG-2) (EC 1.3.1.48) (15-oxoprostaglandin 13-reductase) (Zinc-binding alcohol dehydrogenase domain-containing protein 1)	PTGR2	0	65.971	15	4	22	4	351	38.5	5.41	735	4	0	1.136	0.77421	1.109	0.99999	1.045	0.894148	1.02	0.996024	0.976168	0.85232	1.087	0.989492	104.9	100.4	102.4	92.4	12.16	13.69	12.22	16.71	High	High	High	High	High	High	High	High	High	High	High	High	High
High	Master Protein	O95182	NADH dehydrogenase [ubiquinone] 1 alpha subcomplex subunit 7 (Complex I-B14.5a) (CI-B14.5a) (NADH-ubiquinone oxidoreductase subunit B14.5a)	NDUFA7	0	65.967	65	9	55	6	113	12.5	10.18	1215	9	3	0.929	0.973827	0.982	0.993969	0.857	0.669125	0.906	0.967223	1.05699	0.934489	1.084	0.817219	93	108.5	98.3	100.2	9.7	14.5	25.88	26.22	High	High	High	High	High	High	High	High	High	High	High	High	High
High	Master Protein	P52815	Large ribosomal subunit protein bL12m (39S ribosomal protein L12, mitochondrial) (L12mt) (MRP-L12) (5c5-2)	MRPL12	0	65.945	30	5	42	5	198	21.3	8.87	1244	5	0	0.976	0.717579	1.112	0.0406705	0.943	0.271127	1.075	0.199907	1.13939	0.0117475	1.034	0.763114	94.7	100.4	107.9	97.1	8.26	8.08	17.81	11.53	High	High	High	High	High	High	High	High	High	High	High	High	High
High	Master Protein	Q9NUJ1	Palmitoyl-protein thioesterase ABHD10, mitochondrial (EC 3.1.2.22) (Acyl-protein thioesterase ABHD10) (Alpha/beta hydrolase domain-containing protein 10) (Abhydrolase domain-containing protein 10) (Mycophenolic acid acyl-glucuronide esterase, mitochondrial) (EC 3.1.1.93)	ABHD10	0	65.685	24	5	41	5	306	33.9	8.57	1237	5	0	0.967	0.998752	1.123	0.0724705	0.922	0.746645	1.071	0.338047	1.16043	0.111556	1.049	0.722528	93.5	101.3	108.5	96.6	6.68	7.81	15.31	12.43	High	High	High	High	High	High	High	High	High	High	High	High	High
High	Master Protein	H3BPQ4	Hydroxyacylglutathione hydrolase, mitochondrial (EC 3.1.2.6) (Glyoxalase II)	HAGH	0	65.553	27	6	36	1	258	27.9	7.28	815	6	7	0.978	0.9989	1.034	0.525596	0.96	0.8969	1.015	0.950305	1.05773	0.712846	1.019	0.732711	97	101.1	102.6	99.2	3.53	4.91	3	13.08	High	High	High	Not Found	Not Found	Not Found	Not Found	Not Found	Not Found	Not Found	Not Found	Not Found	Not Found
High	Master Protein	A0A1W2PQV2	Glycine cleavage system protein H	GCSH	0	65.534	30	2	54	2	100	11.1	4.25	1871	2	0	0.953	0.882289	1.203	0.0562092	0.842	0.340753	1.063	0.335483	1.26209	0.0305799	1.132	0.638202	88.9	105.6	112.2	93.3	9.19	17.84	23.44	14.61	High	High	High	High	High	High	High	High	High	High	High	High	High
High	Master Protein	Q16816	Phosphorylase b kinase gamma catalytic chain, skeletal muscle/heart isoform (PHK-gamma-M) (EC 2.7.11.19) (Phosphorylase kinase subunit gamma-1) (Serine/threonine-protein kinase PHKG1) (EC 2.7.11.1, EC 2.7.11.26)	PHKG1	0	65.321	20	6	32	6	387	45	6.86	926	6	0	0.99	0.99764	0.85	0.702236	1.011	0.858406	0.867	0.962732	0.858245	0.692596	0.98	0.880476	103.7	102.6	89	104.7	8	20.16	16.82	24.69	High	High	High	High	High	High	High	High	High	High	High	High	High
High	Master Protein	B1ALM3	Voltage-dependent L-type calcium channel subunit alpha	CACNA1S	0	65.159	4	7	45	7	1854	210.5	6.57	1212	7	0	0.968	0.981158	0.84	0.30932	1.039	0.897599	0.902	0.478931	0.868599	0.268752	0.932	0.979514	103.5	99.6	89.9	107	6.32	17.82	33.71	17.88	High	High	High	High	High	High	High	High	High	High	High	High	High
High	Master Protein	Q02818	Nucleobindin-1 (CALNUC)	NUCB1	0	64.978	31	11	28	11	461	53.8	5.25	666	11	0	1.073	0.983127	0.973	0.984694	1.095	0.565844	0.993	0.933413	0.907129	0.924702	0.98	0.658509	106.6	97.4	96.7	99.4	4.62	8.46	8.5	14.34	High	High	High	High	High	High	High	High	High	High	High	High	High
High	Master Protein	Q99627	COP9 signalosome complex subunit 8 (SGN8) (Signalosome subunit 8) (COP9 homolog) (hCOP9) (JAB1-containing signalosome subunit 8)	COPS8	0	64.717	42	5	29	5	209	23.2	5.38	1008	5	0	0.992	0.996323	0.869	0.0537479	1.056	0.881472	0.926	0.316223	0.876437	0.161426	0.939	0.652241	104.4	98.8	91.5	105.3	3.59	4.76	19.37	8.18	High	High	High	High	High	High	High	High	High	High	High	High	High
High	Master Protein	Q14011	Cold-inducible RNA-binding protein (A18 hnRNP) (Glycine-rich RNA-binding protein CIRP)	CIRBP	0	64.63	44	6	20	6	172	18.6	9.51	776	6	0	0.97	0.978462	0.972	0.983433	1.007	0.982069	1.009	0.979993	1.00302	0.912308	0.964	0.99999	99.3	98.7	99.6	102.4	13.49	10.95	8.75	14.44	High	High	High	High	High	High	High	High	High	High	High	High	High
High	Master Protein	P14621	Acylphosphatase-2 (EC 3.6.1.7) (Acylphosphatase, muscle type isozyme) (Acylphosphate phosphohydrolase 2)	ACYP2	0	64.365	60	7	66	7	99	11.1	9.5	1410	7	0	0.855	0.670206	1.064	0.758215	0.895	0.842914	1.114	0.57062	1.24603	0.278327	0.955	0.980198	88.2	98.6	109.9	103.2	9.9	17.37	24.15	17.59	High	High	High	High	High	High	High	High	High	High	High	High	High
High	Master Protein	O43920	NADH dehydrogenase [ubiquinone] iron-sulfur protein 5 (Complex I-15 kDa) (CI-15 kDa) (NADH-ubiquinone oxidoreductase 15 kDa subunit)	NDUFS5	0	64.312	43	5	45	5	106	12.5	9.14	1232	5	0	1.036	0.962644	1.026	0.999097	0.966	0.945867	0.957	0.653336	0.991018	0.950103	1.072	0.594422	100.2	103.7	99.3	96.8	6.49	5.35	32.25	19.26	High	High	High	High	High	High	High	High	High	High	High	High	High
High	Master Protein	Q9UQ80	Proliferation-associated protein 2G4 (Cell cycle protein p38-2G4 homolog) (hG4-1) (ErbB3-binding protein 1)	PA2G4	0	64.11	27	9	26	9	394	43.8	6.55	711	9	0	0.954	0.411767	1.077	0.824045	0.924	0.26721	1.044	0.940603	1.12886	0.17724	1.032	0.983668	93.9	101.6	106	98.5	6.73	9.58	7.57	8.89	High	High	High	High	High	High	High	High	High	High	High	High	High
High	Master Protein	P51149	Ras-related protein Rab-7a (EC 3.6.5.2)	RAB7A	0	64.106	50	8	29	8	207	23.5	6.7	756	8	0	1.172	0.424968	1.117	0.903206	1.084	0.843658	1.033	0.999968	0.954291	0.8758	1.081	0.81059	107.2	99	102.3	91.5	9.47	11.75	11.22	16.5	High	High	High	High	High	High	High	High	High	High	High	High	High
High	Master Protein	A0A7I2V4F0	ATP-dependent RNA helicase DDX1 (EC 3.6.4.13) (DEAD box protein 1)	DDX1	0	63.798	15	8	24	8	734	81.7	7.33	560	8	0	1.024	0.928091	0.942	0.23285	1.063	0.749947	0.978	0.419232	0.919463	0.145316	0.964	0.962901	104.3	98.1	95.9	101.8	6.84	7.66	11.59	4.26	High	High	High	High	High	High	High	High	High	High	High	High	High
High	Master Protein	Q5TD07	N-ribosyldihydronicotinamide:quinone dehydrogenase 2	NQO2	0	63.646	42	5	17	5	193	21.5	6.52	649	5	0	1.161	0.99745	1.147	0.959785	1.03	0.996566	1.019	0.96424	0.988539	0.933193	1.126	0.999994	104.7	101.6	103.5	90.2	38.65	35.55	22.9	43	High	High	High	High	High	High	High	High	High	High	High	High	High
High	Master Protein	P61604	10 kDa heat shock protein, mitochondrial (Hsp10) (10 kDa chaperonin) (Chaperonin 10) (CPN10) (Early-pregnancy factor) (EPF) (Heat shock protein family E member 1)	HSPE1	0	63.57	61	6	93	6	102	10.9	8.92	2188	6	0	0.958	0.911162	1.144	0.185032	0.868	0.558047	1.037	0.497748	1.19429	0.107121	1.103	0.848923	91.1	104.9	108.8	95.1	16.51	21.17	26.39	17.65	High	High	High	High	High	High	High	High	High	High	High	High	High
High	Master Protein	Q9NR28	Diablo IAP-binding mitochondrial protein (Diablo homolog, mitochondrial) (Direct IAP-binding protein with low pI) (Second mitochondria-derived activator of caspases) (SMAC) [Cleaved into: Diablo IAP-binding mitochondrial protein, cleaved form]	DIABLO	0	63.557	34	5	36	5	239	27.1	5.9	1123	5	0	0.993	1	1.093	0.300196	0.999	0.970576	1.099	0.54457	1.10072	0.425613	0.994	0.946283	97.3	97.5	107.1	98.1	9.86	13.75	11.83	17.89	High	High	High	High	High	High	High	High	High	High	High	High	High
High	Master Protein	Q96FJ2	Dynein light chain 2, cytoplasmic (8 kDa dynein light chain b) (DLC8b) (Dynein light chain LC8-type 2)	DYNLL2	0	63.394	45	3	24	2	89	10.3	7.37	978	3	1	0.92	0.281545	1.063	0.590034	0.902	0.343424	1.042	0.510433	1.15435	0.0565857	1.02	0.998485	92	101.9	106.2	99.9	8.88	7.13	14.09	13.19	High	High	High	High	High	High	High	High	High	High	High	High	High
High	Master Protein	P35998	26S proteasome regulatory subunit 7 (26S proteasome AAA-ATPase subunit RPT1) (Proteasome 26S subunit ATPase 2)	PSMC2	0	63.338	19	6	44	6	433	48.6	5.95	927	6	0	1.141	0.768362	0.805	0.283123	1.183	0.531134	0.835	0.492015	0.706084	0.0976378	0.964	0.961343	116.7	98.6	82.4	102.3	12.24	20.9	27.83	24.38	High	High	High	High	High	High	High	High	High	High	High	High	High
High	Master Protein	A0A994J7P4	Protein phosphatase 1 regulatory subunit	PPP1R12B	0	63.261	14	10	15	10	998	112.3	5.59	346	10	0	0.947	0.999927	0.928	0.350675	1.113	0.137178	1.09	0.925161	0.979351	0.504502	0.851	0.0419477	101.7	91.4	99.6	107.3	7.5	7.28	7.06	10.69	High	High	High	Not Found	Not Found	Not Found	High	High	High	High	High	High	High
High	Master Protein	Q99623	Prohibitin-2 (B-cell receptor-associated protein BAP37) (D-prohibitin) (Repressor of estrogen receptor activity)	PHB2	0	63.055	33	9	39	9	299	33.3	9.83	828	9	0	1.374	0.574959	0.756	0.401532	1.067	0.64287	0.747	0.0462663	0.656567	0.083913	1.289	0.999077	124.4	109.34	81.677	90.5	28.18	28.28	45.6	46.55	High	High	High	High	High	High	High	High	High	High	High	High	High
High	Master Protein	H7C0L5	Inter-alpha-trypsin inhibitor heavy chain 4	ITIH4	0	63.053	12	8	24	1	719	80	5.45	499	8	0	1.122	0.472045	0.795	0.936395	1.148	0.830796	0.814	0.632676	0.709201	0.308306	0.977	0.873578	115.2	100.3	81.7	102.7	22.61	20.53	33.28	28.18	High	High	High	Not Found	Not Found	Not Found	Not Found	Not Found	Not Found	Not Found	Not Found	High	High
High	Master Protein	Q96CN7	Isochorismatase domain-containing protein 1	ISOC1	0	62.926	35	7	29	7	298	32.2	7.39	862	7	0	1.08	0.814417	1.056	0.981066	1.055	0.982318	1.031	0.999147	0.977842	0.971845	1.024	0.922664	103.8	98.4	101.5	96.2	9.45	14.32	11.87	19.42	High	High	High	High	High	High	High	High	High	High	High	High	High
High	Master Protein	Q9NX40	OCIA domain-containing protein 1 (Ovarian cancer immunoreactive antigen domain containing 1) (Ovarian carcinoma immunoreactive antigen)	OCIAD1	0	62.898	32	7	17	7	245	27.6	7.49	388	7	0	1.007	0.99977	1.064	0.443319	0.976	0.954472	1.032	0.70199	1.05703	0.518966	1.032	0.951625	98.2	100.6	103.8	97.5	4.21	6.86	5.84	11.32	High	High	High	High	High	High	High	High	High	High	High	High	High
High	Master Protein	Q92523	Carnitine O-palmitoyltransferase 1, muscle isoform (CPT1-M) (EC 2.3.1.21) (Carnitine O-palmitoyltransferase I, muscle isoform) (CPT I) (CPTI-M) (Carnitine palmitoyltransferase 1B) (Carnitine palmitoyltransferase I-like protein)	CPT1B	0	62.886	10	6	28	6	772	87.7	8.62	809	6	0	1.271	0.208198	1.039	0.483282	1.065	0.777848	0.872	0.0816632	0.817538	0.028368	1.193	0.568716	112.9	105.9	92.3	88.8	11.1	14.15	30.17	26.85	High	High	High	High	High	High	High	High	High	High	High	High	High
High	Master Protein	Q14203	Dynactin subunit 1 (150 kDa dynein-associated polypeptide) (DAP-150) (DP-150) (p135) (p150-glued)	DCTN1	0	62.717	9	9	25	9	1278	141.6	5.81	751	9	0	1.153	0.955866	0.713	0.125571	1.3	0.570144	0.803	0.450508	0.618389	0.0964589	0.887	0.767986	122.9	94.6	76	106.6	19.79	31.04	29.96	30.17	High	High	High	High	High	High	High	High	High	High	High	High	High
High	Master Protein	Q9NQR4	Omega-amidase NIT2 (EC 3.5.1.3) (Nitrilase homolog 2)	NIT2	0	62.666	41	9	32	9	276	30.6	7.21	616	9	0	1.093	0.997523	1.078	0.991959	1.045	0.99958	1.031	0.997205	0.9865	0.999809	1.046	0.999586	103.7	99.2	102.3	94.9	13.73	18.83	20.11	21.16	High	High	High	High	High	High	High	High	High	High	High	High	High
High	Master Protein	A0A7I2YQK5	Inosine-5'-monophosphate dehydrogenase (IMP dehydrogenase) (IMPD) (IMPDH) (EC 1.1.1.205)	IMPDH2	0	62.498	19	7	22	7	513	55.5	7.02	514	7	0	1.04	0.989728	0.985	0.988893	1.072	0.653196	1.015	0.947474	0.947166	0.948701	0.971	0.721076	104.1	97.1	98.6	100.1	8.53	8.9	10.3	8.83	High	High	High	High	High	High	High	High	High	High	High	High	High
High	Master Protein	Q9UJU6	Drebrin-like protein (Cervical SH3P7) (Cervical mucin-associated protein) (Drebrin-F) (HPK1-interacting protein of 55 kDa) (HIP-55) (SH3 domain-containing protein 7)	DBNL	0	62.288	17	5	20	5	430	48.2	5.05	617	5	0	1.01	0.774249	0.994	0.97401	1.031	0.566385	1.015	0.999857	0.984221	0.634902	0.98	0.972988	101.4	98.4	99.8	100.4	10.94	11.06	11.81	14.36	High	High	High	High	High	High	High	High	High	High	High	High	High
High	Master Protein	P62140	Serine/threonine-protein phosphatase PP1-beta catalytic subunit (PP-1B) (PPP1CD) (EC 3.1.3.16) (EC 3.1.3.53)	PPP1CB	0	62.239	32	8	30	1	327	37.2	6.19	805	8	7	1.169	0.140504	0.968	0.664824	1.151	0.0860586	0.953	0.80706	0.827709	0.0332481	1.015	0.989722	112.6	97.8	93.2	96.3	7.52	11.34	7.42	12.84	Not Found	Not Found	Not Found	Not Found	Not Found	Not Found	Not Found	Not Found	Not Found	Not Found	Not Found	High	High
High	Master Protein	P82909	Alpha-ketoglutarate dehydrogenase component 4 (Alpha-ketoglutarate dehydrogenase subunit 4)	MRPS36	0	62.239	43	4	44	4	103	11.5	9.99	1225	4	0	0.982	0.971769	1.022	0.635036	0.922	0.791302	0.959	0.894105	1.04145	0.503072	1.066	0.930969	96.5	104.7	100.5	98.3	6.1	15.48	22.35	18.61	High	High	High	High	High	High	High	High	High	High	High	High	High
High	Master Protein	A0A6Q8PFY2	Alanine--tRNA ligase (EC 6.1.1.7)	AARS1	0	62.209	9	7	27	7	977	107.9	5.53	642	7	0	1.168	0.0566339	0.956	0.246012	1.156	0.0436612	0.946	0.297723	0.818584	0.00257477	1.011	0.99884	113	97.8	92.5	96.7	10.76	10.61	16.98	7.48	High	High	High	High	High	High	High	High	High	High	High	High	High
High	Master Protein	O00299	Chloride intracellular channel protein 1 (Chloride channel ABP) (Glutaredoxin-like oxidoreductase CLIC1) (EC 1.8.-.-) (Glutathione-dependent dehydroascorbate reductase CLIC1) (EC 1.8.5.1) (Nuclear chloride ion channel 27) (NCC27) (Regulatory nuclear chloride ion channel protein) (hRNCC)	CLIC1	0	62.096	31	4	34	4	241	26.9	5.17	1171	4	0	1.123	0.0861104	0.99	0.989048	1.097	0.353079	0.967	0.960861	0.881215	0.260915	1.024	0.760164	108.6	99	95.7	96.7	6.1	11.08	16.52	6.86	High	High	High	High	High	High	High	High	High	High	High	High	High
High	Master Protein	Q99832	T-complex protein 1 subunit eta (TCP-1-eta) (CCT-eta) (Chaperonin containing T-complex polypeptide 1 subunit 7) (HIV-1 Nef-interacting protein) [Cleaved into: T-complex protein 1 subunit eta, N-terminally processed]	CCT7	0	62.005	19	6	22	6	543	59.3	7.65	584	6	0	1.208	0.325434	0.957	0.214608	1.19	0.161217	0.943	0.409428	0.792388	0.0163452	1.016	0.954192	115.6	97.2	91.6	95.7	11.08	11.75	12.57	10.43	High	High	High	High	High	High	High	High	High	High	High	High	High
High	Master Protein	P61758	Prefoldin subunit 3 (HIBBJ46) (von Hippel-Lindau-binding protein 1) (VBP-1) (VHL-binding protein 1)	VBP1	0	61.784	50	9	32	9	197	22.6	7.11	910	9	0	0.952	0.622013	1.047	0.549344	0.987	0.815766	1.086	0.357216	1.10104	0.146864	0.964	0.975565	96	97.3	105.7	100.9	2.7	8.99	7.65	11.68	High	High	High	High	High	High	High	High	High	High	High	High	High
High	Master Protein	P31323	cAMP-dependent protein kinase type II-beta regulatory subunit	PRKAR2B	0	61.68	12	3	25	1	418	46.3	4.92	798	3	0	1.13	0.731922	0.927	0.316428	1.208	0.119623	0.991	0.964886	0.820671	0.0989425	0.935	0.409805	113.2	93.7	92.9	100.2	9.76	6.88	19.23	14.85	High	High	High	Not Found	Not Found	Not Found	High	High	High	Not Found	Not Found	High	High
High	Master Protein	K7ERP4	Glutathione peroxidase	GPX4	0	61.576	57	8	34	8	155	17.6	7.71	663	8	0	0.948	0.868461	1.149	0.0711177	0.942	0.746606	1.14	0.11538	1.21104	0.0356592	1.007	0.990934	92.4	98.2	111.9	97.5	6.34	9.55	10.11	7.68	High	High	High	High	High	High	High	High	High	High	High	High	High
High	Master Protein	P41567	Eukaryotic translation initiation factor 1 (eIF1) (A121) (Protein translation factor SUI1 homolog) (Sui1iso1)	EIF1	0	61.559	50	5	21	5	113	12.7	7.44	766	5	0	1.011	0.478406	0.981	0.999918	1.074	0.171598	1.042	0.927777	0.970817	0.563832	0.942	0.843492	102.8	95.7	99.8	101.7	9.49	8.66	7.61	7.85	High	High	High	High	High	High	High	High	High	High	High	High	High
High	Master Protein	E5RI56	S-phase kinase-associated protein 1	SKP1	0	61.455	35	6	41	6	197	22.7	4.55	958	6	0	0.887	0.63428	0.999	0.999998	0.956	0.740551	1.076	0.997278	1.12581	0.72152	0.928	0.996195	93	97.4	104.7	104.9	12.24	10.65	12	12.74	High	High	High	High	High	High	High	High	High	High	High	High	High
High	Master Protein	P62714	Serine/threonine-protein phosphatase 2A catalytic subunit beta isoform (PP2A-beta) (EC 3.1.3.16)	PPP2CB	0	61.398	32	8	25	8	309	35.6	5.43	956	8	0	1.164	0.085011	0.965	0.986118	1.131	0.139436	0.938	0.933296	0.828571	0.0919884	1.029	0.989486	112	99	92.8	96.2	5.79	7.99	11.41	11.68	High	High	High	High	High	High	High	High	High	High	High	High	High
High	Master Protein	Q86VF2	Immunoglobulin-like and fibronectin type III domain-containing protein 1 (EEF1A2-binding protein 1) (KY-interacting protein 1)	IGFN1	0	61.304	7	6	27	6	1251	137.7	7.56	687	6	0	1.055	0.999885	0.774	0.907994	1.035	0.99905	0.76	0.931456	0.73382	0.918848	1.019	0.999773	109.7	105.9	80.5	104	17.15	24.03	34.83	26.74	High	High	High	High	High	High	High	High	High	High	High	High	High
High	Master Protein	P36873	Serine/threonine-protein phosphatase PP1-gamma catalytic subunit (PP-1G) (EC 3.1.3.16) (Protein phosphatase 1C catalytic subunit)	PPP1CC	0	61.258	33	8	29	1	323	37	6.54	769	8	0	1.191	0.915354	1.152	0.999991	1.07	0.766202	1.035	0.984555	0.967259	0.925568	1.113	0.970733	106.9	99.9	103.4	89.8	20.84	14.32	19.86	21.76	Not Found	Not Found	Not Found	Not Found	Not Found	Not Found	Not Found	Not Found	Not Found	Not Found	Not Found	High	High
High	Master Protein	O75396	Vesicle-trafficking protein SEC22b (ER-Golgi SNARE of 24 kDa) (ERS-24) (ERS24) (SEC22 vesicle-trafficking protein homolog B) (SEC22 vesicle-trafficking protein-like 1)	SEC22B	0	61.044	34	5	33	5	215	24.7	8.51	1081	5	0	1.181	0.0653489	0.907	0.50668	1.103	0.0813091	0.848	0.445179	0.768486	0.00895562	1.07	0.999215	113.6	102.9	87.3	96.2	8.21	8.88	10.27	14.72	High	High	High	High	High	High	High	High	High	High	High	High	High
High	Master Protein	P61019	Ras-related protein Rab-2A (EC 3.6.5.2)	RAB2A	0	60.983	26	4	22	4	212	23.5	6.54	565	4	0	1.054	0.533431	1.084	0.870138	1.002	0.940259	1.031	0.999991	1.02883	0.953888	1.051	0.767095	100.6	100.4	103.5	95.5	7.82	7.42	12.17	9.74	High	High	High	High	High	High	High	High	High	High	High	High	High
High	Master Protein	Q6P1N9	Deoxyribonuclease TATDN1 (EC 3.1.21.-) (Hepatocarcinoma high expression protein)	TATDN1	0	60.764	33	9	32	9	297	33.6	6.96	653	9	0	0.995	0.999991	1.008	0.946209	0.985	0.903131	0.997	0.99958	1.0121	0.958389	1.011	0.854041	99.2	100.8	100.4	99.7	4.89	5.51	4.29	8.16	High	High	High	High	High	High	High	High	High	High	High	High	High
High	Master Protein	Q8N1G4	Leucine-rich repeat-containing protein 47	LRRC47	0	60.743	14	7	32	7	583	63.4	8.28	654	7	0	1.111	0.399082	0.731	0.0628391	1.206	0.167479	0.793	0.182176	0.657917	0.00576695	0.922	0.90857	118.1	97.9	77.7	106.3	7.69	10.74	25.65	12.94	High	High	High	High	High	High	High	High	High	High	High	High	High
High	Master Protein	Q14257	Reticulocalbin-2 (Calcium-binding protein ERC-55) (E6-binding protein) (E6BP)	RCN2	0	60.626	22	4	22	4	317	36.9	4.4	881	4	0	1.077	0.618085	0.922	0.0439051	1.123	0.323765	0.962	0.127645	0.856618	0.00892624	0.959	0.920036	108.8	96.9	93.2	101.1	10.16	9.96	9.58	8.52	High	High	High	High	High	High	High	High	High	High	High	High	High
High	Master Protein	E7EX17	Eukaryotic translation initiation factor 4B	EIF4B	0	60.624	16	6	29	6	616	69.7	5.67	1110	6	0	0.955	0.882382	1.072	0.502847	0.975	0.95769	1.095	0.372402	1.12382	0.269618	0.979	0.99185	95.3	97.8	107.1	99.8	12.79	12.13	6.68	9.18	High	High	High	High	High	High	High	High	High	High	High	High	High
High	Master Protein	Q16555	Dihydropyrimidinase-related protein 2 (DRP-2) (Collapsin response mediator protein 2) (CRMP-2) (N2A3) (Unc-33-like phosphoprotein 2) (ULIP-2)	DPYSL2	0	60.59	25	10	43	8	572	62.3	6.38	1075	10	2	1.023	0.999999	1.036	0.935794	1.065	0.989132	1.08	0.813071	1.01277	0.959582	0.96	0.982784	101.8	95.5	103.1	99.5	11.7	11.84	20.98	18.9	High	High	High	High	High	High	High	High	High	High	High	High	High
High	Master Protein	A0A087X2I1	Proteasome 26S subunit, ATPase 6	PSMC6	0	60.46	32	8	14	8	403	45.8	7.78	393	8	0	1.144	0.760414	0.884	0.164118	1.172	0.538666	0.906	0.305509	0.772528	0.0533655	0.976	0.968253	114.3	97.5	88.3	99.9	8.35	11.59	14.63	20.38	High	High	High	High	High	High	High	High	High	High	High	High	High
High	Master Protein	Q9Y6B6	Small COPII coat GTPase SAR1B (EC 3.6.5.2) (GTP-binding protein B) (GTBPB) (Secretion-associated Ras-related GTPase 1B)	SAR1B	0	60.192	45	6	38	4	198	22.4	6.11	882	6	2	1.051	0.999462	1.054	0.995027	1.022	0.918673	1.025	0.955508	1.00295	0.999519	1.028	0.794089	101.7	99.5	102	96.8	6.11	11.83	15.36	20.39	High	High	High	High	High	High	High	High	High	High	High	High	High
High	Master Protein	P78417	Glutathione S-transferase omega-1 (GSTO-1) (EC 2.5.1.18) (Glutathione S-transferase omega 1-1) (GSTO 1-1) (Glutathione-dependent dehydroascorbate reductase) (EC 1.8.5.1) (Monomethylarsonic acid reductase) (MMA(V) reductase) (EC 1.20.4.2) (S-(Phenacyl)glutathione reductase) (SPG-R)	GSTO1	0	60.158	43	10	49	10	241	27.5	6.6	991	10	0	1.041	0.85138	0.851	0.511818	1.007	0.999579	0.823	0.180105	0.817154	0.249383	1.034	0.826124	106.1	105.4	86.7	101.9	7.73	22.54	21.84	16.05	High	High	High	High	High	High	High	High	High	High	High	High	High
High	Master Protein	Q15642	Cdc42-interacting protein 4 (Protein Felic) (Salt tolerant protein) (hSTP) (Thyroid receptor-interacting protein 10) (TR-interacting protein 10) (TRIP-10)	TRIP10	0	60.057	19	9	22	9	601	68.3	5.73	510	9	0	0.918	0.998331	1.051	0.829031	0.894	0.875611	1.024	0.993131	1.14472	0.81428	1.026	0.889858	91.9	102.8	105.2	100.1	11.8	15.4	14.29	8.2	High	High	High	High	High	High	High	High	High	High	High	High	High
High	Master Protein	O43488	Aflatoxin B1 aldehyde reductase member 2 (EC 1.1.1.n11) (AFB1 aldehyde reductase 1) (AFB1-AR 1) (Aldoketoreductase 7) (Succinic semialdehyde reductase) (SSA reductase)	AKR7A2	0	59.838	21	7	33	7	359	39.6	7.17	623	7	0	1.124	0.883273	1.059	0.97838	1.056	0.963817	0.995	0.998992	0.941454	0.991259	1.064	0.988986	105.9	100.2	99.7	94.2	7.81	10.43	10.39	13.38	High	High	High	High	High	High	High	High	High	High	High	High	High
High	Master Protein	M0QXB5	ETHE1 persulfide dioxygenase	ETHE1	0	59.772	27	5	26	5	260	28.4	6.52	731	5	0	1.127	0.319624	1.073	0.931074	1.08	0.612009	1.028	0.999784	0.951977	0.753249	1.044	0.920585	106.2	98.4	101.1	94.3	5.31	9.8	8.77	16.05	High	High	High	High	High	High	High	High	High	High	High	High	High
High	Master Protein	Q13061	Triadin	TRDN	0	59.762	11	8	58	8	729	81.5	9.42	1080	8	0	1.012	0.997526	0.953	0.951832	1.058	0.998749	0.997	0.961097	0.94186	0.991113	0.956	0.99996	103.2	97.5	97.2	102	16.24	19.29	26.09	28.9	High	High	High	High	High	High	High	High	High	High	High	High	High
High	Master Protein	Q5JTJ3	Cytochrome c oxidase assembly factor 6 homolog	COA6	0	59.753	34	4	21	4	125	14.1	8.25	628	4	0	0.978	0.887164	1.176	0.0555303	0.9	0.416797	1.082	0.271577	1.20282	0.0309576	1.086	0.734631	92.2	102.5	110.9	94.4	9.7	12.34	15.58	12.57	High	High	High	High	High	High	High	High	High	High	High	High	High
High	Master Protein	H0YJE6	Spectrin beta, erythrocytic	SPTB	0	59.682	9	7	32	1	1028	117.4	5.2	1142	7	0	1.193	0.899213	0.924	0.331742	1.241	0.564935	0.961	0.726089	0.774359	0.226339	0.961	0.831388	117	94.3	90.6	98.1	13.76	10.98	18.68	21.15	Not Found	Not Found	Not Found	Not Found	Not Found	Not Found	Not Found	Not Found	Not Found	Not Found	Not Found	High	High
High	Master Protein	H0YEE2	CD81 molecule	CD81	0	59.58	7	1	31	1	303	33	5.38	1011	1	0	1.102	0.821144	1.232	0.271491	1.058	0.518329	1.183	0.107375	1.11706	0.827638	1.042	0.919526	100.8	95.2	112.6	91.4	13.76	10.62	8.91	14.48	High	High	High	High	High	High	High	High	High	High	High	High	High
High	Master Protein	O60493	Sorting nexin-3 (Protein SDP3)	SNX3	0	59.519	19	3	36	3	162	18.8	8.66	1049	3	0	1.155	0.432181	0.911	0.405803	1.184	0.234817	0.934	0.649125	0.789151	0.0549817	0.975	0.957893	114.3	96.5	90.2	99	9.24	9.88	15.9	8.26	High	High	High	High	High	High	High	High	High	High	High	High	High
High	Master Protein	K7EKW4	Isochorismatase domain containing 2	ISOC2	0	59.377	55	4	19	4	178	19.4	8.1	1023	4	0	1.159	0.197319	0.895	0.894474	1.098	0.65141	0.848	0.40572	0.772163	0.105681	1.055	0.707219	112.8	102.7	87.1	97.4	10.68	10.71	13.8	10.91	High	High	High	High	High	High	High	High	High	High	High	High	High
High	Master Protein	K7ER88	Acetyl-CoA acyltransferase 2	ACAA2	0	59.313	64	3	33	1	72	7.6	5.86	1176	3	0	1.021	0.702513	0.99	0.999869	1.021	0.848098	0.99	0.985938	0.969548	0.750986	1	0.987079	101.8	99.7	98.7	99.8	8.5	11.16	6.66	10.36	High	High	High	High	High	High	High	High	High	High	High	High	High
High	Master Protein	M0R1T5	Charged multivesicular body protein 2a (Chromatin-modifying protein 2a)	CHMP2A	0	59.295	11	3	37	3	265	29.6	6	1576	3	0	0.901	0.443211	1.062	0.500409	0.921	0.325314	1.085	0.635719	1.17814	0.0769831	0.978	0.992736	91.5	99.3	107.8	101.5	9.42	6.75	8.25	8.81	High	High	High	High	High	High	High	High	High	High	High	High	High
High	Master Protein	P61224	Ras-related protein Rap-1b (EC 3.6.5.2) (GTP-binding protein smg p21B)	RAP1B	0	59.144	41	6	28	2	184	20.8	5.78	704	6	4	0.966	0.999395	1.083	0.703975	0.983	0.999522	1.102	0.698693	1.12213	0.728817	0.983	1	95.8	97.5	107.5	99.2	9.7	7.96	10.79	9.58	High	High	High	High	High	High	Not Found	Not Found	Not Found	Not Found	Not Found	High	High
High	Master Protein	O15173	Membrane-associated progesterone receptor component 2 (Progesterone membrane-binding protein) (Steroid receptor protein DG6)	PGRMC2	0	59.143	29	5	14	5	223	23.8	4.88	492	5	0	1.03	0.465193	0.955	0.738705	1.003	0.213482	0.93	0.959009	0.926972	0.160205	1.027	0.917429	102.7	102.4	95.2	99.7	11.25	10.63	5.88	12.85	High	High	High	High	High	High	High	High	High	High	High	Not Found	Not Found
High	Master Protein	Q68J44	Dual specificity phosphatase 29 (Dual specificity phosphatase 27) (Dual specificity phosphatase DUPD1) (EC 3.1.3.16, EC 3.1.3.48)	DUSP29	0	59.108	20	3	15	3	220	25.3	6.04	560	3	0	0.903	0.839642	0.86	0.257032	1.002	0.991414	0.954	0.86699	0.952333	0.795865	0.901	0.528391	98.6	98.4	93.9	109.2	10.33	11.33	16.03	11.25	High	High	High	High	High	High	High	High	High	High	High	High	High
High	Master Protein	H0Y449	Y-box-binding protein 1 (Y-box transcription factor)	YBX1	0	59.035	16	3	76	2	374	42	10.43	2527	3	0	0.949	0.939358	1.026	0.507919	0.965	0.992919	1.043	0.340612	1.08133	0.337895	0.983	0.982291	95.9	99.4	103.7	101.1	6.25	9.31	9.37	9.93	Not Found	Not Found	Not Found	Not Found	Not Found	Not Found	High	High	High	High	High	High	High
High	Master Protein	P20042	Eukaryotic translation initiation factor 2 subunit 2 (Eukaryotic translation initiation factor 2 subunit beta) (eIF2-beta)	EIF2S2	0	58.813	24	5	32	5	333	38.4	5.8	731	5	0	0.983	1	0.964	0.48493	1.017	0.788259	0.997	0.957539	0.9801	0.606143	0.967	0.662064	100.5	98.8	98.5	102.2	9.5	6.42	8.13	9.67	High	High	High	High	High	High	High	High	High	High	High	High	High
High	Master Protein	Q8NDH3	Probable aminopeptidase NPEPL1 (EC 3.4.11.-) (Aminopeptidase-like 1)	NPEPL1	0	58.812	15	6	25	6	523	55.8	6.87	690	6	0	0.923	0.884409	0.984	0.998348	0.969	0.97346	1.033	0.75617	1.06583	0.960976	0.953	0.501409	95.7	98.7	102	103.6	6.51	8.83	7.98	10.62	High	High	High	High	High	High	High	High	High	High	High	High	High
High	Master Protein	A0A494C115	Aquaporin-1 (Aquaporin-CHIP) (Water channel protein for red blood cells and kidney proximal tubule)	AQP1	0	58.638	10	1	26	1	199	21	6.15	1620	1	0	1.139	0.198161	1.018	0.999881	1.082	0.742226	0.967	0.772543	0.893715	0.338497	1.053	0.595255	108.2	100	96.7	95	8.21	10.13	12.67	9.82	High	High	High	High	High	High	High	High	High	High	High	High	High
High	Master Protein	Q9BT78	COP9 signalosome complex subunit 4 (SGN4) (Signalosome subunit 4) (JAB1-containing signalosome subunit 4)	COPS4	0	58.481	16	5	32	5	406	46.2	5.83	1006	5	0	1.181	0.27476	0.963	0.177943	1.174	0.338519	0.957	0.138476	0.815466	0.0104114	1.006	0.998283	113.8	97	92.8	96.4	5.64	10.18	23	7.43	High	High	High	High	High	High	High	High	High	High	High	High	High
High	Master Protein	Q9UMS6	Synaptopodin-2 (Genethonin-2) (Myopodin)	SYNPO2	0	58.435	11	11	43	11	1093	117.4	8.57	724	11	0	0.921	0.36739	0.986	0.99043	0.949	0.961179	1.016	0.821673	1.07053	0.6487	0.971	0.493465	95	100.1	101.7	103.1	12.56	13.9	17.26	21.91	High	High	High	High	High	High	High	High	High	High	High	High	High
High	Master Protein	O75223	Gamma-glutamylcyclotransferase (EC 4.3.2.9) (Cytochrome c-releasing factor 21)	GGCT	0	58.33	34	6	50	6	188	21	5.14	963	6	0	0.906	0.503701	1.216	0.0621838	0.87	0.37901	1.167	0.0978703	1.34099	0.0084316	1.042	0.992947	87.1	100.1	116.8	96.1	9.9	11.16	15.97	9.88	High	High	High	High	High	High	High	High	High	High	High	High	High
High	Master Protein	O75822	Eukaryotic translation initiation factor 3 subunit J (eIF3j) (Eukaryotic translation initiation factor 3 subunit 1) (eIF-3-alpha) (eIF3 p35)	EIF3J	0	58.292	27	7	47	7	258	29	4.83	899	7	0	0.939	0.722327	0.944	0.682269	0.981	0.999596	0.987	0.998173	1.00613	0.999925	0.957	0.657195	97.8	99.7	98.4	104.2	6.86	7.27	4.75	7.44	High	High	High	High	High	High	High	High	High	High	High	High	High
High	Master Protein	P14406	Cytochrome c oxidase subunit 7A2, mitochondrial (Cytochrome c oxidase subunit VIIa-liver/heart) (Cytochrome c oxidase subunit VIIa-L) (Cytochrome c oxidase subunit VIIaL)	COX7A2	0	58.112	57	3	35	3	83	9.4	9.76	1114	3	0	1.117	0.478319	1.332	0.132237	0.947	0.961762	1.13	0.987636	1.19275	0.89488	1.179	0.107167	96.5	101.9	115.1	86.4	8.02	16.43	26.97	16.61	High	High	High	High	High	High	High	High	High	High	High	High	High
High	Master Protein	Q5T440	Putative transferase CAF17, mitochondrial (EC 2.1.-.-) (Iron-sulfur cluster assembly factor homolog)	IBA57	0	57.92	28	6	18	6	356	38.1	9.83	557	6	0	1.22	0.188799	1.036	0.956587	1.049	0.523076	0.891	0.632225	0.849638	0.140658	1.162	0.83086	110.4	105.3	93.8	90.5	9.29	11.78	11.59	18.1	High	High	High	High	High	High	High	High	High	High	High	High	High
High	Master Protein	Q92629	Delta-sarcoglycan (Delta-SG) (35 kDa dystrophin-associated glycoprotein) (35DAG)	SGCD	0	57.846	26	6	20	6	289	32.1	9.11	654	6	0	0.987	0.999965	0.985	0.895139	1.028	0.718939	1.026	0.989697	0.998008	0.91532	0.96	0.609832	100.4	97.7	100.2	101.7	3.71	5.89	12.24	5.27	High	High	High	High	High	High	High	High	High	High	High	High	High
High	Master Protein	C9JQ41	Mitochondrial matrix import factor 23	MIX23	0	57.729	46	5	16	5	130	15.3	8.88	344	5	0	0.996	0.954317	1.212	0.189241	0.901	0.612916	1.096	0.537294	1.21645	0.138832	1.106	0.817348	92.4	102.5	112.4	92.7	5.55	14.43	19.29	13.49	High	High	High	High	High	High	High	High	High	High	High	High	High
High	Master Protein	Q04446	1,4-alpha-glucan-branching enzyme (EC 2.4.1.18) (Brancher enzyme) (Glycogen-branching enzyme)	GBE1	0	57.681	17	9	34	9	702	80.4	6.32	1041	9	0	0.925	0.999647	1.068	0.652276	0.939	0.992984	1.084	0.854215	1.15484	0.791594	0.985	0.968859	93	99.1	107.4	100.6	16.63	14.81	15.4	12.64	High	High	High	High	High	High	High	High	High	High	High	High	High
High	Master Protein	O94760	N(G),N(G)-dimethylarginine dimethylaminohydrolase 1 (DDAH-1) (Dimethylarginine dimethylaminohydrolase 1) (EC 3.5.3.18) (DDAHI) (Dimethylargininase-1)	DDAH1	0	57.65	27	6	25	5	285	31.1	5.81	571	6	1	0.97	0.990813	0.851	0.708049	1.025	0.956558	0.9	0.992868	0.87767	0.905875	0.946	0.759983	103	100.5	90.4	106.2	18.72	16.08	17.32	19.52	High	High	High	High	High	High	High	High	High	High	High	High	High
High	Master Protein	Q96C90	Protein phosphatase 1 regulatory subunit 14B (Phospholipase C-beta-3 neighbouring gene protein)	PPP1R14B	0	57.613	27	4	22	4	147	15.9	4.86	826	4	0	1.03	0.899283	1.032	0.952688	1.066	0.957695	1.068	0.986827	1.00196	0.998863	0.966	0.995514	102.3	95.9	102.5	99.3	6.46	16.57	13.54	13.15	High	High	High	High	High	High	High	High	High	High	High	High	High
High	Master Protein	P09960	Leukotriene A-4 hydrolase (LTA-4 hydrolase) (EC 3.3.2.6) (Leukotriene A(4) hydrolase) (Tripeptide aminopeptidase LTA4H) (EC 3.4.11.4)	LTA4H	0	57.409	16	9	30	9	611	69.2	6.18	532	9	0	0.987	0.857655	0.89	0.211194	1.044	0.87261	0.942	0.199195	0.902227	0.0973436	0.945	0.999974	103.3	98.9	93.2	104.7	8.39	8.92	10.1	13.7	High	High	High	High	High	High	High	High	High	High	High	High	High
High	Master Protein	P10909	Clusterin (Aging-associated gene 4 protein) (Apolipoprotein J) (Apo-J) (Complement cytolysis inhibitor) (CLI) (Complement-associated protein SP-40,40) (Ku70-binding protein 1) (NA1/NA2) (Sulfated glycoprotein 2) (SGP-2) (Testosterone-repressed prostate message 2) (TRPM-2) [Cleaved into: Clusterin beta chain (ApoJalpha) (Complement cytolysis inhibitor a chain) (SP-40,40 beta-chain); Clusterin alph…	CLU	0	57.35	16	6	30	6	449	52.5	6.27	847	6	0	1.112	0.464353	0.932	0.822884	1.052	0.773822	0.882	0.51981	0.838561	0.203436	1.056	0.9191	108.4	103.1	90.9	97.6	21.41	21.45	28.88	24.74	High	High	High	High	High	High	High	High	High	High	High	High	High
High	Master Protein	P51970	NADH dehydrogenase [ubiquinone] 1 alpha subcomplex subunit 8 (Complex I-19kD) (CI-19kD) (Complex I-PGIV) (CI-PGIV) (NADH-ubiquinone oxidoreductase 19 kDa subunit)	NDUFA8	0	57.281	40	6	34	6	172	20.1	7.65	786	6	0	0.995	0.998028	1.025	0.967788	0.922	0.768267	0.95	0.602154	1.0309	0.994816	1.079	0.76678	97.1	105.3	100.1	97.6	8.94	15.07	30.77	21.49	High	High	High	High	High	High	High	High	High	High	High	High	High
High	Master Protein	B3KSI3	Branched-chain-amino-acid aminotransferase (EC 2.6.1.42)	BCAT2	0	57.195	17	4	27	4	352	39.9	8.24	819	4	0	1.171	0.633089	1.104	0.98118	1.066	0.757428	1.005	0.934574	0.94211	0.531288	1.098	0.993827	107.1	100.5	100.9	91.5	9.95	12.01	6.67	20.06	High	High	High	High	High	High	High	High	High	High	High	High	High
High	Master Protein	O60763	General vesicular transport factor p115 (Protein USO1 homolog) (Transcytosis-associated protein) (TAP) (Vesicle-docking protein)	USO1	0	57.062	11	7	21	7	962	107.8	4.91	322	7	0	1.086	0.735733	0.736	0.163046	1.069	0.550814	0.724	0.275161	0.677562	0.0488419	1.016	0.981482	113.2	105.9	76.7	104.2	11.16	20.95	34.62	26.72	High	High	High	High	High	High	High	High	High	High	High	High	High
High	Master Protein	Q15772	Striated muscle preferentially expressed protein kinase (EC 2.7.11.1) (Aortic preferentially expressed protein 1) (APEG-1)	SPEG	0	56.769	4	8	27	8	3267	354.1	8.51	735	8	0	0.964	0.99579	0.76	0.236704	1.143	0.589561	0.901	0.806727	0.788159	0.262607	0.843	0.58478	108.1	94.6	85.2	112.1	11.72	22.23	16.81	20.18	High	High	High	High	High	High	High	High	High	High	High	High	High
High	Master Protein	Q9Y3D6	Mitochondrial fission 1 protein (FIS1 homolog) (hFis1) (Tetratricopeptide repeat protein 11) (TPR repeat protein 11)	FIS1	0	56.671	49	7	26	7	152	16.9	8.79	598	7	0	1.023	0.999976	1.182	0.0310016	0.947	0.62517	1.095	0.34051	1.15497	0.0788792	1.08	0.432995	95.5	100.8	110.3	93.4	10.95	11.11	16.9	10.7	High	High	High	High	High	High	High	High	High	High	High	High	High
High	Master Protein	O00505	Importin subunit alpha-4 (Importin alpha Q2) (Qip2) (Karyopherin subunit alpha-3) (SRP1-gamma)	KPNA3	0	56.612	13	5	32	4	521	57.8	4.94	1075	5	0	1.091	0.919483	0.996	0.275198	1.056	0.688859	0.964	0.524916	0.913126	0.164197	1.033	0.938268	105.9	100.3	96.7	97.1	10.15	6.09	16.53	10.11	High	High	High	High	High	High	High	High	High	High	High	High	High
High	Master Protein	P62834	Ras-related protein Rap-1A (EC 3.6.5.2) (C21KG) (G-22K) (GTP-binding protein smg p21A) (Ras-related protein Krev-1)	RAP1A	0	56.204	41	6	26	2	184	21	6.67	680	6	0	1.076	0.466212	0.925	0.497617	1.019	0.683355	0.875	0.33118	0.859566	0.109077	1.057	0.969837	106.1	104.2	91.2	98.6	3.77	7.44	0.14	8.73	High	High	High	High	High	High	Not Found	Not Found	Not Found	High	High	Not Found	Not Found
High	Master Protein	Q9UKY7	Protein CDV3 homolog	CDV3	0	56.066	30	4	16	4	258	27.3	6.4	762	4	0	0.864	0.322298	1.1	0.448292	0.908	0.552167	1.156	0.244796	1.27293	0.0427535	0.952	0.95697	88.3	97.2	112.4	102.1	10.33	12.92	14.35	16.35	High	High	High	High	High	High	High	High	High	High	High	High	High
High	Master Protein	O43399	Tumor protein D54 (hD54) (Tumor protein D52-like 2)	TPD52L2	0	55.97	37	6	38	6	206	22.2	5.36	1313	6	0	1.003	0.987647	1.081	0.531439	1.012	0.910516	1.09	0.344063	1.07716	0.805287	0.991	0.976298	98.5	97.3	106.1	98.2	8.75	11.35	14.51	11.89	High	High	High	High	High	High	High	High	High	High	High	High	High
High	Master Protein	A0A087WT59	Transthyretin	TTR	0	55.951	43	4	28	4	115	12.6	5.45	791	4	0	1.031	0.88004	0.928	0.999777	1.032	0.999827	0.928	0.937889	0.900192	0.940809	1	0.848647	104.2	101	93.8	101	14.71	12.79	18.32	15.57	High	High	High	High	High	High	High	High	High	High	High	High	High
High	Master Protein	Q86Y39	NADH dehydrogenase [ubiquinone] 1 alpha subcomplex subunit 11 (Complex I-B14.7) (CI-B14.7) (NADH-ubiquinone oxidoreductase subunit B14.7)	NDUFA11	0	55.873	36	3	37	3	141	14.8	8.72	1051	3	0	1.127	0.760091	1.035	0.997888	1.03	0.986401	0.946	0.842154	0.918791	0.746715	1.093	0.858161	105.9	102.8	97.3	94	9.93	13.07	17.21	18.06	High	High	High	High	High	High	High	High	High	High	High	High	High
High	Master Protein	A0A087WZ65	Ankyrin 3	ANK3	0	55.825	5	3	22	3	973	108.6	5.16	882	3	0	0.992	0.999797	0.901	0.826568	1.026	0.973496	0.932	0.985065	0.90856	0.906976	0.967	0.924002	102.8	100.2	93.4	103.6	10.55	8.46	13.22	10.92	High	High	High	High	High	High	High	High	High	High	High	High	High
High	Master Protein	Q13825	Methylglutaconyl-CoA hydratase, mitochondrial (3-MG-CoA hydratase) (EC 4.2.1.18) (AU-specific RNA-binding enoyl-CoA hydratase) (AU-binding protein/enoyl-CoA hydratase) (Itaconyl-CoA hydratase) (EC 4.2.1.56)	AUH	0	55.808	15	4	26	4	339	35.6	9.48	776	4	0	1.084	0.530736	1.095	0.935027	1.032	0.935957	1.042	0.997303	1.00976	0.905669	1.05	0.77396	102.5	99.3	103.5	94.6	6.5	13.2	11.24	11.29	High	High	High	High	High	High	High	High	High	High	High	High	High
High	Master Protein	Q8IWW8	Hydroxyacid-oxoacid transhydrogenase, mitochondrial (HOT) (EC 1.1.99.24) (Alcohol dehydrogenase iron-containing protein 1) (ADHFe1) (Fe-containing alcohol dehydrogenase)	ADHFE1	0	55.778	17	6	37	6	467	50.3	7.77	916	6	0	1.15	0.850808	1.102	0.999956	1.114	0.985517	1.068	0.955935	0.958101	0.879659	1.032	0.941634	107.4	96.4	102.9	93.4	9.62	18.26	20.13	24.81	High	High	High	High	High	High	High	High	High	High	High	High	High
High	Master Protein	P49720	Proteasome subunit beta type-3 (Proteasome chain 13) (Proteasome component C10-II) (Proteasome subunit beta-3) (beta-3) (Proteasome theta chain)	PSMB3	0	55.618	34	5	23	5	205	22.9	6.55	633	5	0	1.044	0.984779	1.044	0.947395	1.001	0.995155	1.002	0.97277	1	0.99831	1.043	0.999012	101.1	101	101.1	96.8	10.95	15.6	10.98	16.66	High	High	High	High	High	High	High	High	High	High	High	High	High
High	Master Protein	P04196	Histidine-rich glycoprotein (Histidine-proline-rich glycoprotein) (HPRG)	HRG	0	55.597	10	4	23	4	525	59.5	7.5	809	4	0	1.127	0.667012	0.967	0.997393	0.966	0.949661	0.829	0.853556	0.858223	0.658634	1.167	0.878266	105.8	109.6	90.8	93.9	32.04	22.11	46.98	30.87	High	High	High	High	High	High	High	High	High	High	High	High	High
High	Master Protein	Q8N0X4	Citramalyl-CoA lyase, mitochondrial (EC 4.1.3.25) ((3S)-malyl-CoA thioesterase) (EC 3.1.2.30) (Beta-methylmalate synthase) (EC 2.3.3.-) (Citrate lyase subunit beta-like protein) (Citrate lyase beta-like) (Malate synthase) (EC 2.3.3.9)	CLYBL	0	55.521	25	6	18	6	340	37.3	8.73	741	6	0	0.959	0.999955	1.062	0.729004	0.992	0.99926	1.098	0.824012	1.10707	0.827038	0.967	0.996386	96.2	97	106.5	100.3	30.09	26.24	15.84	21.95	High	High	High	High	High	High	High	High	High	High	High	High	High
High	Master Protein	Q9Y224	RNA transcription, translation and transport factor protein (CLE7 homolog) (CLE) (hCLE)	RTRAF	0	55.405	43	9	33	9	244	28.1	6.65	746	9	0	1.03	0.646969	0.993	0.96926	0.989	0.919815	0.954	0.756356	0.965449	0.506347	1.041	0.91008	101.3	102.5	97.8	98.4	5.87	8.96	11.7	9.64	High	High	High	High	High	High	High	High	High	High	High	High	High
High	Master Protein	O00193	Small acidic protein	SMAP	0	55.214	26	4	22	4	183	20.3	4.72	1152	4	0	0.975	0.928781	1.033	0.727373	0.978	0.921296	1.036	0.714019	1.05852	0.981575	0.997	0.999992	97.4	99.6	103.1	99.9	9.19	4.67	5.46	3.38	High	High	High	High	High	High	High	High	High	High	High	High	High
High	Master Protein	Q04323	UBX domain-containing protein 1 (SAPK substrate protein 1) (UBA/UBX 33.3 kDa protein)	UBXN1	0	55.21	28	6	16	6	297	33.3	5.25	323	6	0	1.063	0.724625	0.982	0.999823	1.05	0.644808	0.97	0.999937	0.923664	0.765601	1.013	0.99839	104.8	99.8	96.8	98.6	8.74	10.07	8.8	13.97	High	High	High	High	High	High	High	High	High	High	High	High	High
High	Master Protein	K7EKE6	Lon protease homolog, mitochondrial (EC 3.4.21.53) (Lon protease-like protein) (LONP) (Mitochondrial ATP-dependent protease Lon) (Serine protease 15)	LONP1	0	55.186	11	7	31	7	845	95.1	6.27	759	7	0	1.274	0.52821	0.907	0.39573	1.202	0.595572	0.856	0.338342	0.711314	0.0717686	1.06	0.999089	120.2	100	85.5	94.3	12.61	14.83	28.68	23.22	High	High	High	High	High	High	High	High	High	High	High	High	High
High	Master Protein	Q86U28	Iron-sulfur cluster assembly 2 homolog, mitochondrial (HESB-like domain-containing protein 1)	ISCA2	0	55.147	32	4	32	4	154	16.5	5.25	670	4	0	1.013	0.731814	1.028	0.999981	1.009	0.961095	1.024	0.956455	1.01397	0.823915	1.004	0.908247	100.2	99.3	101.6	98.9	7.58	9.94	10.64	11.53	High	High	High	High	High	High	High	High	High	High	High	High	High
High	Master Protein	Q9P0L0	Vesicle-associated membrane protein-associated protein A (VAMP-A) (VAMP-associated protein A) (VAP-A) (33 kDa VAMP-associated protein) (VAP-33)	VAPA	0	55.051	30	7	57	6	249	27.9	8.62	1177	7	1	0.992	0.711927	1.031	0.393827	0.946	0.778864	0.984	0.332808	1.04004	0.120823	1.048	0.998886	97.4	103	101.3	98.3	9.29	7.53	10.04	6.17	High	High	High	High	High	High	High	High	High	High	High	High	High
High	Master Protein	P0CG38	POTE ankyrin domain family member I	POTEI	0	54.999	6	5	184	1	1075	121.2	6.21	4167	5	0	1.849	0.275332	0.631	0.362885	1.748	0.497938	0.596	0.205225	0.341104	0.0427065	1.058	0.946379	163	93.2	55.6	88.2	7.5	38.91	28.76	45.43	High	High	High	High	High	High	Not Found	Not Found	Not Found	Not Found	Not Found	Not Found	Not Found
High	Master Protein	B3KSP9	PTGES3L-AARSD1 readthrough (cDNA FLJ36765 fis, clone 3NB691000191)	PTGES3L-AARSD1	0	54.991	18	6	35	6	543	61.1	6.16	1279	6	0	1.028	0.978798	0.995	0.935674	1.065	0.4363	1.03	0.946209	0.967992	0.831039	0.965	0.517777	103.1	96.8	99.8	100.3	8.44	9.69	5.85	7.41	High	High	High	High	High	High	High	High	High	High	High	High	High
High	Master Protein	Q99460	26S proteasome non-ATPase regulatory subunit 1 (26S proteasome regulatory subunit RPN2) (26S proteasome regulatory subunit S1) (26S proteasome subunit p112)	PSMD1	0	54.929	10	8	39	8	953	105.8	5.39	846	8	0	0.964	0.988821	0.823	0.938991	1.095	0.903772	0.934	0.996645	0.852662	0.866932	0.881	0.969857	105.2	96.1	89.7	109.1	6.45	12.47	28.06	21.63	High	High	High	High	High	High	High	High	High	High	High	High	High
High	Master Protein	P00395	Cytochrome c oxidase subunit 1 (EC 7.1.1.9) (Cytochrome c oxidase polypeptide I)	MT-CO1	0	54.924	6	2	14	2	513	57	6.7	393	2	0	1.131	0.953937	0.966	0.955518	1.126	0.984189	0.962	0.985006	0.854034	1	1.005	0.997143	110.3	98	94.2	97.5	26.52	32.12	41.54	33.76	High	High	High	High	High	High	High	High	High	High	High	High	High
High	Master Protein	F8VV59	Nucleosome assembly protein 1 like 1	NAP1L1	0	54.773	20	5	38	4	327	38	4.68	916	5	0	0.982	0.837572	0.953	0.641074	0.951	0.963725	0.923	0.426835	0.970707	0.319713	1.032	0.971104	99	104.1	96.1	100.8	11.97	11.32	11.65	12.11	High	High	High	High	High	High	High	High	High	High	High	High	High
High	Master Protein	P12429	Annexin A3 (35-alpha calcimedin) (Annexin III) (Annexin-3) (Inositol 1,2-cyclic phosphate 2-phosphohydrolase) (Lipocortin III) (Placental anticoagulant protein III) (PAP-III)	ANXA3	0	54.717	26	7	44	7	323	36.4	5.92	1301	7	0	1.296	0.296961	1.001	0.999755	1.193	0.386661	0.921	0.999703	0.771767	0.462572	1.087	0.996093	118.3	99.2	91.3	91.2	20	14.9	24.58	27.82	High	High	High	High	High	High	High	High	High	High	High	High	High
High	Master Protein	Q03013	Glutathione S-transferase Mu 4 (EC 2.5.1.18) (GST class-mu 4) (GST-Mu2) (GSTM4-4) (Leukotriene C4 synthase GSTM4) (EC 4.4.1.20)	GSTM4	0	54.7	22	5	44	1	218	25.5	5.9	962	5	0	1.174	0.432748	0.913	0.885997	1.236	0.579471	0.961	0.737209	0.77816	0.239533	0.95	0.984175	116.3	94.1	90.5	99.1	10.58	16.76	15.59	3.44	Not Found	Not Found	Not Found	Not Found	Not Found	Not Found	Not Found	Not Found	Not Found	High	High	Not Found	Not Found
High	Master Protein	Q9NP98	Myozenin-1 (Calsarcin-2) (Filamin-, actinin- and telethonin-binding protein) (Protein FATZ)	MYOZ1	0	54.68	12	2	20	2	299	31.7	8.88	984	2	0	0.973	0.98988	0.906	0.0599552	1.059	0.376758	0.986	0.889379	0.930732	0.20029	0.919	0.1066	102.5	96.8	95.4	105.3	5.62	7.92	7.84	10.64	High	High	High	High	High	High	High	High	High	High	High	High	High
High	Master Protein	O14950	Myosin regulatory light chain 12B (MLC-2A) (MLC-2) (Myosin regulatory light chain 2-B, smooth muscle isoform) (Myosin regulatory light chain 20 kDa) (MLC20) (Myosin regulatory light chain MRLC2) (SHUJUN-1)	MYL12B	0	54.447	35	4	29	2	172	19.8	4.84	835	4	3	1.089	0.255634	1.036	0.999919	1.122	0.196992	1.068	0.996392	0.952023	0.403171	0.97	0.997516	106.3	94.8	101.2	97.7	22.59	15.66	12.01	19.15	High	High	High	High	High	High	High	High	High	High	High	High	High
High	Master Protein	Q5VXT5	Synaptophysin-like protein 2	SYPL2	0	54.439	11	2	43	2	272	30.1	5.6	1763	2	0	1.09	0.920071	0.953	0.588056	1.041	0.959376	0.911	0.504091	0.874296	0.36903	1.047	0.998217	106.6	102.4	93.2	97.8	15.42	16.82	22.13	14.42	High	High	High	High	High	High	High	High	High	High	High	High	High
High	Master Protein	B5MDF5	GTP-binding nuclear protein Ran	RAN	0	54.26	30	6	20	6	233	26.2	7.01	375	6	0	1.059	0.985885	0.952	0.588934	1.037	0.99573	0.932	0.277722	0.898192	0.512334	1.021	0.896842	105.1	101.3	94.4	99.2	5.39	12.34	9.34	6.85	High	High	High	High	High	High	High	High	High	High	High	High	High
High	Master Protein	A0A2R8Y6J3	Large ribosomal subunit protein uL18 (60S ribosomal protein L5)	RPL5	0	54.225	22	7	30	7	238	27	9.13	755	7	0	0.995	0.954051	1.076	0.860487	0.979	0.999991	1.059	0.990718	1.08111	0.995519	1.016	0.93159	97.4	99.4	105.3	97.9	6.04	7	14.86	11.88	High	High	High	High	High	High	High	High	High	High	High	High	High
High	Master Protein	P04217	Alpha-1B-glycoprotein (Alpha-1-B glycoprotein)	A1BG	0	54.071	17	6	17	6	495	54.2	5.86	590	6	0	1.078	0.681122	0.931	0.965956	1.072	0.926943	0.925	0.766628	0.863128	0.527168	1.006	0.924788	107.4	100.2	92.7	99.6	16.07	13.28	17.34	16.91	High	High	High	High	High	High	High	High	High	High	High	High	High
High	Master Protein	V5IRT4	Mitochondrial nucleoid factor 1 (Mitochondrial protein M19)	UQCC2	0	53.897	37	3	18	3	126	14.8	7.37	768	3	0	1.038	0.965498	1.07	0.953712	0.966	0.997908	0.996	0.999242	1.03021	0.999967	1.075	0.857443	99.3	102.8	102.3	95.6	14.81	13.28	9.28	14.47	High	High	High	High	High	High	High	High	High	High	High	High	High
High	Master Protein	Q2TBA0	Kelch-like protein 40 (Kelch repeat and BTB domain-containing protein 5) (Sarcosynapsin)	KLHL40	0	53.792	10	5	18	5	621	69.2	5.27	513	5	0	1.098	0.937973	0.741	0.036085	1.18	0.594725	0.797	0.147777	0.674678	0.0279756	0.93	0.835993	116.5	98.7	78.6	106.1	14.44	23.83	26.65	15.59	High	High	High	Not Found	Not Found	Not Found	High	High	High	High	High	High	High
High	Master Protein	H3BPJ9	NADH dehydrogenase [ubiquinone] 1 beta subcomplex subunit 10 (Complex I-PDSW) (NADH-ubiquinone oxidoreductase PDSW subunit)	NDUFB10	0	53.78	27	4	78	4	161	19.2	8.7	1914	4	0	0.987	0.98063	1.072	0.436771	0.93	0.879618	1.01	0.977287	1.08664	0.755602	1.062	0.525442	95.8	103.1	104.1	97	8.99	8.41	14.38	13.23	High	High	High	High	High	High	High	High	High	High	High	High	High
High	Master Protein	Q9P0J0	NADH dehydrogenase [ubiquinone] 1 alpha subcomplex subunit 13 (Cell death regulatory protein GRIM-19) (Complex I-B16.6) (CI-B16.6) (Gene associated with retinoic and interferon-induced mortality 19 protein) (GRIM-19) (Gene associated with retinoic and IFN-induced mortality 19 protein) (NADH-ubiquinone oxidoreductase B16.6 subunit)	NDUFA13	0	53.739	43	6	66	6	144	16.7	8.43	1626	6	0	1.239	0.246557	0.983	0.655863	1.151	0.751358	0.913	0.186991	0.793582	0.0592806	1.077	0.679558	115.3	100.2	91.5	93.1	11.07	10.51	22.4	14.94	High	High	High	High	High	High	High	High	High	High	High	High	High
High	Master Protein	P00403	Cytochrome c oxidase subunit 2 (EC 7.1.1.9) (Cytochrome c oxidase polypeptide II)	MT-CO2	0	53.666	28	5	75	5	227	25.5	4.82	1720	5	0	1.259	0.455337	1.008	0.698466	1.21	0.896378	0.968	0.258906	0.800684	0.139531	1.041	0.765644	116.9	96.7	93.6	92.9	15.34	14.45	18.81	15.79	High	High	High	High	High	High	High	High	High	High	High	High	High
High	Master Protein	Q9HC38	Glyoxalase domain-containing protein 4	GLOD4	0	53.65	27	8	42	3	313	34.8	5.6	834	8	5	0.957	0.260706	1.131	0.377167	0.939	0.294815	1.11	0.337331	1.1824	0.025468	1.019	0.999681	93.2	99.3	110.2	97.4	9.47	6.52	11.91	10.15	High	High	High	High	High	High	High	High	High	High	High	High	High
High	Master Protein	H0Y8G5	Heterogeneous nuclear ribonucleoprotein D	HNRNPD	0	53.629	20	4	17	1	260	29.6	9.16	453	4	2	0.989	0.9978	1.031	0.998368	0.993	0.99977	1.036	0.993597	1.04264	0.990362	0.995	0.999392	98.5	99.1	102.7	99.6	3.07	6.1	7.77	7.35	High	High	High	High	High	High	High	High	High	Not Found	Not Found	High	High
High	Master Protein	A0A1B0GWA1	Propionyl-CoA carboxylase subunit alpha	PCCA	0	53.496	22	6	21	6	326	36.1	7.18	679	6	0	1.418	0.297899	0.889	0.834275	1.354	0.623049	0.848	0.497368	0.626247	0.127903	1.048	0.89168	130.3	96.2	81.6	91.9	11.87	23.6	30.5	33.97	High	High	High	High	High	High	High	High	High	High	High	High	High
High	Master Protein	A0A494C0X0	Tubulin folding cofactor B	TBCB	0	53.363	21	5	25	5	282	31.1	5.74	770	5	0	1.034	0.966985	1.018	0.858173	1.088	0.9723	1.071	0.35239	0.984511	0.702703	0.95	0.696401	103.3	95	101.7	100	13.06	11.72	8.25	11.23	High	High	High	High	High	High	High	High	High	High	High	High	High
High	Master Protein	A0A8V8TNU0	Complement factor B (EC 3.4.21.47) (C3/C5 convertase)	CFB	0	53.325	15	10	33	10	687	76.8	6.67	810	10	0	1.038	0.796854	0.957	0.981892	0.995	0.984798	0.917	0.785225	0.922179	0.683212	1.044	0.899583	102.8	103.4	94.8	99	22.47	20.9	22.69	23.94	High	High	High	High	High	High	High	High	High	High	High	High	High
High	Master Protein	A0A804HJ84	methylcrotonoyl-CoA carboxylase (EC 6.4.1.4) (3-methylcrotonyl-CoA carboxylase 2) (3-methylcrotonyl-CoA carboxylase non-biotin-containing subunit) (3-methylcrotonyl-CoA:carbon dioxide ligase subunit beta)	MCCC2	0	53.202	16	6	23	6	560	61.3	8.03	589	6	0	1.13	0.30505	1.013	0.990425	1.057	0.680354	0.947	0.983637	0.896552	0.581858	1.069	0.849999	107.3	101.5	96.2	95	11.63	13.74	10.04	15.91	High	High	High	High	High	High	High	High	High	High	High	High	High
High	Master Protein	Q15435	Protein phosphatase 1 regulatory subunit 7 (Protein phosphatase 1 regulatory subunit 22)	PPP1R7	0	52.965	20	6	23	6	360	41.5	4.91	781	6	0	0.944	0.770514	0.892	0.497264	0.997	0.999999	0.942	0.965078	0.94489	0.978409	0.947	0.652428	99.8	100.1	94.3	105.7	5.58	11.94	12.2	13.68	High	High	High	High	High	High	High	High	High	High	High	High	High
High	Master Protein	P55010	Eukaryotic translation initiation factor 5 (eIF-5)	EIF5	0	52.86	23	9	31	9	431	49.2	5.58	711	9	0	0.931	0.597741	0.998	0.978845	0.959	0.625849	1.028	0.971002	1.07225	0.493211	0.971	0.999934	95.5	99.6	102.4	102.5	3.75	6.24	9.49	8.17	High	High	High	High	High	High	High	High	High	High	High	High	High
High	Master Protein	P46109	Crk-like protein	CRKL	0	52.639	35	7	33	7	303	33.8	6.74	832	7	0	1.005	0.802296	0.962	0.989858	1.037	0.534541	0.992	0.998775	0.956905	0.723006	0.969	0.943657	102.1	98.5	97.7	101.6	9.12	9.04	9.64	7.38	High	High	High	High	High	High	High	High	High	High	High	High	High
High	Master Protein	P07099	Epoxide hydrolase 1 (EC 3.3.2.9) (Epoxide hydratase) (Microsomal epoxide hydrolase) (mEH)	EPHX1	0	52.274	13	5	21	5	455	52.9	7.25	728	5	0	1.296	0.0547665	0.989	0.829245	1.223	0.0552269	0.933	0.827329	0.762783	0.023668	1.06	1	119.3	97.6	91	92.1	7.56	11	7.62	20.88	High	High	High	High	High	High	High	High	High	High	High	High	High
High	Master Protein	P61247	Small ribosomal subunit protein eS1 (40S ribosomal protein S3a) (v-fos transformation effector protein) (Fte-1)	RPS3A	0	52.221	39	10	43	10	264	29.9	9.73	849	10	0	0.993	0.825448	0.909	0.330441	1.022	0.860744	0.936	0.295074	0.916098	0.13897	0.971	0.999717	102.5	100.3	93.9	103.3	4.79	9.5	11.94	9.17	High	High	High	High	High	High	High	High	High	High	High	High	High
High	Master Protein	P50895	Basal cell adhesion molecule (Auberger B antigen) (B-CAM cell surface glycoprotein) (F8/G253 antigen) (Lutheran antigen) (Lutheran blood group glycoprotein) (CD antigen CD239)	BCAM	0	52.18	18	9	30	9	628	67.4	5.81	818	9	0	1.07	0.677405	1.057	0.925747	1.069	0.774165	1.056	0.969209	0.987464	0.97086	1.001	0.996849	103.7	97	102.4	96.9	6.94	11.41	4.36	17.82	High	High	High	High	High	High	High	High	High	High	High	High	High
High	Master Protein	Q9NRG7	Epimerase family protein SDR39U1 (EC 1.1.1.-) (Short-chain dehydrogenase/reductase family 39U member 1)	SDR39U1	0	52.089	25	5	16	5	293	31.1	9.04	471	5	0	1.133	0.728423	1.129	0.959189	0.973	0.992681	0.969	0.992999	0.996094	0.964984	1.164	0.785007	102.4	105.2	102	90.4	22.41	15.31	17.55	20.02	High	High	High	High	High	High	High	High	High	High	High	High	High
High	Master Protein	P10599	Thioredoxin (Trx) (ATL-derived factor) (ADF) (Surface-associated sulphydryl protein) (SASP) (allergen Hom s Trx)	TXN	0	52.04	52	5	128	5	105	11.7	4.92	3410	5	0	0.922	0.172997	1.104	0.0965741	0.958	0.266236	1.148	0.0571409	1.19784	0.00289214	0.962	0.989377	92.5	96.5	110.8	100.3	7.95	7.1	9.12	12.06	High	High	High	High	High	High	High	High	High	High	High	High	High
High	Master Protein	P05455	Lupus La protein (La autoantigen) (La ribonucleoprotein) (Sjoegren syndrome type B antigen) (SS-B)	SSB	0	52.023	20	7	25	7	408	46.8	7.12	547	7	0	0.968	0.997027	1.024	0.813365	1.041	0.742592	1.101	0.345848	1.05775	0.934028	0.93	0.753261	98.7	94.8	104.4	102	7.52	8.91	11.74	10.7	High	High	High	High	High	High	High	High	High	High	High	High	High
High	Master Protein	P02649	Apolipoprotein E (Apo-E)	APOE	0	51.814	19	5	16	5	317	36.1	5.73	516	5	0	1.033	0.262564	0.885	0.942177	1.018	0.684938	0.872	0.555295	0.857143	0.175763	1.015	0.786599	105	103.2	90	101.7	23.99	19.18	21.26	16.5	High	High	High	High	High	High	High	High	High	High	High	High	High
High	Master Protein	Q86YB7	Enoyl-CoA hydratase domain-containing protein 2, mitochondrial	ECHDC2	0	51.717	28	5	17	5	292	31.1	8.72	461	5	0	1.086	0.860461	0.954	0.879239	1.055	0.828815	0.927	0.905762	0.878277	0.557395	1.029	0.999793	106.8	101.2	93.8	98.3	11.83	11.78	11.2	17.35	High	High	High	High	High	High	High	High	High	High	High	High	High
High	Master Protein	O75347	Tubulin-specific chaperone A (TCP1-chaperonin cofactor A) (Tubulin-folding cofactor A) (CFA)	TBCA	0	51.544	48	7	48	7	108	12.8	5.29	968	7	0	0.967	0.950167	1.07	0.227185	0.932	0.868752	1.031	0.32864	1.10643	0.160368	1.038	0.991676	94.9	101.9	105	98.2	5.1	10.07	15.17	11.35	High	High	High	High	High	High	High	High	High	High	High	High	High
High	Master Protein	O14841	5-oxoprolinase (EC 3.5.2.9) (5-oxo-L-prolinase) (5-OPase) (Pyroglutamase)	OPLAH	0	51.499	7	6	16	6	1288	137.4	6.58	525	6	0	1.309	0.101669	0.885	0.617846	1.15	0.120113	0.778	0.565714	0.675765	0.0204434	1.138	0.999582	120.9	105.1	81.7	92.3	17.6	17.81	17.21	26.05	High	High	High	High	High	High	High	High	High	High	High	High	High
High	Master Protein	P09936	Ubiquitin carboxyl-terminal hydrolase isozyme L1 (UCH-L1) (EC 3.4.19.12) (Neuron cytoplasmic protein 9.5) (PGP 9.5) (PGP9.5) (Ubiquitin thioesterase L1)	UCHL1	0	51.355	35	7	19	7	223	24.8	5.48	406	7	0	0.963	0.8825	1.089	0.97461	0.886	0.948596	1.002	0.926534	1.12997	0.751183	1.087	0.9951	93.1	105.1	105.2	96.6	32.39	20.2	26.28	29.14	High	High	High	High	High	High	High	High	High	High	High	High	High
High	Master Protein	Q01518	Adenylyl cyclase-associated protein 1 (CAP 1)	CAP1	0	50.893	19	7	33	6	475	51.9	8.06	975	7	0	1.136	0.0442547	1.001	0.907226	1.143	0.104029	1.007	0.993565	0.881818	0.276612	0.994	0.958159	110	96.2	97	96.8	9.05	7.25	17.68	7.23	High	High	High	High	High	High	High	High	High	High	High	High	High
High	Master Protein	Q00059	Transcription factor A, mitochondrial (mtTFA) (Mitochondrial transcription factor 1) (MtTF1) (Transcription factor 6) (TCF-6) (Transcription factor 6-like 2)	TFAM	0	50.838	26	7	24	7	246	29.1	9.72	406	7	0	0.881	0.27283	1.152	0.897892	0.855	0.0861175	1.118	0.999908	1.30796	0.148046	1.031	0.865174	86.7	101.4	113.4	98.4	7.84	18.4	10.22	19.76	High	High	High	High	High	High	High	High	High	High	High	High	High
High	Master Protein	P07814	Bifunctional glutamate/proline--tRNA ligase (Bifunctional aminoacyl-tRNA synthetase) (Cell proliferation-inducing gene 32 protein) (Glutamatyl-prolyl-tRNA synthetase) [Includes: Glutamate--tRNA ligase (EC 6.1.1.17) (Glutamyl-tRNA synthetase) (GluRS); Proline--tRNA ligase (EC 6.1.1.15) (Prolyl-tRNA synthetase)]	EPRS1	0	50.788	6	7	25	7	1512	170.5	7.33	539	7	0	1.088	0.823339	0.813	0.158813	1.086	0.652069	0.811	0.267595	0.747085	0.0643059	1.002	0.982019	111.5	102.7	83.3	102.5	10.3	15.38	21.6	18.17	High	High	High	High	High	High	High	High	High	High	High	High	High
High	Master Protein	Q14249	Endonuclease G, mitochondrial (Endo G) (EC 3.1.30.-)	ENDOG	0	50.624	18	5	32	5	297	32.6	9.5	731	5	0	1.136	0.958368	1.099	0.718524	1.134	0.937855	1.098	0.672326	0.968284	0.962473	1.002	0.99968	107.2	94.6	103.8	94.4	12.19	14.23	22.37	17.41	High	High	High	High	High	High	High	High	High	High	High	High	High
High	Master Protein	Q5VU77	Ubiquitin associated protein 2 like	UBAP2L	0	50.453	26	6	20	6	350	37.9	6.74	694	6	0	0.939	0.654933	0.991	0.999977	0.959	0.999254	1.013	0.75257	1.05515	0.765861	0.978	0.590089	96.1	100.1	101.4	102.4	4.79	7.59	8.27	11.18	High	High	High	High	High	High	High	High	High	High	High	High	High
High	Master Protein	P25325	3-mercaptopyruvate sulfurtransferase (MST) (EC 2.8.1.2)	MPST	0	50.434	22	6	26	6	297	33.2	6.6	598	6	0	1.092	0.491484	1.006	0.975426	1.008	0.893131	0.928	0.669108	0.920574	0.396336	1.084	0.811446	104.5	103.7	96.2	95.7	10.45	14.21	16.91	18.38	High	High	High	High	High	High	High	High	High	High	High	High	High
High	Master Protein	Q13098	COP9 signalosome complex subunit 1 (SGN1) (Signalosome subunit 1) (G protein pathway suppressor 1) (GPS-1) (JAB1-containing signalosome subunit 1) (Protein MFH)	GPS1	0	50.384	9	2	14	2	491	55.5	6.74	647	2	0	1.28	0.352601	0.871	0.0437518	1.331	0.112966	0.906	0.167488	0.680321	0.00330872	0.962	0.846814	124.5	93.5	84.7	97.3	12.3	18.11	31.14	21.61	High	High	High	High	High	High	High	High	High	High	High	High	High
High	Master Protein	Q96L96	Alpha-protein kinase 3 (EC 2.7.11.1) (Muscle alpha-protein kinase)	ALPK3	0	50.357	7	7	14	7	1907	201.1	7.58	338	7	0	1.147	0.223123	0.818	0.066803	1.252	0.0702406	0.892	0.214234	0.713198	0.0026857	0.917	0.877773	118.2	94.5	84.3	103	6.64	13.76	21.7	12.5	High	High	High	High	High	High	High	High	High	High	High	High	High
High	Master Protein	P21964	Catechol O-methyltransferase (EC 2.1.1.6)	COMT	0	50.331	32	7	19	7	271	30	5.47	380	7	0	1.119	0.470124	0.922	0.665112	1.065	0.341126	0.878	0.800333	0.824497	0.132811	1.05	0.991253	109.4	102.7	90.2	97.8	11.8	12.3	9.8	17.4	High	High	High	High	High	High	High	High	High	High	High	High	High
High	Master Protein	Q12797	Aspartyl/asparaginyl beta-hydroxylase (EC 1.14.11.16) (Aspartate beta-hydroxylase) (ASP beta-hydroxylase) (Peptide-aspartate beta-dioxygenase)	ASPH	0	50.312	6	2	82	2	758	85.8	5.01	4115	2	0	0.767	0.288517	0.92	0.998312	0.828	0.496032	0.993	0.943295	1.20024	0.335272	0.927	0.962773	84.9	102.6	101.9	110.7	20.43	15.15	16.08	22.09	High	High	High	High	High	High	High	High	High	High	High	High	High
High	Master Protein	I3L0X5	Sperm associated antigen 7	SPAG7	0	50.307	32	4	28	4	176	20.1	5.74	784	4	0	1.022	0.999043	1.099	0.713896	1.06	0.992906	1.139	0.467928	1.07493	0.727442	0.965	0.958343	100.1	94.4	107.6	97.9	7.33	12.65	6.4	16.02	High	High	High	High	High	High	High	High	High	High	High	High	High
High	Master Protein	P07203	Glutathione peroxidase 1 (GPx-1) (GSHPx-1) (EC 1.11.1.9) (Cellular glutathione peroxidase) (Phospholipid-hydroperoxide glutathione peroxidase GPX1) (EC 1.11.1.12)	GPX1	0	50.224	42	6	19	6	203	22.1	6.55	454	6	0	1.215	0.238127	0.885	0.776011	1.077	0.82626	0.784	0.202186	0.72846	0.0829314	1.128	0.558547	114.9	106.7	83.7	94.6	11.5	13.97	21.6	17.26	High	High	High	High	High	High	High	High	High	High	High	High	High
High	Master Protein	Q9UL25	Ras-related protein Rab-21	RAB21	0	50.196	28	5	32	5	225	24.3	7.94	767	5	0	1.024	0.999247	1.091	0.985126	1	0.996762	1.066	0.999999	1.06465	0.997432	1.024	0.97631	99	98.9	105.4	96.7	5.05	13.42	9.4	12.32	High	High	High	High	High	High	High	High	High	High	High	High	High
High	Master Protein	Q6XQN6	Nicotinate phosphoribosyltransferase (NAPRTase) (EC 6.3.4.21) (FHA-HIT-interacting protein) (Nicotinate phosphoribosyltransferase domain-containing protein 1)	NAPRT	0	50.106	13	4	12	4	538	57.5	5.68	387	4	0	1.159	0.692744	1.003	0.987092	1.125	0.794961	0.974	0.955286	0.86528	0.607851	1.03	0.996065	110.6	98.3	95.7	95.4	16.25	18.7	21.29	22.44	High	High	High	High	High	High	Not Found	Not Found	Not Found	High	High	High	High
High	Master Protein	O00233	26S proteasome non-ATPase regulatory subunit 9 (26S proteasome regulatory subunit p27)	PSMD9	0	50.086	28	5	21	5	223	24.7	6.95	635	5	0	0.948	0.494374	0.965	0.417646	0.959	0.785892	0.976	0.710687	1.01749	0.999433	0.989	0.930643	97.2	101.4	98.9	102.5	9.23	7.98	1.7	6.44	High	High	High	High	High	High	High	High	High	High	High	High	High
High	Master Protein	H7C4C5	Microtubule-associated protein	MAP4	0	50.057	19	9	42	2	493	50.9	10.21	852	9	0	0.912	0.393943	1.176	0.999994	0.881	0.985771	1.135	0.610423	1.28927	0.53011	1.036	0.426898	88.5	100.5	114.1	97	11.13	11.29	15.81	19.39	High	High	High	High	High	High	High	High	High	High	High	High	High
High	Master Protein	A0A7P0T9A7	Adenylosuccinate lyase	ADSL	0	49.668	15	6	19	6	513	57.9	7.43	379	6	0	1.144	0.588339	0.771	0.321727	1.138	0.776456	0.767	0.191559	0.674379	0.0660532	1.005	0.979443	116.7	102.6	78.7	102	8.53	11.8	30.08	25.17	High	High	High	High	High	High	High	High	High	High	High	High	High
High	Master Protein	P48637	Glutathione synthetase (GSH synthetase) (GSH-S) (EC 6.3.2.3) (Glutathione synthase)	GSS	0	49.624	24	8	16	8	474	52.4	5.92	440	8	0	1.073	0.965381	1.078	0.976183	1.04	0.957416	1.045	0.969767	1.00487	0.999954	1.032	0.999969	102.6	98.7	103.1	95.6	3.68	11.5	11.39	15.47	High	High	High	High	High	High	High	High	High	High	High	High	High
High	Master Protein	O43772	Mitochondrial carnitine/acylcarnitine carrier protein (Carnitine/acylcarnitine translocase) (CAC) (CACT) (Solute carrier family 25 member 20)	SLC25A20	0	49.613	27	5	11	5	301	32.9	9.41	273	5	0	1.079	0.613394	0.967	0.987322	1.074	0.920873	0.962	0.992996	0.895872	0.862651	1.005	0.882549	106.6	99.2	95.5	98.7	9.02	10.93	10.04	11.48	High	High	High	High	High	High	High	High	High	High	High	High	High
High	Master Protein	Q02641	Voltage-dependent L-type calcium channel subunit beta-1 (CAB1) (Calcium channel voltage-dependent subunit beta 1)	CACNB1	0	49.588	19	8	18	8	598	65.7	6.77	345	8	0	1.005	0.986781	0.854	0.235898	1.043	0.705353	0.887	0.633638	0.850618	0.224471	0.963	0.799113	105.1	100.8	89.4	104.7	9.04	12.34	20.63	12.41	High	High	High	High	High	High	High	High	High	High	High	High	High
High	Master Protein	B5MBW9	Coiled-coil-helix-coiled-coil-helix domain containing 10	CHCHD10	0	49.533	15	1	37	1	149	14.9	7.84	1947	1	0	0.868	0.984279	1.046	0.59317	0.839	0.783606	1.011	0.90414	1.20478	0.509204	1.034	0.889621	87.9	104.8	105.9	101.3	14.23	13.49	19.48	17.02	High	High	High	High	High	High	High	High	High	High	High	High	High
High	Master Protein	M0R165	Epidermal growth factor receptor pathway substrate 15 like 1	EPS15L1	0	49.474	5	3	28	3	756	83.4	5.11	1053	3	0	0.949	0.995234	0.958	0.595859	1.03	0.304315	1.04	0.991635	1.01009	0.573865	0.922	0.255486	99.1	96.3	100.1	104.5	10.42	7.4	6.22	9.42	High	High	High	High	High	High	High	High	High	High	High	High	High
High	Master Protein	Q13200	26S proteasome non-ATPase regulatory subunit 2 (26S proteasome regulatory subunit RPN1) (26S proteasome regulatory subunit S2) (26S proteasome subunit p97) (Protein 55.11) (Tumor necrosis factor type 1 receptor-associated protein 2)	PSMD2	0	49.444	11	7	20	7	908	100.1	5.2	517	7	0	0.965	0.997594	0.838	0.0494132	1.008	0.640348	0.876	0.319663	0.868549	0.0764179	0.957	0.617824	102.7	101.8	89.2	106.4	9.09	9.28	15.97	11.14	High	High	High	High	High	High	High	High	High	High	High	High	High
High	Master Protein	Q15847	Adipogenesis regulatory factor (Adipogenesis factor rich in obesity) (Adipose most abundant gene transcript 2 protein) (Adipose-specific protein 2) (apM-2)	ADIRF	0	49.41	79	4	19	4	76	7.9	5.31	527	4	0	0.97	0.999528	1.115	0.70107	1.091	0.678499	1.255	0.179359	1.15061	0.831922	0.888	0.605933	97.6	89.4	112.3	100.7	32.01	13.41	26.09	28.92	High	High	High	High	High	High	High	High	High	High	High	High	High
High	Master Protein	P35749	Myosin-11 (Myosin heavy chain 11) (Myosin heavy chain, smooth muscle isoform) (SMMHC)	MYH11	0	49.358	4	6	34	3	1972	227.2	5.5	1144	6	0	1.1	0.990092	0.813	0.472925	1.436	0.143122	1.062	0.989633	0.73913	0.41284	0.766	0.138996	119.6	83.3	88.4	108.7	24.19	11.07	12.09	21.58	High	High	High	High	High	High	High	High	High	Not Found	Not Found	Not Found	Not Found
High	Master Protein	F2Z2Y4	Pyridoxal kinase (EC 2.7.1.35) (Pyridoxine kinase)	PDXK	0	49.322	22	4	18	4	272	30.6	6.65	767	4	0	1.181	0.26017	1.051	0.97047	1.127	0.196222	1.002	0.992592	0.889493	0.209147	1.048	0.996838	110.4	98	98.2	93.5	8.07	14.92	10.39	19.74	High	High	High	High	High	High	High	High	High	High	High	High	High
High	Master Protein	Q86UE4	Protein LYRIC (3D3/LYRIC) (Astrocyte elevated gene-1 protein) (AEG-1) (Lysine-rich CEACAM1 co-isolated protein) (Metadherin) (Metastasis adhesion protein)	MTDH	0	49.301	7	3	22	3	582	63.8	9.32	752	3	0	1.077	0.979358	0.921	0.427974	1.166	0.520968	0.997	0.945736	0.854413	0.357307	0.924	0.622989	109.9	94.2	93.9	102	9.34	10.49	13.44	10.21	High	High	High	High	High	High	High	High	High	High	High	High	High
High	Master Protein	Q13283	Ras GTPase-activating protein-binding protein 1 (G3BP-1) (EC 3.6.4.12) (EC 3.6.4.13) (ATP-dependent DNA helicase VIII) (hDH VIII) (GAP SH3 domain-binding protein 1)	G3BP1	0	49.268	15	4	29	4	466	52.1	5.52	913	4	0	1.055	0.935677	0.931	0.42453	1.038	0.855005	0.916	0.549112	0.883302	0.274816	1.016	0.993697	105.4	101.6	93.1	99.9	6.75	6.17	10.98	13.19	High	High	High	High	High	High	High	High	High	High	High	High	High
High	Master Protein	B7ZKW0	Sodium/potassium-transporting ATPase subunit beta	ATP1B4	0	49.224	8	2	10	2	314	36.7	4.74	433	2	0	1.045	0.977819	0.901	0.984376	1.081	0.999623	0.932	0.999938	0.86236	0.999977	0.966	0.982759	106.8	98.8	92.1	102.2	23.8	16.16	11.16	31.29	High	High	High	High	High	High	High	High	High	High	High	High	High
High	Master Protein	P55809	Succinyl-CoA:3-ketoacid coenzyme A transferase 1, mitochondrial (SCOT) (EC 2.8.3.5) (3-oxoacid CoA-transferase 1) (Somatic-type succinyl-CoA:3-oxoacid CoA-transferase) (SCOT-s) (Succinyl-CoA:3-oxoacid CoA transferase)	OXCT1	0	48.884	14	4	14	4	520	56.1	7.46	412	4	0	1.194	0.145489	0.908	0.999926	1.149	0.662494	0.874	0.678462	0.760624	0.225221	1.039	0.568203	115.3	100.4	87.7	96.6	10.72	15.22	15.85	20.14	High	High	High	High	High	High	High	High	High	High	High	High	High
High	Master Protein	A0A7I2V5W9	Polyadenylate-binding protein (PABP)	PABPC4	0	48.844	14	8	26	8	598	65.6	9.2	564	8	0	1.092	0.594454	0.966	0.623801	1.085	0.370604	0.959	0.840771	0.883721	0.165942	1.007	0.96438	107.5	99.1	95	98.4	8.02	6.32	8.97	6.58	High	High	High	High	High	High	High	High	High	High	High	High	High
High	Master Protein	E7EQ64	Serine protease 1	PRSS1	0	48.757	4	1	90	1	261	28.1	7.25	1939	1	0	1.047	1	1.009	0.999899	1.029	0.985625	0.992	0.992155	0.964008	0.999936	1.018	0.974161	102.8	99.9	99.1	98.2	12.14	11.66	20.09	19.06	High	High	High	High	High	High	High	High	High	High	High	High	High
High	Master Protein	P52209	6-phosphogluconate dehydrogenase, decarboxylating (EC 1.1.1.44)	PGD	0	48.755	14	5	15	5	483	53.1	7.23	392	5	0	1.05	0.686728	0.855	0.254416	1.068	0.91575	0.869	0.110646	0.813889	0.067448	0.983	0.940853	108	101.2	87.9	102.9	6.87	12.15	23.89	16.28	High	High	High	High	High	High	High	High	High	High	High	High	High
High	Master Protein	A0A2Y9D025	NADH dehydrogenase [ubiquinone] 1 alpha subcomplex subunit 6 (Complex I-B14) (NADH-ubiquinone oxidoreductase B14 subunit)	NDUFA6	0	48.626	31	4	33	4	154	17.9	10.14	653	4	0	1.39	0.445545	0.858	0.6987	1.334	0.662463	0.823	0.480596	0.617284	0.135785	1.042	0.970607	129.6	97.2	80	93.2	22.77	18	26.74	19.33	High	High	High	High	High	High	High	High	High	High	High	High	High
High	Master Protein	Q7KZF4	Staphylococcal nuclease domain-containing protein 1 (EC 3.1.31.1) (100 kDa coactivator) (EBNA2 coactivator p100) (Tudor domain-containing protein 11) (p100 co-activator)	SND1	0	48.622	8	6	28	6	910	101.9	7.17	1019	6	0	1.071	0.356592	0.964	0.997792	1.167	0.136558	1.05	0.87296	0.899446	0.575554	0.918	0.894774	108.4	92.9	97.5	101.2	10.02	12.08	10.82	10.69	High	High	High	High	High	High	High	High	High	High	High	High	High
High	Master Protein	Q5SWX3	calcium/calmodulin-dependent protein kinase (EC 2.7.11.17)	CAMK2G	0	48.615	18	5	22	4	516	57.8	7.3	488	5	0	1.06	0.674782	0.682	0.0901106	1.133	0.366885	0.729	0.237719	0.643539	0.0218688	0.935	0.916945	115.3	101.7	74.2	108.8	20.3	21.29	26.5	20.24	High	High	High	High	High	High	High	High	High	High	High	High	High
High	Master Protein	P62633	CCHC-type zinc finger nucleic acid binding protein (Cellular nucleic acid-binding protein) (CNBP) (Zinc finger protein 9)	CNBP	0	48.548	26	4	22	4	177	19.5	7.71	643	4	0	0.971	0.967582	0.962	0.907202	0.99	0.991701	0.981	0.958654	0.990927	0.997705	0.981	0.99661	99.2	100.2	98.3	102.2	5.76	7.69	12.4	5.75	High	High	High	High	High	High	High	High	High	High	High	High	High
High	Master Protein	O00748	Cocaine esterase (EC 3.1.1.84) (Carboxylesterase 2) (CE-2) (hCE-2) (EC 3.1.1.1) (Methylumbelliferyl-acetate deacetylase 2) (EC 3.1.1.56)	CES2	0	48.543	14	7	25	7	559	61.8	6.1	661	7	0	1.14	0.833599	0.97	0.999993	0.975	0.999863	0.829	0.854619	0.850844	0.874364	1.17	0.781541	106.6	109.3	90.7	93.5	8	23.81	31.74	29.03	High	High	High	High	High	High	High	High	High	High	High	High	High
High	Master Protein	A0A7P0TA85	Basigin	BSG	0	48.507	25	6	23	6	266	29	5.64	523	6	0	0.948	0.623747	1.191	0.03466	0.881	0.35832	1.106	0.0920617	1.25556	0.00726246	1.077	0.942797	90	102.2	113	94.9	11.56	11.13	20.09	17.38	High	High	High	High	High	High	High	High	High	High	High	High	High
High	Master Protein	Q13451	Peptidyl-prolyl cis-trans isomerase FKBP5 (PPIase FKBP5) (EC 5.2.1.8) (51 kDa FK506-binding protein) (51 kDa FKBP) (FKBP-51) (54 kDa progesterone receptor-associated immunophilin) (Androgen-regulated protein 6) (FF1 antigen) (FK506-binding protein 5) (FKBP-5) (FKBP54) (p54) (HSP90-binding immunophilin) (Rotamase)	FKBP5	0	48.471	21	7	14	7	457	51.2	5.9	301	7	0	0.892	0.966809	1.104	0.999651	0.854	0.873257	1.057	0.997238	1.23783	0.96186	1.045	0.98352	88.3	103.4	109.3	99	27.07	12.12	23.91	12.67	High	High	High	High	High	High	High	High	High	High	High	Not Found	Not Found
High	Master Protein	G3V180	Dipeptidyl peptidase 3 (EC 3.4.14.4) (Dipeptidyl aminopeptidase III) (Dipeptidyl peptidase III)	DPP3	0	48.425	11	6	15	6	757	84.3	5.03	549	6	0	1.286	0.0340713	0.913	0.83964	1.186	0.136528	0.842	0.453295	0.710241	0.0159606	1.085	0.845714	120.1	101.3	85.3	93.4	7.81	11.39	17.87	11.57	High	High	High	High	High	High	High	High	High	High	High	High	High
High	Master Protein	O14561	Acyl carrier protein, mitochondrial (ACP) (CI-SDAP) (NADH-ubiquinone oxidoreductase 9.6 kDa subunit)	NDUFAB1	0	48.23	21	4	46	4	156	17.4	4.93	1478	4	0	0.843	0.399263	1.31	0.0276287	0.811	0.112285	1.26	0.135867	1.55473	0.00256405	1.039	0.790463	80.4	99.2	125	95.4	13.59	12.72	14.82	12.73	High	High	High	High	High	High	High	High	High	High	High	High	High
High	Master Protein	O60888	Protein CutA (Acetylcholinesterase-associated protein) (Brain acetylcholinesterase putative membrane anchor)	CUTA	0	48.211	39	5	46	5	179	19.1	5.5	1495	5	0	1.186	0.244613	0.927	0.909394	1.185	0.263637	0.927	0.891932	0.782307	0.139507	1.001	0.999934	115.3	97.3	90.2	97.2	9.12	14.19	11.38	16.51	High	High	High	High	High	High	High	High	High	High	High	High	High
High	Master Protein	Q12988	Heat shock protein beta-3 (HspB3) (Heat shock 17 kDa protein) (HSP 17) (Heat shock protein family B member 3) (Protein 3)	HSPB3	0	48.186	44	6	42	6	150	17	6.02	1201	6	0	1.149	0.696179	0.993	0.815158	1.1	0.367693	0.95	0.988348	0.863388	0.339205	1.045	0.901793	109.8	99.8	94.8	95.5	12.42	11.7	7.96	19.04	High	High	High	High	High	High	High	High	High	High	High	High	High
High	Master Protein	H0Y933	Ankyrin 2	ANK2	0	48.016	3	9	17	7	4183	458.6	5.11	389	9	0	1.03	0.990162	1.102	0.416189	0.978	0.999918	1.046	0.632086	1.07012	0.697449	1.054	0.970093	98.4	100.7	105.3	95.6	12.4	11.45	12.42	10.52	High	High	High	High	High	High	Not Found	Not Found	Not Found	High	High	High	High
High	Master Protein	Q9UHG3	Prenylcysteine oxidase 1 (EC 1.8.3.5) (Prenylcysteine lyase)	PCYOX1	0	47.956	18	7	23	7	505	56.6	6.18	605	7	0	1.107	0.99992	1.185	0.944263	1.049	0.9992	1.123	0.877978	1.06968	0.950271	1.056	0.995476	101.9	97.1	109	92	7.94	12.58	14.33	17.28	Not Found	Not Found	Not Found	High	High	High	High	High	High	High	High	High	High
High	Master Protein	Q03252	Lamin-B2	LMNB2	0	47.937	12	7	20	7	620	69.9	5.59	401	7	0	1.107	0.861879	1.096	0.923121	1.154	0.747406	1.143	0.830685	0.990602	0.999077	0.959	0.992626	106.4	92.2	105.4	96.1	15.55	21.77	11.58	28.73	High	High	High	High	High	High	High	High	High	High	High	High	High
High	Master Protein	Q9UII2	ATPase inhibitor, mitochondrial (ATP synthase F1 subunit epsilon) (Inhibitor of F(1)F(o)-ATPase) (IF(1)) (IF1)	ATP5IF1	0	47.83	36	6	49	6	106	12.2	9.35	605	6	0	0.863	0.565532	1.329	0.0331026	0.904	0.3111	1.393	0.0884684	1.54087	0.00567026	0.954	0.942548	83.2	92.1	128.2	96.5	16.42	20.39	22.25	21.6	High	High	High	High	High	High	High	High	High	High	High	High	High
High	Master Protein	O43719	17S U2 SnRNP complex component HTATSF1 (HIV Tat-specific factor 1) (Tat-SF1)	HTATSF1	0	47.679	8	4	12	4	755	85.8	4.4	407	4	0	0.967	0.988804	0.999	0.976791	0.993	0.864542	1.025	0.821846	1.03259	0.999822	0.974	0.942026	98.2	98.9	101.4	101.5	7.26	9.08	11.24	7.58	High	High	High	High	High	High	High	High	High	Not Found	Not Found	High	High
High	Master Protein	A0A8V8TNP6	RNA-binding protein FXR1	FXR1	0	47.638	10	4	20	4	568	63.8	6.39	985	4	0	1.053	0.425184	0.846	0.212483	1.118	0.298	0.899	0.317	0.803099	0.0237571	0.942	0.989966	109.7	98.1	88.1	104.2	6.76	12.59	10.2	11.03	High	High	High	High	High	High	High	High	High	High	High	High	High
High	Master Protein	P61970	Nuclear transport factor 2 (NTF-2) (Placental protein 15) (PP15)	NUTF2	0	47.614	35	4	21	4	127	14.5	5.38	403	4	0	1.029	0.989693	0.942	0.0950398	0.99	0.973152	0.906	0.0743161	0.916179	0.276679	1.04	0.998818	102.6	103.7	94	99.7	8.55	8.84	9.78	10.14	High	High	High	High	High	High	High	High	High	High	High	High	High
High	Master Protein	P40227	T-complex protein 1 subunit zeta (TCP-1-zeta) (Acute morphine dependence-related protein 2) (CCT-zeta-1) (Chaperonin containing T-complex polypeptide 1 subunit 6A) (HTR3) (Tcp20)	CCT6A	0	47.582	16	7	24	7	531	58	6.68	487	7	0	1.079	0.497054	0.889	0.10564	1.104	0.342226	0.91	0.179061	0.823583	0.0141609	0.978	0.985694	109.4	99.1	90.1	101.4	7.42	11.38	7.71	9.69	High	High	High	High	High	High	High	High	High	High	High	High	High
High	Master Protein	A0A8V8TMP7	CYFIP related Rac1 interactor B	CYRIB	0	47.456	19	4	36	4	324	36.8	6.46	1106	4	0	1.138	0.422617	0.983	0.854519	1.129	0.295895	0.975	0.945783	0.863884	0.201279	1.008	0.989966	110.2	97.6	95.2	96.9	6.9	7.43	7.33	11.65	High	High	High	High	High	High	High	High	High	High	High	High	High
High	Master Protein	Q12849	G-rich sequence factor 1 (GRSF-1)	GRSF1	0	47.385	18	5	15	5	480	53.1	6.19	475	5	0	0.98	0.85443	0.902	0.567979	1.062	0.255802	0.977	0.996576	0.920388	0.286168	0.923	0.546992	103	97	94.8	105.1	10.45	9.72	5.73	6.61	High	High	High	High	High	High	High	High	High	High	High	High	High
High	Master Protein	O95359	Transforming acidic coiled-coil-containing protein 2 (Anti-Zuai-1) (AZU-1)	TACC2	0	47.343	3	5	13	5	2948	309.2	4.79	421	5	0	1.034	0.954382	0.78	0.0262769	1.094	0.415023	0.825	0.220314	0.754545	0.0239005	0.946	0.580531	110	100.6	83	106.4	12.55	14.15	24.59	16.08	High	High	High	High	High	High	High	High	High	High	High	High	High
High	Master Protein	Q15019	Septin-2 (Neural precursor cell expressed developmentally down-regulated protein 5) (NEDD-5)	SEPTIN2	0	47.253	29	6	18	6	361	41.5	6.6	376	6	0	1.005	0.900965	0.98	0.62855	1.064	0.307003	1.038	0.999408	0.975562	0.374858	0.945	0.550619	102.3	96.1	99.8	101.8	8.43	6.31	9.1	9.09	High	High	High	High	High	High	High	High	High	High	High	High	High
High	Master Protein	P62072	Mitochondrial import inner membrane translocase subunit Tim10	TIMM10	0	47.247	53	5	42	5	90	10.3	6.29	946	5	0	0.989	0.947005	1.051	0.481325	0.982	0.997522	1.043	0.696431	1.06346	0.861455	1.007	0.971766	97.7	99.5	103.9	98.9	5.99	11.71	9.23	14.89	High	High	High	High	High	High	High	High	High	High	High	High	High
High	Master Protein	P02760	Protein AMBP (Protein HC) [Cleaved into: Alpha-1-microglobulin (EC 1.6.2.-) (Alpha-1 microglycoprotein) (Complex-forming glycoprotein heterogeneous in charge); Inter-alpha-trypsin inhibitor light chain (ITI-LC) (Bikunin) (EDC1) (HI-30) (Uronic-acid-rich protein); Trypstatin]	AMBP	0	47.041	14	4	35	4	352	39	6.25	1231	4	0	1.107	0.64692	0.815	0.8419	1.027	0.898035	0.757	0.56724	0.736224	0.327529	1.077	0.934502	110.7	107.7	81.5	100	26.78	24.42	37.62	37.94	High	High	High	High	High	High	High	High	High	High	High	High	High
High	Master Protein	P24844	Myosin regulatory light polypeptide 9 (20 kDa myosin light chain) (LC20) (MLC-2C) (Myosin RLC) (Myosin regulatory light chain 2, smooth muscle isoform) (Myosin regulatory light chain 9) (Myosin regulatory light chain MRLC1)	MYL9	0	46.974	35	4	21	2	172	19.8	4.92	427	4	0	1.281	0.375572	1.081	0.932554	1.388	0.234565	1.171	0.803837	0.843645	0.803151	0.923	0.981544	119.6	86.2	100.9	93.4	62.87	34.82	25.3	41.22	High	High	High	High	High	High	High	High	High	High	High	High	High
High	Master Protein	P39019	Small ribosomal subunit protein eS19 (40S ribosomal protein S19)	RPS19	0	46.951	48	9	33	9	145	16.1	10.32	795	9	0	1.03	0.978238	0.987	0.836997	1.051	0.900141	1.007	0.947374	0.957323	0.711478	0.981	0.983996	103.1	98.1	98.7	100.1	6.93	7.72	9.9	9.38	High	High	High	High	High	High	High	High	High	High	High	High	High
High	Master Protein	Q9H1E3	Nuclear ubiquitous casein and cyclin-dependent kinase substrate 1 (P1)	NUCKS1	0	46.934	12	3	29	3	243	27.3	5.08	998	3	0	0.871	0.450324	1.142	0.2852	0.916	0.768712	1.202	0.110623	1.31172	0.0369222	0.95	0.912717	87.9	95.9	115.3	100.9	12.63	12.44	16.71	19.22	High	High	High	High	High	High	High	High	High	High	High	High	High
High	Master Protein	Q9BRA2	Thioredoxin domain-containing protein 17 (14 kDa thioredoxin-related protein) (TRP14) (Protein 42-9-9) (Thioredoxin-like protein 5)	TXNDC17	0	46.764	52	5	23	5	123	13.9	5.52	572	5	0	0.959	0.999796	0.979	0.99898	0.945	0.987936	0.965	0.980481	1.02165	0.999952	1.015	0.9907	97	102.7	99.1	101.2	12.02	9.81	6.3	8.87	High	High	High	High	High	High	High	High	High	High	High	High	High
High	Master Protein	P62942	Peptidyl-prolyl cis-trans isomerase FKBP1A (PPIase FKBP1A) (EC 5.2.1.8) (12 kDa FK506-binding protein) (12 kDa FKBP) (FKBP-12) (Calstabin-1) (FK506-binding protein 1A) (FKBP-1A) (Immunophilin FKBP12) (Rotamase)	FKBP1A	0	46.476	25	2	67	2	108	11.9	8.16	2431	2	0	0.99	0.710313	1.081	0.940152	0.994	0.986387	1.085	0.569949	1.09138	0.498488	0.996	0.806645	97.4	98	106.3	98.4	8.61	11.73	14.55	16.83	High	High	High	High	High	High	High	High	High	High	High	High	High
High	Master Protein	P17655	Calpain-2 catalytic subunit (EC 3.4.22.53) (Calcium-activated neutral proteinase 2) (CANP 2) (Calpain M-type) (Calpain large polypeptide L2) (Calpain-2 large subunit) (Millimolar-calpain) (M-calpain)	CAPN2	0	46.468	16	7	12	7	700	79.9	4.98	344	7	0	1.163	0.0400523	0.899	0.603724	1.16	0.069535	0.896	0.4503	0.768897	0.00777623	1.003	0.989062	115.1	98.7	88.5	98.4	5.42	7.82	12.23	8.06	Not Found	Not Found	Not Found	High	High	High	High	High	High	High	High	High	High
High	Master Protein	Q9BRC7	1-phosphatidylinositol 4,5-bisphosphate phosphodiesterase delta-4 (hPLCD4) (EC 3.1.4.11) (Phosphoinositide phospholipase C-delta-4) (Phospholipase C-delta-4) (PLC-delta-4)	PLCD4	0	46.422	15	9	11	9	762	87.5	5.21	248	9	0	1.04	0.86435	0.953	0.486184	1.04	0.80089	0.953	0.565102	0.916507	0.244322	1	0.998483	104.2	100.2	95.5	100.2	7.17	10.85	8.6	10.37	Not Found	Not Found	Not Found	High	High	High	High	High	High	High	High	High	High
High	Master Protein	P63000	Ras-related C3 botulinum toxin substrate 1 (EC 3.6.5.2) (Cell migration-inducing gene 5 protein) (Ras-like protein TC25) (p21-Rac1)	RAC1	0	46.307	35	7	17	6	192	21.4	8.5	301	7	1	0.975	0.999388	1.054	0.997607	0.948	0.996212	1.025	0.998766	1.08117	0.999922	1.028	0.975738	96.1	101.4	103.9	98.6	6.55	8.13	10.96	8.41	High	High	High	High	High	High	High	High	High	High	High	High	High
High	Master Protein	Q9NZA1	Chloride intracellular channel protein 5 (Glutaredoxin-like oxidoreductase CLIC5) (EC 1.8.-.-)	CLIC5	0	46.273	13	3	17	3	410	46.5	4.82	663	3	0	0.93	0.981498	0.856	0.334127	1.038	0.610032	0.956	0.825509	0.920792	0.28928	0.896	0.719772	101	97.3	93	108.6	14.55	15.79	27.62	16.27	High	High	High	High	High	High	High	High	High	High	High	High	High
High	Master Protein	P21281	V-type proton ATPase subunit B, brain isoform (V-ATPase subunit B 2) (Endomembrane proton pump 58 kDa subunit) (HO57) (Vacuolar proton pump subunit B 2)	ATP6V1B2	0	46.203	14	4	18	4	511	56.5	5.81	561	4	0	1.191	0.403434	0.94	0.498088	1.171	0.132013	0.924	0.879987	0.79007	0.0672267	1.017	0.837878	114.8	98.1	90.7	96.4	9.92	12.97	9.6	9.23	High	High	High	High	High	High	High	High	High	High	High	High	High
High	Master Protein	E7EQL5	Dynein cytoplasmic 1 intermediate chain 2	DYNC1I2	0	46.185	23	5	10	1	305	34.9	5.03	370	5	0	1.11	0.503288	0.855	0.319595	1.018	0.856193	0.784	0.140442	0.769863	0.0696829	1.091	0.876873	109.5	107.6	84.3	98.6	7.5	10.79	1.77	13.91	Not Found	Not Found	Not Found	High	High	High	Not Found	Not Found	Not Found	Not Found	Not Found	Not Found	Not Found
High	Master Protein	P02656	Apolipoprotein C-III (Apo-CIII) (ApoC-III) (Apolipoprotein C3)	APOC3	0	45.927	27	2	34	2	99	10.8	5.41	1436	2	0	1.18	0.567487	0.977	0.999997	0.871	0.999886	0.722	0.621256	0.828872	0.684626	1.354	0.442412	104.6	120	86.7	88.7	27.31	28.56	32.23	30.63	High	High	High	High	High	High	High	High	High	High	High	High	High
High	Master Protein	P49257	Protein ERGIC-53 (ER-Golgi intermediate compartment 53 kDa protein) (Gp58) (Intracellular mannose-specific lectin MR60) (Lectin mannose-binding 1)	LMAN1	0	45.851	8	4	35	4	510	57.5	6.77	1275	4	0	1.025	0.669051	0.86	0.411007	1.08	0.242839	0.906	0.859233	0.839102	0.112876	0.949	0.772327	106.9	99	89.7	104.3	3.66	6.62	11.54	11.72	High	High	High	High	High	High	High	High	High	High	High	High	High
High	Master Protein	A0A7I2V4E4	Eukaryotic translation initiation factor 4H	EIF4H	0	45.652	15	3	32	3	245	27	8.85	804	3	0	0.97	0.884297	0.957	0.974496	0.959	0.970407	0.946	0.999127	0.986802	0.993107	1.011	0.984789	98.5	102.7	97.2	101.6	10.51	10.82	10.24	18.54	High	High	High	High	High	High	High	High	High	High	High	High	High
High	Master Protein	E5RH53	Regulator of microtubule dynamics protein 1 (Protein FAM82B)	RMDN1	0	45.492	16	3	31	3	248	28.6	7.94	913	3	0	0.916	0.999061	1.076	0.73916	0.919	0.995452	1.08	0.914282	1.17538	0.869323	0.997	0.968543	91.8	100	107.9	100.3	16.84	18.17	22.49	19.37	High	High	High	High	High	High	High	High	High	High	High	High	High
High	Master Protein	P25398	Small ribosomal subunit protein eS12 (40S ribosomal protein S12)	RPS12	0	45.482	55	7	33	7	132	14.5	7.21	622	7	0	0.951	0.999525	0.941	0.483011	0.985	0.994715	0.974	0.696966	0.988844	0.657623	0.966	0.972208	98.6	100.2	97.5	103.7	7.51	7.01	19.05	12.99	High	High	High	High	High	High	High	High	High	High	High	High	High
High	Master Protein	P28072	Proteasome subunit beta type-6 (EC 3.4.25.1) (Macropain delta chain) (Multicatalytic endopeptidase complex delta chain) (Proteasome delta chain) (Proteasome subunit Y) (Proteasome subunit beta-1) (beta-1)	PSMB6	0	45.384	27	6	49	6	239	25.3	4.92	1174	6	0	1.065	0.997781	1.063	0.989963	1.07	0.997857	1.067	0.908301	0.998064	0.974231	0.995	0.970058	103.3	96.6	103.1	97	8.8	12.69	7.8	20.08	High	High	High	High	High	High	High	High	High	High	High	High	High
High	Master Protein	P00747	Plasminogen (EC 3.4.21.7) [Cleaved into: Plasmin heavy chain A; Activation peptide; Angiostatin; Plasmin heavy chain A, short form; Plasmin light chain B]	PLG	0	45.24	10	6	11	6	810	90.5	7.24	361	6	0	1.144	0.34975	0.778	0.614767	1.106	0.725234	0.752	0.26405	0.680796	0.0790757	1.034	0.858898	115.6	104.6	78.7	101.1	21.78	13.99	31.77	17.85	High	High	High	High	High	High	High	High	High	High	High	Not Found	Not Found
High	Master Protein	P39687	Acidic leucine-rich nuclear phosphoprotein 32 family member A (Acidic nuclear phosphoprotein pp32) (pp32) (Leucine-rich acidic nuclear protein) (LANP) (Mapmodulin) (Potent heat-stable protein phosphatase 2A inhibitor I1PP2A) (Putative HLA-DR-associated protein I) (PHAPI)	ANP32A	0	45.212	14	3	21	2	249	28.6	4.09	405	3	2	0.954	0.985199	1.061	0.912103	0.924	0.99751	1.029	0.846739	1.11241	0.819986	1.032	0.997358	94.3	102	104.9	98.8	13.7	11.32	10.07	18.5	High	High	High	High	High	High	High	High	High	High	High	High	High
High	Master Protein	P13667	Protein disulfide-isomerase A4 (EC 5.3.4.1) (Endoplasmic reticulum resident protein 70) (ER protein 70) (ERp70) (Endoplasmic reticulum resident protein 72) (ER protein 72) (ERp-72) (ERp72)	PDIA4	0	45.167	11	5	22	5	645	72.9	5.07	671	5	0	1.027	0.982867	1.068	0.48796	1.09	0.308956	1.133	0.0400747	1.04031	0.789954	0.942	0.33297	101.7	93.4	105.8	99.1	9.06	7.76	8.66	10.88	High	High	High	High	High	High	High	High	High	High	High	High	High
High	Master Protein	A0A0A0MRM2	Nebulin related anchoring protein	NRAP	0	44.992	4	6	14	6	1731	197.1	9.2	470	6	0	0.925	0.994552	0.8	0.422685	1.042	0.853517	0.901	0.957457	0.865234	0.675	0.887	0.581306	102.4	98.3	88.6	110.7	14.18	19.72	22.54	15	High	High	High	High	High	High	High	High	High	High	High	High	High
High	Master Protein	Q9H2U2	Inorganic pyrophosphatase 2, mitochondrial (EC 3.6.1.1) (Pyrophosphatase SID6-306) (Pyrophosphate phospho-hydrolase 2) (PPase 2)	PPA2	0	44.904	27	7	21	7	334	37.9	7.39	657	7	0	0.999	0.929886	1.03	0.700654	0.973	0.983498	1.003	0.999345	1.03147	0.974915	1.027	0.643159	98.5	101.3	101.6	98.6	8.63	10.23	4.94	7.81	High	High	High	High	High	High	High	High	High	High	High	High	High
High	Master Protein	J3KP15	Serine/arginine-rich splicing factor 2 (Splicing component, 35 kDa) (Splicing factor SC35) (Splicing factor, arginine/serine-rich 2)	SRSF2	0	44.852	13	1	28	1	133	15.4	10.95	1275	1	0	0.888	0.78115	0.974	0.994304	0.998	0.99957	1.094	0.698265	1.09725	0.730337	0.89	0.734693	94.6	94.9	103.8	106.6	12.14	12.56	12.91	18.47	High	High	High	High	High	High	High	High	High	High	High	High	High
High	Master Protein	O95168	NADH dehydrogenase [ubiquinone] 1 beta subcomplex subunit 4 (Complex I-B15) (CI-B15) (NADH-ubiquinone oxidoreductase B15 subunit)	NDUFB4	0	44.629	22	2	44	2	129	15.2	9.85	1808	2	0	1.506	0.043577	0.982	0.916149	1.329	0.248397	0.867	0.428402	0.652341	0.0289264	1.133	0.694323	130.3	98.1	85	86.6	16.98	11.63	21.28	22.49	High	High	High	High	High	High	High	High	High	High	High	High	High
High	Master Protein	P02749	Beta-2-glycoprotein 1 (APC inhibitor) (Activated protein C-binding protein) (Anticardiolipin cofactor) (Apolipoprotein H) (Apo-H) (Beta-2-glycoprotein I) (B2GPI) (Beta(2)GPI)	APOH	0	44.462	18	4	18	4	345	38.3	7.97	494	4	0	1.205	0.949624	0.813	0.992228	1.088	0.989857	0.734	0.680749	0.674658	0.894082	1.108	0.733685	116.8	107.4	78.8	96.9	23.88	22.4	38.63	30.53	High	High	High	High	High	High	High	High	High	High	High	High	High
High	Master Protein	P29966	Myristoylated alanine-rich C-kinase substrate (MARCKS) (Protein kinase C substrate, 80 kDa protein, light chain) (80K-L protein) (PKCSL)	MARCKS	0	44.444	26	4	9	4	332	31.5	4.45	308	4	0	1.171	0.264845	1.054	0.94603	1.275	0.0502311	1.148	0.54361	0.882914	0.665791	0.919	0.764486	115.3	88.7	101.8	96.5	5.84	11.65	12.24	17.03	High	High	High	High	High	High	High	High	High	High	High	Not Found	Not Found
High	Master Protein	P23368	NAD-dependent malic enzyme, mitochondrial (NAD-ME) (EC 1.1.1.38) (Malic enzyme 2)	ME2	0	44.3	13	5	17	5	584	65.4	7.61	520	5	0	1.157	0.697038	0.916	0.997937	1.186	0.592191	0.938	1	0.791776	0.692322	0.976	0.996555	114.3	96.4	90.5	98.8	15.93	17.3	22.48	16.1	High	High	High	High	High	High	High	High	High	High	High	High	High
High	Master Protein	P52565	Rho GDP-dissociation inhibitor 1 (Rho GDI 1) (Rho-GDI alpha)	ARHGDIA	0	44.247	19	3	58	3	204	23.2	5.11	1509	3	0	0.992	0.898504	1.312	0.127256	0.941	0.974196	1.246	0.0740151	1.32418	0.070594	1.054	0.986988	91	96.7	120.5	91.8	9.05	9.96	16.49	11.19	High	High	High	High	High	High	High	High	High	High	High	High	High
High	Master Protein	Q8N4T8	3-oxoacyl-[acyl-carrier-protein] reductase (EC 1.1.1.100) (3-ketoacyl-[acyl-carrier-protein] reductase beta subunit) (KAR beta subunit) (Carbonyl reductase family member 4) (CBR4) (Quinone reductase CBR4) (EC 1.6.5.10) (Short chain dehydrogenase/reductase family 45C member 1)	CBR4	0	44.205	33	5	15	5	237	25.3	9.33	517	5	0	1.114	0.485098	1.174	0.619271	1.033	0.952557	1.089	0.990179	1.05387	0.997429	1.078	0.677358	102.1	98.8	107.6	91.6	4.89	7.68	9.33	16.98	High	High	High	High	High	High	High	High	High	High	High	High	High
High	Master Protein	Q14894	Ketimine reductase mu-crystallin (EC 1.5.1.25) (NADP-regulated thyroid-hormone-binding protein)	CRYM	0	44.153	30	7	18	7	314	33.8	5.14	354	7	0	1.164	0.999424	1.026	0.96944	1.067	0.982048	0.941	0.99742	0.881434	0.960968	1.091	0.989093	108.8	101.9	95.9	93.4	42.34	79.56	75.94	64.17	Not Found	Not Found	Not Found	High	High	High	High	High	High	High	High	High	High
High	Master Protein	O14949	Cytochrome b-c1 complex subunit 8 (Complex III subunit 8) (Complex III subunit VIII) (Ubiquinol-cytochrome c reductase complex 9.5 kDa protein) (Ubiquinol-cytochrome c reductase complex ubiquinone-binding protein QP-C)	UQCRQ	0	44.124	38	3	48	3	82	9.9	10.08	1131	3	0	1.109	0.858265	1.174	0.73745	0.95	0.871157	1.006	0.951594	1.05817	0.997007	1.167	0.252808	99.7	104.9	105.5	89.9	8	13.88	20.68	18.33	High	High	High	High	High	High	High	High	High	High	High	High	High
High	Master Protein	P04004	Vitronectin (VN) (S-protein) (Serum-spreading factor) (V75) [Cleaved into: Vitronectin V65 subunit; Vitronectin V10 subunit; Somatomedin-B]	VTN	0	43.91	15	5	36	5	478	54.3	5.8	841	5	0	1.336	0.117428	0.836	0.573777	1.326	0.306334	0.829	0.275356	0.625489	0.0205058	1.008	0.905801	127.9	96.5	80	95.7	22.96	17.28	23.98	20.48	High	High	High	High	High	High	High	High	High	High	High	High	High
High	Master Protein	P30040	Endoplasmic reticulum resident protein 29 (ERp29) (Endoplasmic reticulum resident protein 28) (ERp28) (Endoplasmic reticulum resident protein 31) (ERp31)	ERP29	0	43.854	26	6	25	6	261	29	7.31	616	6	0	0.942	0.74251	0.991	0.947841	0.955	0.867179	1.005	0.859883	1.05203	0.541894	0.986	0.990452	96.1	100.7	101.1	102.1	8.72	7.91	11.66	10.06	High	High	High	High	High	High	High	High	High	High	High	High	High
High	Master Protein	Q15369	Elongin-C (EloC) (Elongin 15 kDa subunit) (RNA polymerase II transcription factor SIII subunit C) (SIII p15) (Transcription elongation factor B polypeptide 1)	ELOC	0	43.806	54	5	25	5	112	12.5	4.78	772	5	0	0.983	0.927909	0.999	0.995474	0.995	0.836389	1.012	0.967243	1.01615	0.98761	0.987	0.992336	99.1	99.5	100.7	100.8	8.04	5.05	6.92	6.75	High	High	High	High	High	High	High	High	High	High	High	High	High
High	Master Protein	Q9UHY7	Enolase-phosphatase E1 (EC 3.1.3.77) (2,3-diketo-5-methylthio-1-phosphopentane phosphatase) (MASA homolog)	ENOPH1	0	43.769	35	5	9	5	261	28.9	4.78	344	5	0	1.039	0.653715	0.956	0.531566	1.072	0.450186	0.986	0.735407	0.920802	0.15231	0.97	0.975549	104.8	97.8	96.5	100.9	8.82	10.48	17.49	10.9	High	High	High	High	High	High	High	High	High	Not Found	Not Found	High	High
High	Master Protein	P04921	Glycophorin-C (Glycoconnectin) (Glycophorin-D) (GPD) (Glycoprotein beta) (PAS-2') (Sialoglycoprotein D) (CD antigen CD236)	GYPC	0	43.723	20	1	36	1	128	13.8	4.84	1844	1	0	1.005	0.631134	0.94	1	0.934	0.993744	0.874	0.781395	0.935	0.726505	1.076	0.659908	100	107	93.5	99.5	17.96	14.55	18.5	13.3	High	High	High	High	High	High	High	High	High	High	High	High	High
High	Master Protein	Q2TAL5	Smoothelin-like protein 2	SMTNL2	0	43.639	14	5	30	5	461	50.2	8.56	626	5	0	0.837	0.598343	0.7	0.115528	1.064	0.922587	0.891	0.968098	0.83714	0.785681	0.786	0.122844	100.7	94.6	84.3	120.4	14.85	23.8	21.56	22.97	High	High	High	High	High	High	High	High	High	High	High	High	High
High	Master Protein	P48449	Lanosterol synthase (EC 5.4.99.7) (2,3-epoxysqualene--lanosterol cyclase) (Oxidosqualene--lanosterol cyclase) (OSC) (hOSC)	LSS	0	43.629	10	6	18	6	732	83.3	6.61	544	6	0	1.468	0.0924629	1.043	0.75039	1.377	0.28611	0.979	0.381086	0.710834	0.0290258	1.065	0.867859	128.3	93.1	91.2	87.4	16.96	18.47	20.87	18.03	High	High	High	High	High	High	High	High	High	High	High	High	High
High	Master Protein	P54105	Methylosome subunit pICln (Chloride channel, nucleotide sensitive 1A) (Chloride conductance regulatory protein ICln) (I(Cln)) (Chloride ion current inducer protein) (ClCI) (Reticulocyte pICln)	CLNS1A	0	43.555	25	3	13	3	237	26.2	4.11	381	3	0	1.068	0.956357	1.061	0.974313	1.029	0.999527	1.022	0.997272	0.993171	0.999842	1.038	0.873321	102.5	99.6	101.8	96	12.33	8.68	11.57	10.86	Not Found	Not Found	Not Found	High	High	High	High	High	High	High	High	High	High
High	Master Protein	Q13526	Peptidyl-prolyl cis-trans isomerase NIMA-interacting 1 (EC 5.2.1.8) (Peptidyl-prolyl cis-trans isomerase Pin1) (PPIase Pin1) (Rotamase Pin1)	PIN1	0	43.412	21	2	14	2	163	18.2	8.82	459	2	0	1.058	0.592947	0.989	0.999739	1.054	0.31802	0.986	0.937826	0.934928	0.74067	1.003	0.931591	104.5	99.1	97.7	98.8	7.3	5.6	6.15	10.4	High	High	High	High	High	High	High	High	High	High	High	High	High
High	Master Protein	Q9NPJ3	Acyl-coenzyme A thioesterase 13 (Acyl-CoA thioesterase 13) (EC 3.1.2.-) (Hotdog-fold thioesterase superfamily member 2) (Palmitoyl-CoA hydrolase) (EC 3.1.2.2) (Thioesterase superfamily member 2) (THEM2) [Cleaved into: Acyl-coenzyme A thioesterase 13, N-terminally processed]	ACOT13	0	43.398	25	3	21	3	140	15	9.14	645	3	0	1.025	0.994554	1.02	0.949923	0.939	0.883673	0.935	0.970131	0.995964	0.994479	1.091	0.633276	99.1	105.5	98.7	96.7	4.31	15.49	20.3	15.17	High	High	High	High	High	High	High	High	High	High	High	High	High
High	Master Protein	P24310	Cytochrome c oxidase subunit 7A1, mitochondrial (Cytochrome c oxidase subunit VIIa-heart) (Cytochrome c oxidase subunit VIIa-H) (Cytochrome c oxidase subunit VIIa-muscle) (Cytochrome c oxidase subunit VIIa-M)	COX7A1	0	43.304	29	2	44	2	79	9.1	10.11	1227	2	0	1.013	0.9959	1.214	0.199246	0.92	0.913013	1.103	0.655429	1.19872	0.41078	1.101	0.70647	93.6	101.7	112.2	92.4	6.34	16.75	27.78	23.49	High	High	High	High	High	High	High	High	High	High	High	High	High
High	Master Protein	P61925	cAMP-dependent protein kinase inhibitor alpha (PKI-alpha) (cAMP-dependent protein kinase inhibitor, muscle/brain isoform)	PKIA	0	43.279	42	2	20	2	76	8	4.54	632	2	0	0.912	0.717119	1.129	0.535692	0.904	0.837874	1.119	0.405408	1.23751	0.18188	1.009	0.992546	90.1	99.7	111.5	98.7	13.68	16.08	19.61	18.27	High	High	High	High	High	High	High	High	High	High	High	High	High
High	Master Protein	P12956	X-ray repair cross-complementing protein 6 (EC 3.6.4.-) (EC 4.2.99.-) (5'-deoxyribose-5-phosphate lyase Ku70) (5'-dRP lyase Ku70) (70 kDa subunit of Ku antigen) (ATP-dependent DNA helicase 2 subunit 1) (ATP-dependent DNA helicase II 70 kDa subunit) (CTC box-binding factor 75 kDa subunit) (CTC75) (CTCBF) (DNA repair protein XRCC6) (Lupus Ku autoantigen protein p70) (Ku70) (Thyroid-lupus autoantige…	XRCC6	0	43.241	12	6	28	6	609	69.8	6.64	541	6	0	0.998	0.998905	0.715	0.222045	1.051	0.896876	0.753	0.496394	0.716514	0.279182	0.95	0.904283	109	103.7	78.1	109.2	14.01	25.01	33.37	22.78	High	High	High	High	High	High	High	High	High	High	High	High	High
High	Master Protein	P19823	Inter-alpha-trypsin inhibitor heavy chain H2 (ITI heavy chain H2) (ITI-HC2) (Inter-alpha-inhibitor heavy chain 2) (Inter-alpha-trypsin inhibitor complex component II) (Serum-derived hyaluronan-associated protein) (SHAP)	ITIH2	0	43.224	10	6	11	6	946	106.4	6.86	358	6	0	1.03	0.735716	0.879	0.869354	0.988	0.978866	0.843	0.511901	0.853308	0.422784	1.043	0.865039	104.3	105.5	89	101.2	23.68	18.49	25.37	24.79	High	High	High	Not Found	Not Found	Not Found	High	High	High	High	High	High	High
High	Master Protein	Q8NBX0	Saccharopine dehydrogenase-like oxidoreductase (EC 1.-.-.-)	SCCPDH	0	43.012	19	5	10	5	429	47.1	9.14	285	5	0	1.076	0.514774	1.086	0.882164	1	0.999986	1.01	0.899191	1.00886	0.940125	1.076	0.320612	101.6	101.5	102.5	94.4	6.3	12.07	7.23	13.92	High	High	High	High	High	High	High	High	High	High	High	High	High
High	Master Protein	P55060	Exportin-2 (Exp2) (Cellular apoptosis susceptibility protein) (Chromosome segregation 1-like protein) (Importin-alpha re-exporter)	CSE1L	0	42.95	6	5	9	5	971	110.3	5.77	326	5	0	1.1	0.857843	0.957	0.747501	1.178	0.388747	1.025	0.997766	0.870236	0.420241	0.934	0.746462	110.2	93.6	95.9	100.2	8.82	13.1	17.97	17.46	High	High	High	High	High	High	High	High	High	High	High	High	High
High	Master Protein	Q8TCD5	5'(3')-deoxyribonucleotidase, cytosolic type (EC 3.1.3.-) (Cytosolic 5',3'-pyrimidine nucleotidase) (Deoxy-5'-nucleotidase 1) (dNT-1)	NT5C	0	42.747	35	5	22	5	201	23.4	6.64	850	5	0	1.166	0.675567	0.903	0.865038	1.147	0.564739	0.888	0.933268	0.774081	0.370319	1.017	0.996001	114.2	99.6	88.4	97.9	8.35	16.62	16.98	23.18	High	High	High	High	High	High	High	High	High	High	High	High	High
High	Master Protein	P55789	FAD-linked sulfhydryl oxidase ALR (EC 1.8.3.2) (Augmenter of liver regeneration) (hERV1) (Hepatopoietin)	GFER	0	42.718	24	4	14	4	205	23.4	7.62	631	4	0	0.923	0.981384	1.013	0.999447	0.985	0.999351	1.081	0.927271	1.09759	0.973599	0.937	0.928161	95.3	96.8	104.6	103.3	13.83	5.31	10.23	13.36	High	High	High	High	High	High	High	High	High	High	High	High	High
High	Master Protein	P62191	26S proteasome regulatory subunit 4 (P26s4) (26S proteasome AAA-ATPase subunit RPT2) (Proteasome 26S subunit ATPase 1)	PSMC1	0	42.675	21	6	16	6	440	49.2	6.21	462	6	0	1.075	0.66849	0.778	0.0862428	1.168	0.188264	0.845	0.423134	0.72432	0.0204975	0.921	0.667007	113.9	97.6	82.5	106	14.28	15.72	19.3	17.56	High	High	High	High	High	High	High	High	High	High	High	High	High
High	Master Protein	Q9BV79	Enoyl-[acyl-carrier-protein] reductase, mitochondrial (EC 1.3.1.104) (2-enoyl thioester reductase) (Nuclear receptor-binding factor 1) (HsNrbf-1) (NRBF-1)	MECR	0	42.524	12	4	21	4	373	40.4	8.76	721	4	0	1.211	0.120316	1.085	0.998531	1.069	0.55248	0.958	0.84151	0.895795	0.266074	1.133	0.628212	109.4	102.3	98	90.3	4.06	10.9	14.88	17.06	High	High	High	High	High	High	High	High	High	High	High	High	High
High	Master Protein	Q3LXA3	Triokinase/FMN cyclase (Bifunctional ATP-dependent dihydroxyacetone kinase/FAD-AMP lyase (cyclizing)) [Includes: ATP-dependent dihydroxyacetone kinase (DHA kinase) (EC 2.7.1.28) (EC 2.7.1.29) (Glycerone kinase) (Triokinase) (Triose kinase); FAD-AMP lyase (cyclizing) (EC 4.6.1.15) (FAD-AMP lyase (cyclic FMN forming)) (FMN cyclase)]	TKFC	0	42.522	14	5	5	5	575	58.9	7.49	216	5	0	1.157	0.39946	0.888	0.32382	1.108	0.438646	0.85	0.290815	0.766784	0.0363568	1.044	0.999762	113.2	102.1	86.8	97.8	10.71	12.04	24.49	12.04	High	High	High	High	High	High	Not Found	Not Found	Not Found	High	High	High	High
High	Master Protein	P11047	Laminin subunit gamma-1 (Laminin B2 chain) (Laminin-1 subunit gamma) (Laminin-10 subunit gamma) (Laminin-11 subunit gamma) (Laminin-2 subunit gamma) (Laminin-3 subunit gamma) (Laminin-4 subunit gamma) (Laminin-6 subunit gamma) (Laminin-7 subunit gamma) (Laminin-8 subunit gamma) (Laminin-9 subunit gamma) (S-laminin subunit gamma) (S-LAM gamma)	LAMC1	0	42.498	3	4	8	4	1609	177.5	5.12	213	4	0	1.129	0.203425	1.028	0.896927	1.123	0.33199	1.022	0.749085	0.910599	0.110061	1.006	0.981838	108.5	96.6	98.8	96.1	8.17	10.53	11.36	16.74	High	High	High	High	High	High	High	High	High	High	High	High	High
High	Master Protein	Q8WW22	DnaJ homolog subfamily A member 4	DNAJA4	0	42.358	19	6	22	6	397	44.8	7.59	457	6	0	1.063	0.998809	0.897	0.36967	1.074	0.980999	0.906	0.499517	0.843866	0.419665	0.989	0.991888	107.6	100.2	90.8	101.3	9.32	11.43	17.47	13.57	High	High	High	High	High	High	High	High	High	High	High	High	High
High	Master Protein	P16298	Serine/threonine-protein phosphatase 2B catalytic subunit beta isoform (EC 3.1.3.16) (CAM-PRP catalytic subunit) (Calmodulin-dependent calcineurin A subunit beta isoform) (CNA beta)	PPP3CB	0	42.347	9	4	39	2	524	59	5.91	1083	4	0	1.006	0.999952	0.838	0.185075	1.027	0.510752	0.855	0.882485	0.83365	0.274672	0.98	0.368353	105.2	102.5	87.7	104.6	5.16	13.94	17.61	10.76	High	High	High	High	High	High	High	High	High	High	High	High	High
High	Master Protein	O75431	Metaxin-2 (Mitochondrial outer membrane import complex protein 2)	MTX2	0	42.194	20	4	16	4	263	29.7	6.29	624	4	0	1.108	0.803337	1.028	0.879813	1.095	0.976968	1.016	0.609142	0.928839	0.49669	1.012	0.92825	106.8	97.6	99.2	96.4	10.32	9.38	18.3	14.11	High	High	High	High	High	High	High	High	High	High	High	High	High
High	Master Protein	O43464	Serine protease HTRA2, mitochondrial (EC 3.4.21.108) (High temperature requirement protein A2) (HtrA2) (Omi stress-regulated endoprotease) (Serine protease 25) (Serine proteinase OMI)	HTRA2	0	42.149	19	5	8	5	458	48.8	10.07	297	5	0	1.049	0.92588	1.053	0.966895	1.07	0.62645	1.073	0.719854	1.00292	0.9991	0.981	0.885653	102.8	96.1	103.1	98	10.88	11.91	6.34	11.83	Not Found	Not Found	Not Found	High	High	High	High	High	High	High	High	High	High
High	Master Protein	Q6JBY9	CapZ-interacting protein (Protein kinase substrate CapZIP) (RCSD domain-containing protein 1)	RCSD1	0	41.962	24	7	22	7	416	44.5	5.4	323	7	0	0.954	0.289493	1.102	0.465913	0.997	0.966176	1.152	0.0417313	1.15563	0.0396195	0.957	0.367655	95.1	95.4	109.9	99.7	7.26	10.79	10.72	10.48	High	High	High	High	High	High	High	High	High	High	High	High	High
High	Master Protein	A0A7P0T9D8	ATP-dependent (S)-NAD(P)H-hydrate dehydratase (EC 4.2.1.93) (ATP-dependent NAD(P)HX dehydratase) (Carbohydrate kinase domain-containing protein)	NAXD	0	41.811	29	6	13	6	329	35.1	8.62	374	6	0	1.034	0.711148	1.104	0.679629	0.979	0.696271	1.046	0.666456	1.06795	0.997943	1.056	0.999989	98.6	100.7	105.3	95.4	8.44	13.67	14.89	8.98	High	High	High	High	High	High	High	High	High	Not Found	Not Found	High	High
High	Master Protein	P22033	Methylmalonyl-CoA mutase, mitochondrial (MCM) (EC 5.4.99.2) (Methylmalonyl-CoA isomerase)	MMUT	0	41.795	11	7	29	7	750	83.1	6.93	625	7	0	1.06	0.48193	1.062	0.39534	1.026	0.951664	1.028	0.903559	1.00098	0.999145	1.033	0.675995	102.1	99.4	102.2	96.3	4.84	10.59	12.44	11.3	High	High	High	High	High	High	High	High	High	High	High	High	High
High	Master Protein	Q96K76	Ubiquitin carboxyl-terminal hydrolase 47 (EC 3.4.19.12) (Deubiquitinating enzyme 47) (Ubiquitin thioesterase 47) (Ubiquitin-specific-processing protease 47)	USP47	0	41.764	6	5	10	5	1375	157.2	5.08	333	5	0	1.083	0.814009	1.048	0.998126	1.056	0.934734	1.022	0.999343	0.96833	0.926501	1.025	0.983662	104.2	98.7	100.9	96.3	7.15	12.63	13.44	8.88	High	High	High	High	High	High	Not Found	Not Found	Not Found	High	High	High	High
High	Master Protein	J3KTL2	Serine/arginine-rich splicing factor 1 (Splicing factor, arginine/serine-rich 1)	SRSF1	0	41.687	30	7	20	7	253	28.3	10.08	380	7	0	1.089	0.381744	1.01	0.999895	1.093	0.539868	1.013	0.996661	0.926692	0.53959	0.997	0.986472	106.4	97.3	98.6	97.7	9.35	11.73	4.45	17.57	High	High	High	High	High	High	High	High	High	High	High	High	High
High	Master Protein	P00734	Prothrombin (EC 3.4.21.5) (Coagulation factor II) [Cleaved into: Activation peptide fragment 1; Activation peptide fragment 2; Thrombin light chain; Thrombin heavy chain]	F2	0	41.563	8	3	16	3	622	70	5.9	314	3	0	1.219	0.29214	0.889	0.906547	1.106	0.607715	0.807	0.607356	0.729706	0.164586	1.102	0.897631	115.8	104.7	84.5	95	26.6	15.79	26.2	21.81	High	High	High	High	High	High	High	High	High	High	High	High	High
High	Master Protein	A0A0J9YX62	DnaJ heat shock protein family (Hsp40) member B6	DNAJB6	0	41.46	17	4	15	3	334	36.6	7.18	613	4	1	1.074	0.630184	0.88	0.658086	1.105	0.469211	0.905	0.80952	0.819013	0.197984	0.973	0.987699	109.4	99.1	89.6	101.9	5.27	8.02	13.36	14.94	High	High	High	High	High	High	High	High	High	Not Found	Not Found	High	High
High	Master Protein	Q9UKU7	Isobutyryl-CoA dehydrogenase, mitochondrial (IBDH) (EC 1.3.8.5) (Activator-recruited cofactor 42 kDa component) (ARC42) (Acyl-CoA dehydrogenase family member 8) (ACAD-8)	ACAD8	0	41.422	15	6	16	6	415	45	7.85	385	6	0	1.205	0.203043	0.883	0.556697	1.191	0.411357	0.873	0.304443	0.732143	0.0350356	1.012	0.942644	117.6	98.7	86.1	97.6	13.87	11.45	23.83	14.65	High	High	High	High	High	High	High	High	High	High	High	High	High
High	Master Protein	H0YDB2	Stromal interaction molecule 1	STIM1	0	41.371	9	6	19	6	716	80.9	6.71	413	6	0	1.005	0.992287	0.927	0.218945	1.017	0.977594	0.938	0.567417	0.922927	0.464	0.988	0.838339	102.5	100.8	94.6	102.1	6.69	9.51	4.65	12.75	High	High	High	High	High	High	High	High	High	High	High	High	High
High	Master Protein	P35580	Myosin-10 (Cellular myosin heavy chain, type B) (Myosin heavy chain 10) (Myosin heavy chain, non-muscle IIb) (Non-muscle myosin heavy chain B) (NMMHC-B) (Non-muscle myosin heavy chain IIb) (NMMHC II-b) (NMMHC-IIB)	MYH10	0	41.361	3	4	32	2	1976	228.9	5.54	1119	4	0	1.061	0.939985	0.964	0.902031	1.049	0.816811	0.953	0.981145	0.908658	0.700453	1.011	0.981615	105.1	100.3	95.5	99.1	9.65	14.86	11.48	21.56	High	High	High	Not Found	Not Found	Not Found	High	High	High	Not Found	Not Found	High	High
High	Master Protein	P23381	Tryptophan--tRNA ligase, cytoplasmic (EC 6.1.1.2) (Interferon-induced protein 53) (IFP53) (Tryptophanyl-tRNA synthetase) (TrpRS) (hWRS) [Cleaved into: T1-TrpRS; T2-TrpRS]	WARS1	0	41.285	19	7	24	7	471	53.1	6.23	402	7	0	0.979	0.91143	1.022	0.999879	0.941	0.999999	0.983	0.93788	1.04438	0.955764	1.04	0.857366	96.9	103	101.2	99	8.11	7.73	10.51	6.87	High	High	High	High	High	High	High	High	High	High	High	High	High
High	Master Protein	Q9NWU1	3-oxoacyl-[acyl-carrier-protein] synthase, mitochondrial (EC 2.3.1.41) (Beta-ketoacyl-ACP synthase)	OXSM	0	41.282	14	5	10	5	459	48.8	7.66	298	5	0	1.122	0.10547	1.042	0.962687	1.12	0.322128	1.04	0.998553	0.928505	0.37072	1.002	0.861668	107.7	96.2	100	96	2.87	9.08	7.65	14.27	High	High	High	Not Found	Not Found	Not Found	Not Found	Not Found	Not Found	High	High	High	High
High	Master Protein	P58546	Myotrophin (Protein V-1)	MTPN	0	41.161	27	3	24	3	118	12.9	5.52	858	3	0	0.855	0.0344401	0.935	0.872163	0.95	0.267143	1.039	0.293613	1.09277	0.0186563	0.9	0.582115	92.7	97.5	101.3	108.4	11.21	6.82	12.43	10.55	High	High	High	High	High	High	High	High	High	High	High	High	High
High	Master Protein	A0A2U3TZL5	CD59 glycoprotein (MAC-inhibitory protein) (Membrane attack complex inhibition factor) (Protectin)	CD59	0	41.154	25	3	49	3	120	13.3	6.25	1160	3	0	0.844	0.821511	0.868	0.998552	0.98	0.96343	1.008	0.995502	1.02857	0.926666	0.861	0.963355	94.5	96.4	97.2	111.9	23.79	20.74	37.14	26.9	High	High	High	High	High	High	High	High	High	High	High	High	High
High	Master Protein	A0A7P0T8Y5	Dystrobrevin	DTNA	0	41.131	12	5	18	5	617	69.2	6.49	616	5	0	1.06	0.99982	0.814	0.180697	1.189	0.643796	0.913	0.836455	0.768206	0.320606	0.892	0.427524	112.6	94.7	86.5	106.2	12.24	15.96	15.73	11.78	High	High	High	High	High	High	High	High	High	High	High	High	High
High	Master Protein	Q14914	Prostaglandin reductase 1 (PRG-1) (15-oxoprostaglandin 13-reductase) (EC 1.3.1.48) (Dithiolethione-inducible gene 1 protein) (D3T-inducible gene 1 protein) (DIG-1) (Leukotriene B4 12-hydroxydehydrogenase) (NAD(P)H-dependent alkenal/one oxidoreductase) (EC 1.3.1.74)	PTGR1	0	41.118	23	5	14	5	329	35.8	8.29	390	5	0	0.972	0.999651	1.064	0.999998	0.948	0.999701	1.038	0.999997	1.09509	0.999642	1.025	1	95.7	101	104.8	98.5	12.39	12.43	13.54	13.01	High	High	High	High	High	High	High	High	High	High	High	High	High
High	Master Protein	I3L3Q4	Glyoxalase domain containing 4	GLOD4	0	40.929	26	6	28	1	227	25.5	7.01	694	6	0	1.024	0.998141	1.176	0.218673	1.08	0.869586	1.24	0.0605697	1.14894	0.230954	0.948	0.710052	98.7	91.4	113.4	96.4	4.88	11.11	0.87	8.47	High	High	High	High	High	High	Not Found	Not Found	Not Found	Not Found	Not Found	Not Found	Not Found
High	Master Protein	Q9Y3F4	Serine-threonine kinase receptor-associated protein (MAP activator with WD repeats) (UNR-interacting protein) (WD-40 repeat protein PT-WD)	STRAP	0	40.871	24	6	13	6	350	38.4	5.12	346	6	0	1.114	0.472027	0.878	0.900735	1.075	0.581168	0.847	0.820347	0.788427	0.267419	1.037	0.996016	110.6	102.9	87.2	99.3	12.69	11.4	14.38	12.41	High	High	High	High	High	High	High	High	High	High	High	High	High
High	Master Protein	P84157	Matrix-remodeling-associated protein 7	MXRA7	0	40.795	27	4	28	4	204	21.5	4.26	610	4	0	1.022	0.999195	1.421	0.636993	0.918	0.995435	1.277	0.699022	1.3913	0.665647	1.113	0.999263	89.7	97.7	124.8	87.8	24.23	23.82	15.41	28.74	High	High	High	High	High	High	High	High	High	High	High	High	High
High	Master Protein	Q9UI09	NADH dehydrogenase [ubiquinone] 1 alpha subcomplex subunit 12 (13 kDa differentiation-associated protein) (Complex I-B17.2) (CI-B17.2) (CIB17.2) (NADH-ubiquinone oxidoreductase subunit B17.2)	NDUFA12	0	40.793	42	5	20	5	145	17.1	9.63	407	5	0	1.267	0.285362	0.988	0.995578	1.057	0.99508	0.824	0.289159	0.779438	0.305786	1.199	0.236214	113.8	107.7	88.7	89.8	7.66	9.92	24.7	16.41	High	High	High	High	High	High	High	High	High	High	High	High	High
High	Master Protein	A6NMN0	Phosphorylase b kinase regulatory subunit	PHKA1	0	40.659	5	6	21	6	1240	139	6.18	394	6	0	0.918	0.995495	0.68	0.033027	1.072	0.652997	0.793	0.433176	0.740357	0.115421	0.857	0.337967	106.3	99.2	78.7	115.8	9.7	21.75	15.75	16.86	High	High	High	High	High	High	High	High	High	High	High	High	High
High	Master Protein	P60953	Cell division control protein 42 homolog (EC 3.6.5.2) (G25K GTP-binding protein)	CDC42	0	40.59	27	4	21	3	191	21.2	6.55	619	4	0	0.875	0.521883	1.104	0.537898	0.842	0.205035	1.063	0.891724	1.26177	0.108442	1.039	0.859223	87.1	103.4	109.9	99.5	8.26	17.29	10.03	17.32	High	High	High	High	High	High	High	High	High	High	High	High	High
High	Master Protein	A0A804HJB7	Translational activator of cytochrome c oxidase I	TACO1	0	40.582	17	4	18	4	296	32.3	8.29	621	4	0	1.011	0.657005	1.172	0.109586	0.952	0.992731	1.104	0.788186	1.1595	0.726048	1.062	0.317546	95.3	100	110.5	94.2	10.87	9.4	7.29	15.62	High	High	High	High	High	High	High	High	High	High	High	High	High
High	Master Protein	P51648	Aldehyde dehydrogenase family 3 member A2 (EC 1.2.1.3) (EC 1.2.1.94) (Aldehyde dehydrogenase 10) (Fatty aldehyde dehydrogenase) (Microsomal aldehyde dehydrogenase)	ALDH3A2	0	40.554	18	7	14	7	485	54.8	7.88	259	7	0	1.199	0.0597355	0.938	0.651931	1.131	0.171477	0.885	0.342838	0.782837	0.0135048	1.06	0.912949	114.2	101	89.4	95.3	5.96	10.11	10.45	14	High	High	High	High	High	High	Not Found	Not Found	Not Found	High	High	High	High
High	Master Protein	Q9H853	Putative tubulin-like protein alpha-4B (EC 3.6.5.-) (Alpha-tubulin 4B)	TUBA4B	0	40.54	11	2	23	1	241	27.5	7.83	693	2	0	1.003	0.983952	1.006	0.881749	1.008	0.899663	1.011	0.977416	1.00299	0.779919	0.995	0.976605	100.2	99.4	100.5	99.9	5.36	7.45	12.63	6.84	High	High	High	High	High	High	High	High	High	High	High	High	High
High	Master Protein	O43741	5'-AMP-activated protein kinase subunit beta-2 (AMPK subunit beta-2)	PRKAB2	0	40.524	22	4	19	4	272	30.3	6.46	486	4	0	1.002	0.999921	1.023	0.998523	1.05	0.592791	1.072	0.724646	1.02085	0.997517	0.954	0.465959	100.7	95.9	102.8	100.5	2.06	4.36	8.45	10.01	High	High	High	High	High	High	High	High	High	High	High	High	High
High	Master Protein	P61086	Ubiquitin-conjugating enzyme E2 K (EC 2.3.2.23) (E2 ubiquitin-conjugating enzyme K) (Huntingtin-interacting protein 2) (HIP-2) (Ubiquitin carrier protein) (Ubiquitin-conjugating enzyme E2-25 kDa) (Ubiquitin-conjugating enzyme E2(25K)) (Ubiquitin-conjugating enzyme E2-25K) (Ubiquitin-protein ligase)	UBE2K	0	40.508	30	4	33	4	200	22.4	5.44	932	4	0	1.088	0.906505	1.063	0.999977	1.028	0.93113	1.004	0.999987	0.976789	0.946228	1.058	0.999742	103.4	100.6	101	95	6.34	10.68	6.87	16.17	High	High	High	High	High	High	High	High	High	High	High	High	High
High	Master Protein	Q8TD30	Alanine aminotransferase 2 (ALT2) (EC 2.6.1.2) (Glutamate pyruvate transaminase 2) (GPT 2) (Glutamic--alanine transaminase 2) (Glutamic--pyruvic transaminase 2)	GPT2	0	40.487	8	3	23	1	523	57.9	7.71	814	3	0	1.014	0.949574	0.983	0.748485	1.042	0.653536	1.01	0.981714	0.970617	0.550896	0.973	0.866724	102.1	98	99.1	100.8	9.85	8.1	6.4	13.28	Not Found	Not Found	Not Found	High	High	High	Not Found	Not Found	Not Found	High	High	High	High
High	Master Protein	A0A7I2V2U2	Small glutamine rich tetratricopeptide repeat co-chaperone alpha	SGTA	0	40.478	16	4	18	4	287	30.9	5.07	428	4	0	1.003	0.76377	1.061	0.592134	0.974	0.925863	1.031	0.382317	1.05816	0.23583	1.03	0.970764	98	100.6	103.7	97.7	6.09	9.42	5.54	7.78	High	High	High	High	High	High	High	High	High	High	High	High	High
High	Master Protein	P24043	Laminin subunit alpha-2 (Laminin M chain) (Laminin-12 subunit alpha) (Laminin-2 subunit alpha) (Laminin-4 subunit alpha) (Merosin heavy chain)	LAMA2	0	40.396	2	4	11	4	3122	343.7	6.4	357	4	0	1.011	0.840654	0.992	0.997872	1.048	0.474258	1.028	0.968394	0.981354	0.818628	0.965	0.864711	101.9	97.3	100	100.8	7.64	8.58	11.02	8.08	Not Found	Not Found	Not Found	High	High	High	High	High	High	High	High	High	High
High	Master Protein	E9PLD0	Ras-related protein Rab-1A	RAB1B	0	40.373	38	5	15	3	169	18.5	5.72	430	5	0	0.905	0.540351	1.072	0.214164	0.918	0.356922	1.087	0.356487	1.1851	0.0353185	0.986	0.9784	91.3	99.5	108.2	100.9	12.03	11.05	18.43	13.57	High	High	High	Not Found	Not Found	Not Found	Not Found	Not Found	Not Found	Not Found	Not Found	High	High
High	Master Protein	O60884	DnaJ homolog subfamily A member 2 (Cell cycle progression restoration gene 3 protein) (Dnj3) (Dj3) (HIRA-interacting protein 4) (Renal carcinoma antigen NY-REN-14)	DNAJA2	0	40.29	29	8	21	8	412	45.7	6.48	325	8	0	1.057	0.530026	0.96	0.239871	1.044	0.355244	0.948	0.384534	0.908484	0.0389332	1.013	0.980941	104.9	100.5	95.3	99.3	7.3	6.04	8.33	7.16	High	High	High	High	High	High	High	High	High	High	High	High	High
High	Master Protein	A0A994J5B1	Erythrocyte membrane protein band 4.1 like 2	EPB41L2	0	40.205	9	8	16	7	1057	118.4	5.49	370	8	1	1.136	0.718206	0.927	0.608712	1.093	0.479604	0.891	0.833498	0.814982	0.21836	1.04	0.96185	110.8	101.4	90.3	97.5	10.32	11.27	14.51	17.6	Not Found	Not Found	Not Found	Not Found	Not Found	Not Found	High	High	High	High	High	High	High
High	Master Protein	O60220	Mitochondrial import inner membrane translocase subunit Tim8 A (Deafness dystonia protein 1) (X-linked deafness dystonia protein)	TIMM8A	0	40.081	38	3	22	3	97	11	5.16	477	3	0	1.043	0.934659	1.024	0.999455	1.012	0.999712	0.994	0.927826	0.982318	0.928474	1.03	0.928625	101.8	100.6	100	97.6	9.45	8.83	20.24	18.87	High	High	High	High	High	High	High	High	High	High	High	High	High
High	Master Protein	Q15181	Inorganic pyrophosphatase (EC 3.6.1.1) (Pyrophosphate phospho-hydrolase) (PPase)	PPA1	0	40.007	24	5	14	5	289	32.6	5.86	388	5	0	1.032	0.649689	0.972	0.961063	0.999	0.915872	0.942	0.743241	0.941349	0.488486	1.033	0.916975	102.3	102.3	96.3	99.1	8.29	7.83	5.62	9.51	High	High	High	High	High	High	High	High	High	High	High	High	High
High	Master Protein	Q9BUF5	Tubulin beta-6 chain (Tubulin beta class V)	TUBB6	0	39.988	15	6	22	1	446	49.8	4.88	466	6	0	1.062	0.857474	0.976	0.999158	1.036	0.903535	0.952	0.993514	0.919617	0.83998	1.025	0.998742	104.5	100.9	96.1	98.5	19.59	8.51	3.78	11.28	Not Found	Not Found	Not Found	Not Found	Not Found	Not Found	Not Found	Not Found	Not Found	Not Found	Not Found	Not Found	Not Found
High	Master Protein	Q9BV86	N-terminal Xaa-Pro-Lys N-methyltransferase 1 (EC 2.1.1.244) (Alpha N-terminal protein methyltransferase 1A) (Methyltransferase-like protein 11A) (N-terminal RCC1 methyltransferase) (X-Pro-Lys N-terminal protein methyltransferase 1A) (NTM1A) [Cleaved into: N-terminal Xaa-Pro-Lys N-methyltransferase 1, N-terminally processed]	NTMT1	0	39.596	22	3	12	3	223	25.4	5.52	443	3	0	1.09	0.72351	1.004	0.994819	1.007	0.949301	0.928	0.99311	0.921456	0.897438	1.082	0.922829	104.4	103.6	96.2	95.8	9.07	8.84	19.57	15.08	High	High	High	High	High	High	High	High	High	High	High	High	High
High	Master Protein	Q99436	Proteasome subunit beta type-7 (EC 3.4.25.1) (Macropain chain Z) (Multicatalytic endopeptidase complex chain Z) (Proteasome subunit Z) (Proteasome subunit beta-2) (beta-2)	PSMB7	0	39.55	17	4	46	4	277	29.9	7.68	1266	4	0	0.959	0.583662	1.02	0.980342	0.972	0.855497	1.033	0.821586	1.06412	0.486518	0.987	0.933618	96.7	99.6	102.9	100.8	7.53	7.58	7.14	14.27	High	High	High	High	High	High	High	High	High	High	High	High	High
High	Master Protein	P04114	Apolipoprotein B-100 (Apo B-100) [Cleaved into: Apolipoprotein B-48 (Apo B-48)]	APOB	0	39.508	2	7	12	7	4563	515.3	7.05	227	7	0	1.216	0.523397	0.866	0.301607	1.087	0.58645	0.775	0.256105	0.712435	0.0501047	1.118	0.999248	115.8	106.5	82.5	95.2	28.55	33.8	43.03	34.34	High	High	High	High	High	High	High	High	High	High	High	High	High
High	Master Protein	Q08209	Protein phosphatase 3 catalytic subunit alpha (EC 3.1.3.16) (CAM-PRP catalytic subunit) (Calcineurin A alpha) (Calmodulin-dependent calcineurin A subunit alpha isoform) (CNA alpha) (Serine/threonine-protein phosphatase 2B catalytic subunit alpha isoform)	PPP3CA	0	39.481	9	4	17	2	521	58.7	5.86	530	4	2	0.975	0.950123	0.987	0.999151	1.096	0.69546	1.11	0.314219	1.01185	0.938225	0.889	0.215778	101.3	92.4	102.5	103.9	6.69	11.37	12.53	16.3	High	High	High	High	High	High	High	High	High	High	High	High	High
High	Master Protein	Q9Y5J7	Mitochondrial import inner membrane translocase subunit Tim9	TIMM9	0	39.463	38	3	20	3	89	10.4	7.21	484	3	0	0.875	0.497207	1.098	0.298877	0.859	0.277054	1.078	0.526303	1.25428	0.0456184	1.019	0.954898	87.7	102.1	110	100.2	8.04	8.63	7.8	14.91	High	High	High	High	High	High	High	High	High	High	High	High	High
High	Master Protein	P46734	Dual specificity mitogen-activated protein kinase kinase 3 (MAP kinase kinase 3) (MAPKK 3) (EC 2.7.12.2) (MAPK/ERK kinase 3) (MEK 3) (Stress-activated protein kinase kinase 2) (SAPK kinase 2) (SAPKK-2) (SAPKK2)	MAP2K3	0	39.359	20	6	27	3	347	39.3	7.43	597	6	0	1.141	0.151483	0.867	0.229725	1.074	0.246556	0.816	0.139905	0.760036	0.00683865	1.062	0.985961	112.1	104.4	85.2	98.3	12.36	8.68	17.49	10.84	High	High	High	High	High	High	Not Found	Not Found	Not Found	High	High	High	High
High	Master Protein	P08294	Extracellular superoxide dismutase [Cu-Zn] (EC-SOD) (EC 1.15.1.1)	SOD3	0	39.329	11	2	18	2	240	25.8	6.61	396	2	0	1.087	0.267753	0.932	0.996513	1.159	0.217135	0.994	0.999769	0.857143	0.296776	0.937	0.998621	109.9	94.8	94.2	101.1	15.31	11.85	14.04	22.53	High	High	High	High	High	High	High	High	High	High	High	High	High
High	Master Protein	Q15370	Elongin-B (EloB) (Elongin 18 kDa subunit) (RNA polymerase II transcription factor SIII subunit B) (SIII p18) (Transcription elongation factor B polypeptide 2)	ELOB	0	39.314	48	5	42	5	118	13.1	4.88	443	5	0	0.975	0.932322	1.029	0.854971	0.995	0.987514	1.05	0.713132	1.05516	0.628142	0.98	0.987511	97.9	98.4	103.3	100.4	5.98	6.46	5.47	8.18	High	High	High	High	High	High	High	High	High	High	High	High	High
High	Master Protein	Q8N4Q1	Mitochondrial intermembrane space import and assembly protein 40 (Coiled-coil-helix-coiled-coil-helix domain-containing protein 4)	CHCHD4	0	39.222	42	5	15	5	142	16	4.31	302	5	0	0.92	0.999971	1.006	0.650546	0.848	0.860592	0.927	0.973123	1.09259	0.721759	1.085	0.800404	91.8	108.2	100.3	99.7	15.37	14.57	22.91	16.06	High	High	High	High	High	High	High	High	High	High	High	High	High
High	Master Protein	Q00765	Receptor expression-enhancing protein 5 (Polyposis locus protein 1) (Protein TB2)	REEP5	0	39.15	15	4	34	4	189	21.5	8.1	496	4	0	0.896	0.919253	1.019	0.87512	0.911	0.992032	1.037	0.688673	1.13819	0.63098	0.983	0.971907	91.9	100.9	104.6	102.6	20.77	9.66	10.89	15.14	High	High	High	High	High	High	High	High	High	High	High	High	High
High	Master Protein	Q15119	[Pyruvate dehydrogenase (acetyl-transferring)] kinase isozyme 2, mitochondrial (EC 2.7.11.2) (Pyruvate dehydrogenase kinase isoform 2) (PDH kinase 2) (PDKII)	PDK2	0	38.967	13	3	11	3	407	46.1	6.61	311	3	0	1.236	0.192806	0.911	0.977843	1.102	0.820439	0.812	0.401179	0.736615	0.17007	1.122	0.47624	115.8	105.1	85.3	93.7	17.59	18.38	24.93	24.02	Not Found	Not Found	Not Found	High	High	High	High	High	High	High	High	High	High
High	Master Protein	Q8NE71	ATP-binding cassette sub-family F member 1 (ATP-binding cassette 50) (TNF-alpha-stimulated ABC protein)	ABCF1	0	38.925	10	5	14	5	845	95.9	6.8	296	5	0	0.986	0.975573	1.032	0.99923	1.019	0.999832	1.066	0.983267	1.04646	0.994527	0.968	0.930695	99	97.1	103.6	100.3	9.92	10.95	18.61	17.45	High	High	High	High	High	High	High	High	High	High	High	High	High
High	Master Protein	P49368	T-complex protein 1 subunit gamma (TCP-1-gamma) (CCT-gamma) (Chaperonin containing T-complex polypeptide 1 subunit 3) (hTRiC5)	CCT3	0	38.889	14	7	24	7	545	60.5	6.49	575	7	0	1.098	0.457168	0.826	0.423467	1.203	0.568126	0.905	0.326153	0.751965	0.0632326	0.913	0.995732	114.5	95.1	86.1	104.3	10.25	13.07	21.12	17.04	High	High	High	High	High	High	High	High	High	High	High	High	High
High	Master Protein	A0A2R8Y4T1	Tensin 1	TNS1	0	38.827	5	7	15	7	1860	199.4	8.34	286	7	0	1.083	0.453176	0.929	0.991679	1.085	0.230621	0.931	0.998147	0.858333	0.426677	0.997	0.942858	108	99.5	92.7	99.8	6.46	11.96	11.53	13.88	High	High	High	Not Found	Not Found	Not Found	High	High	High	High	High	High	High
High	Master Protein	E7EM64	COP9 signalosome complex subunit 6	COPS6	0	38.82	19	5	8	5	326	36	5.73	193	5	0	1.072	0.289021	0.912	0.207192	1.048	0.353641	0.892	0.16325	0.851402	0.0133447	1.022	0.998362	107	102.1	91.1	99.8	6.32	6.98	13.81	11.32	Not Found	Not Found	Not Found	High	High	High	Not Found	Not Found	Not Found	High	High	High	High
High	Master Protein	A0A994J5W4	Epidermal growth factor receptor pathway substrate 15	EPS15	0	38.657	10	5	12	5	755	83.4	4.63	302	5	0	0.967	0.987717	0.848	0.429893	1.043	0.926095	0.915	0.932196	0.878025	0.722091	0.927	0.660298	103.3	99.1	90.7	106.9	5.98	8.94	13.56	19.31	High	High	High	High	High	High	High	High	High	High	High	High	High
High	Master Protein	P09110	3-ketoacyl-CoA thiolase, peroxisomal (EC 2.3.1.16) (Acetyl-CoA C-myristoyltransferase) (EC 2.3.1.155) (Acetyl-CoA acyltransferase) (EC 2.3.1.9) (Beta-ketothiolase) (Peroxisomal 3-oxoacyl-CoA thiolase)	ACAA1	0	38.536	17	4	6	4	424	44.3	8.44	150	4	0	1.133	0.261602	1.028	0.997712	1.103	0.482511	1.001	0.926159	0.907579	0.302219	1.027	0.951501	108.2	98.1	98.2	95.5	12.79	12.31	10.33	18.87	High	High	High	High	High	High	High	High	High	High	High	High	High
High	Master Protein	A0A0U1RRL7	Protein MMP24OS (MMP24 opposite strand)	MMP24OS	0	38.5	37	1	12	1	71	7.7	4.72	477	1	0	1.128	0.994698	1.027	0.719278	1.016	0.955122	0.924	0.859944	0.910208	0.677302	1.111	0.987448	105.8	104.2	96.3	93.8	11.23	15.01	9.41	27.24	High	High	High	Not Found	Not Found	Not Found	High	High	High	High	High	High	High
High	Master Protein	C9JU00	Fibrinogen gamma chain	FGG	0	38.422	42	4	17	1	123	14	7.2	387	4	0	0.963	0.980752	1.001	0.891671	1.013	0.999969	1.053	0.991622	1.03963	0.991642	0.95	0.953367	98.4	97.1	102.3	102.2	17.43	26.89	10.58	34.84	High	High	High	Not Found	Not Found	Not Found	Not Found	Not Found	Not Found	Not Found	Not Found	High	High
High	Master Protein	Q9UMR2	ATP-dependent RNA helicase DDX19B (EC 3.6.4.13) (DEAD box RNA helicase DEAD5) (DEAD box protein 19B)	DDX19B	0	38.072	12	5	20	5	479	53.9	6.3	375	5	0	0.962	0.999941	0.871	0.529824	1.017	0.985565	0.92	0.768214	0.904809	0.670175	0.946	0.960822	101.9	100.2	92.2	105.8	5.12	14.88	18.64	19.44	High	High	High	High	High	High	High	High	High	High	High	High	High
High	Master Protein	P49247	Ribose-5-phosphate isomerase (EC 5.3.1.6) (Phosphoriboisomerase)	RPIA	0	38.027	26	7	23	7	311	33.2	8.54	517	7	0	0.975	0.88284	0.959	0.994708	0.956	0.995128	0.94	0.88004	0.982776	0.831501	1.02	0.929134	98.7	103.2	97	101.2	12.89	13.8	7.23	18.14	High	High	High	High	High	High	High	High	High	High	High	High	High
High	Master Protein	P35813	Protein phosphatase 1A (EC 3.1.3.16) (Protein phosphatase 2C isoform alpha) (PP2C-alpha) (Protein phosphatase IA)	PPM1A	0	38.003	26	8	25	6	382	42.4	5.36	502	8	2	1.034	0.858224	0.977	0.992365	1.026	0.923661	0.969	0.999504	0.944606	0.970171	1.008	0.9969	102.9	100.3	97.2	99.5	6.87	9.64	6.98	12.08	High	High	High	High	High	High	High	High	High	High	High	High	High
High	Master Protein	P22307	Sterol carrier protein 2 (SCP-2) (Acetyl-CoA C-myristoyltransferase) (EC 2.3.1.155) (Non-specific lipid-transfer protein) (NSL-TP) (Propanoyl-CoA C-acyltransferase) (EC 2.3.1.176) (SCP-2/3-oxoacyl-CoA thiolase) (SCP-2/thiolase) (EC 2.3.1.16) (SCP-chi) (SCPX) (Sterol carrier protein X) (SCP-X)	SCP2	0	37.986	14	6	20	6	547	59	6.89	361	6	0	1.045	0.999117	1.151	0.128573	0.954	0.40416	1.051	0.942379	1.10164	0.269646	1.095	0.177848	97.4	102.1	107.3	93.2	4.32	9.22	8.12	11.07	High	High	High	High	High	High	High	High	High	High	High	High	High
High	Master Protein	Q99757	Thioredoxin, mitochondrial (MTRX) (Mt-Trx) (Thioredoxin-2)	TXN2	0	37.97	23	3	9	3	166	18.4	8.29	191	3	0	1.031	0.981878	1.171	0.45492	0.967	0.836174	1.099	0.73335	1.13665	0.386609	1.066	0.940521	96.6	99.9	109.8	93.7	17	10.12	9.17	16.65	High	High	High	High	High	High	High	High	High	Not Found	Not Found	High	High
High	Master Protein	A0A087WZX2	NADH dehydrogenase [ubiquinone] 1 beta subcomplex subunit 6 (Complex I-B17) (NADH-ubiquinone oxidoreductase B17 subunit)	NDUFB6	0	37.952	34	3	42	3	97	11.7	9.48	1718	3	0	0.916	0.776221	1.095	0.156142	0.929	0.376192	1.111	0.455283	1.1952	0.0535091	0.986	0.836415	91.7	98.7	109.6	100.1	5.4	12.95	11.54	14.08	High	High	High	High	High	High	High	High	High	High	High	High	High
High	Master Protein	P38606	V-type proton ATPase catalytic subunit A (V-ATPase subunit A) (EC 7.1.2.2) (V-ATPase 69 kDa subunit) (Vacuolar ATPase isoform VA68) (Vacuolar proton pump subunit alpha)	ATP6V1A	0	37.949	7	3	10	3	617	68.3	5.52	362	3	0	1.019	0.880682	0.999	0.975545	0.993	0.999044	0.974	0.577059	0.980159	0.751711	1.026	0.708642	100.8	101.5	98.8	98.9	3.66	4.42	9.26	7.09	High	High	High	High	High	High	High	High	High	High	High	High	High
High	Master Protein	P55042	GTP-binding protein RAD (RAD1) (Ras associated with diabetes)	RRAD	0	37.823	22	4	14	4	308	33.2	8.88	474	4	0	1.153	0.461897	0.903	0.742464	1.111	0.544911	0.87	0.660162	0.782609	0.160435	1.038	0.998176	112.7	101.4	88.2	97.7	10.01	12.14	9.86	18.88	High	High	High	High	High	High	High	High	High	High	High	High	High
High	Master Protein	P14550	Aldo-keto reductase family 1 member A1 (EC 1.1.1.2) (EC 1.1.1.372) (EC 1.1.1.54) (Alcohol dehydrogenase [NADP(+)]) (Aldehyde reductase) (Glucuronate reductase) (EC 1.1.1.19) (Glucuronolactone reductase) (EC 1.1.1.20) (S-nitroso-CoA reductase) (ScorR) (EC 1.6.-.-)	AKR1A1	0	37.644	26	6	13	6	325	36.6	6.79	283	6	0	1.105	0.532494	0.99	0.767097	1.12	0.345115	1.003	0.919265	0.89566	0.206129	0.987	0.97637	108.3	96.7	97	98	10.07	12.85	12.65	18.61	High	High	High	High	High	High	High	High	High	High	High	High	High
High	Master Protein	Q0VDG4	Secernin-3	SCRN3	0	37.621	16	5	27	5	424	48.5	5.55	789	5	0	1.116	0.800623	0.925	0.353066	1.1	0.593739	0.912	0.554573	0.828338	0.138187	1.015	0.971955	110.1	100.1	91.2	98.6	16.42	12.21	11.11	10.55	High	High	High	High	High	High	High	High	High	High	High	High	High
High	Master Protein	P35914	Hydroxymethylglutaryl-CoA lyase, mitochondrial (HL) (HMG-CoA lyase) (EC 4.1.3.4) (3-hydroxy-3-methylglutarate-CoA lyase)	HMGCL	0	37.579	18	4	16	4	325	34.3	8.54	434	4	0	0.981	0.738704	0.949	0.888038	0.969	0.773977	0.937	0.861213	0.966867	0.447154	1.012	0.99983	99.6	102.7	96.3	101.5	10.19	6.6	16.04	8.98	High	High	High	High	High	High	High	High	High	High	High	High	High
High	Master Protein	P51572	B-cell receptor-associated protein 31 (BCR-associated protein 31) (Bap31) (6C6-AG tumor-associated antigen) (Protein CDM) (p28)	BCAP31	0	37.569	16	5	14	5	246	28	8.44	290	5	0	1.005	0.999708	0.997	0.9999	1.024	0.950396	1.016	0.981616	0.992071	0.999073	0.981	0.948771	100.9	98.5	100.1	100.4	7.17	8.74	21.6	12.71	Not Found	Not Found	Not Found	High	High	High	High	High	High	High	High	High	High
High	Master Protein	P17987	T-complex protein 1 subunit alpha (TCP-1-alpha) (CCT-alpha) (Chaperonin containing T-complex polypeptide 1 subunit 1)	TCP1	0	37.482	15	5	8	5	556	60.3	6.11	143	5	0	1.06	0.753897	0.892	0.392085	1.042	0.759903	0.877	0.386329	0.84176	0.135597	1.018	0.999999	106.8	102.5	89.9	100.8	13.76	15.82	9.65	7.3	High	High	High	High	High	High	High	High	High	Not Found	Not Found	High	High
High	Master Protein	P56385	ATP synthase subunit e, mitochondrial (ATPase subunit e) (ATP synthase membrane subunit e) [Cleaved into: ATP synthase subunit e, mitochondrial, N-terminally processed]	ATP5ME	0	37.439	32	3	164	3	69	7.9	9.35	3243	3	0	1.014	0.809394	1.099	0.265848	0.974	0.97146	1.056	0.948418	1.08402	0.831895	1.041	0.381591	97.6	100.2	105.8	96.3	5.11	14.19	14.25	19.19	High	High	High	High	High	High	High	High	High	High	High	High	High
High	Master Protein	O95373	Importin-7 (Imp7) (Ran-binding protein 7) (RanBP7)	IPO7	0	37.295	4	3	17	3	1038	119.4	4.82	586	3	0	1.09	0.620635	0.96	0.513838	1.102	0.653379	0.971	0.481938	0.881372	0.132986	0.99	0.999895	107.9	98	95.1	99	7.89	8.28	12.8	9.57	High	High	High	High	High	High	High	High	High	High	High	High	High
High	Master Protein	A0A2R8Y811	Small ribosomal subunit protein uS11 (40S ribosomal protein S14)	RPS14	0	37.273	23	2	28	2	150	16.1	10.05	659	2	0	1.198	0.107166	0.934	0.437566	1.164	0.194166	0.907	0.276157	0.779514	0.0116224	1.029	0.979248	115.2	98.9	89.8	96.1	9.91	8.72	15.64	13.24	High	High	High	High	High	High	High	High	High	High	High	High	High
High	Master Protein	A6NP24	Quinone oxidoreductase (EC 1.6.5.5) (NADPH:quinone reductase) (Zeta-crystallin)	CRYZ	0	37.249	32	5	32	5	243	26	8.88	730	5	0	1	0.983039	1.018	0.994618	0.964	0.993837	0.981	0.999006	1.01722	0.999603	1.038	0.999178	98.7	102.4	100.4	98.6	14.32	14.3	16.18	18.82	High	High	High	High	High	High	High	High	High	High	High	High	High
High	Master Protein	P61081	NEDD8-conjugating enzyme Ubc12 (EC 2.3.2.34) (NEDD8 carrier protein) (Ubiquitin-conjugating enzyme E2 M)	UBE2M	0	37.246	36	6	15	6	183	20.9	7.69	268	6	0	1.087	0.622284	0.953	0.224686	1.061	0.657957	0.93	0.203311	0.876636	0.0481931	1.025	0.999864	107	100.9	93.8	98.4	7.89	9.38	22.91	7.88	High	High	High	High	High	High	High	High	High	High	High	High	High
High	Master Protein	P51553	Isocitrate dehydrogenase [NAD] subunit gamma, mitochondrial (Isocitric dehydrogenase subunit gamma) (NAD(+)-specific ICDH subunit gamma)	IDH3G	0	37.057	19	4	12	4	393	42.8	8.5	255	4	0	1.156	0.0784073	0.98	0.686139	1.147	0.209752	0.972	0.379969	0.84767	0.0197977	1.008	0.919454	111.6	97.3	94.6	96.5	9.08	11.88	11.77	12.7	High	High	High	High	High	High	Not Found	Not Found	Not Found	High	High	High	High
High	Master Protein	Q8WUM4	Programmed cell death 6-interacting protein (PDCD6-interacting protein) (ALG-2-interacting protein 1) (ALG-2-interacting protein X) (Hp95)	PDCD6IP	0	37.001	6	5	23	5	868	96	6.52	508	5	0	1.225	0.54289	0.888	0.652084	1.176	0.646098	0.852	0.548872	0.725191	0.156251	1.042	0.99678	117.9	100.3	85.5	96.3	11.26	16.3	29.1	22.42	High	High	High	High	High	High	High	High	High	High	High	High	High
High	Master Protein	A0A4W8ZXM2	Immunoglobulin heavy variable 3-72	IGHV3-72	0	36.944	19	1	14	1	101	11.2	7.97	776	1	0	0.996	0.757187	0.911	0.999572	0.969	0.984154	0.886	0.881124	0.914116	0.779945	1.028	0.865314	101.3	104.5	92.6	101.7	29.52	20.29	24.94	23.2	High	High	High	High	High	High	High	High	High	High	High	High	High
High	Master Protein	P06702	Protein S100-A9 (Calgranulin-B) (Calprotectin L1H subunit) (Leukocyte L1 complex heavy chain) (Migration inhibitory factor-related protein 14) (MRP-14) (p14) (S100 calcium-binding protein A9)	S100A9	0	36.942	49	5	19	5	114	13.2	6.13	366	5	0	0.95	0.992656	0.816	0.989802	1.027	0.97368	0.881	0.747944	0.858252	0.957824	0.926	0.82724	103	100.3	88.4	108.4	8.75	39.27	31.66	27.26	High	High	High	High	High	High	High	High	High	High	High	High	High
High	Master Protein	O75688	Protein phosphatase 1B (EC 3.1.3.16) (Protein phosphatase 2C isoform beta) (PP2C-beta)	PPM1B	0	36.652	16	7	17	5	479	52.6	5.05	462	7	0	1.058	0.870173	1.044	0.858098	1.004	0.992443	0.991	0.990043	0.98723	0.999995	1.054	0.932309	101.8	101.4	100.5	96.2	7.64	10.43	8.01	16.75	High	High	High	Not Found	Not Found	Not Found	High	High	High	High	High	High	High
[truncated: 1,175 more rows]
[truncated: 79 more columns]
