# Supplementary material for: Unaltered maximal power and submaximal performance correlates with an oxidative vastus lateralis proteome phenotype during tapering in male cyclists
Source: Physiol Rep. 2025 Apr 23;13(8):e70302. doi: 10.14814/phy2.70302 (PMC12015642; doi:10.14814/phy2.70302)
Supplement: Supplementary file 2 — Table S2. [file PHY2-13-e70302-s006.xlsx]

## Sheet: DPRs t0 vs t11
Protein FDR Confidence: Combined	Accession	Description	Gene name	Exp. q-value: Combined	Sum PEP Score	Coverage [%]	# Peptides	# PSMs	# Unique Peptides	# AAs	MW [kDa]	calc. pI	Score Mascot: Mascot	# Peptides (by Search Engine): Mascot	# Razor Peptides	Abundance Ratio: t11/t0	Abundance Ratio P-Value: t11/t0	Abundances: t0	Abundances: t11	# Protein Groups	Modifications
High	P68032	Actin, alpha cardiac muscle 1	ACTC1	0	827.496	79	22	2233	1	377	42	5.39	83724	22	0	3.143	0.01352	72.1	226.7	1	Phospho [T251; S325]
High	A5A3E0	POTE ankyrin domain family member F	POTEF	0	154.092	7	7	625	2	1075	121.4	6.2	22237	7	0	2.229	0.00967	77	171.7	1	Phospho [T949]
High	Q562R1	Beta-actin-like protein 2	ACTBL2	0	160.784	18	5	684	2	376	42	5.59	24107	5	0	1.618	0.02129	93.6	151.5	1	Phospho [S236; T250]
High	O95168	NADH dehydrogenase [ubiquinone] 1 beta subcomplex subunit 4	NDUFB4	0	44.629	22	2	44	2	129	15.2	9.85	1808	2	0	1.506	0.04357	86.6	130.3	1
High	F5H563	Erythrocyte membrane protein band 4.2	EPB42	0	6.39	3	1	3	1	613	68.2	7.85	108	1	0	1.493	0.03234	91.8	137.1	1
High	A0A7I2V2U8	Twinfilin actin binding protein 2	TWF2	0	21.713	13	2	9	2	296	33.7	6.7	258	2	0	1.409	0.03133	92.4	130.2	1
High	E9PB90	Hexokinase-2	HK2	0	13.088	4	3	4	2	889	98.9	6.04	101	3	0	1.387	0.0093	94.8	131.5	1
High	H7C144	Alpha-actinin-4	ACTN4	0	106.963	19	13	54	5	906	104.3	5.5	1303	13	0	1.38	0.00673	89.2	123.1	1
High	Q3ZCQ8	Mitochondrial import inner membrane translocase subunit TIM50	TIMM50	0	29.098	16	4	9	4	353	39.6	8.37	214	4	0	1.347	0.0046	90.4	121.8	1
High	A0A7I2V4Y4	Alpha-actinin-1	ACTN1	0	100.208	18	14	62	2	895	103.5	5.5	1586	14	3	1.333	0.01843	90.1	120.1	1
High	Q9BU61	NADH dehydrogenase [ubiquinone] 1 alpha subcomplex assembly factor 3	NDUFAF3	0	14.745	11	2	8	2	184	20.3	8.22	141	2	0	1.296	0.02265	90.1	116.8	1
High	Q5T7C4	High mobility group protein B1	HMGB1	0	24.242	12	2	6	2	158	18.3	9.7	124	2	0	0.762	0.0374	101.6	77.5	1
High	Q5JXI2	Four and a half LIM domains 1	FHL1	0	230.008	59	15	712	2	210	23.7	8.59	17941	15	0	0.689	0.0232	113.5	78.2	1

## Sheet: Metascape Annotation upRPs
MyList	Gene ID	Type	Tax ID	Homologene Gene ID	Homologene Gene Tax ID	GO:0005884 actin filament	GO:0030016 myofibril	GO:0007005 mitochondrion organization
ACTC1	70	symbol	H. sapiens	70	H. sapiens	1	1	0
POTEF	728378	symbol	H. sapiens	728378	H. sapiens	1	1	0
ACTBL2	345651	symbol	H. sapiens	345651	H. sapiens	1	0	0
NDUFB4	4710	symbol	H. sapiens	4710	H. sapiens	0	0	1
EPB42	2038	symbol	H. sapiens	2038	H. sapiens	1	1	0
TWF2	11344	symbol	H. sapiens	11344	H. sapiens	1	1	0
HK2	3099	symbol	H. sapiens	3099	H. sapiens	0	0	1
ACTN4	81	symbol	H. sapiens	81	H. sapiens	1	1	0
TIMM50	92609	symbol	H. sapiens	92609	H. sapiens	0	0	1
ACTN1	87	symbol	H. sapiens	87	H. sapiens	1	1	0
NDUFAF3	25915	symbol	H. sapiens	25915	H. sapiens	0	0	1

## Sheet: Metascape Enrichment upRPs
GroupID	Category	Term	Description	LogP	Log(q-value)	Genes	Symbols	InTerm_InList
1_Summary	GO Cellular Components	GO:0005884	actin filament	-9.40934	-5.06783	70,87,11344,345651,728378,81,2038	ACTC1,ACTN1,TWF2,ACTBL2,POTEF,ACTN4,EPB42	7/-
1_Member	GO Cellular Components	GO:0005884	actin filament	-9.40934	-5.06783	70,87,11344,345651,728378	ACTC1,ACTN1,TWF2,ACTBL2,POTEF	5/119
1_Member	GO Cellular Components	GO:0015629	actin cytoskeleton	-8.02685	-4.00004	70,81,87,11344,345651,728378	ACTC1,ACTN4,ACTN1,TWF2,ACTBL2,POTEF	6/509
1_Member	GO Biological Processes	GO:0030036	actin cytoskeleton organization	-7.86443	-4.00004	70,81,87,11344,345651,728378	ACTC1,ACTN4,ACTN1,TWF2,ACTBL2,POTEF	6/542
1_Member	GO Biological Processes	GO:0030029	actin filament-based process	-7.5509	-3.81145	70,81,87,11344,345651,728378	ACTC1,ACTN4,ACTN1,TWF2,ACTBL2,POTEF	6/612
1_Member	GO Molecular Functions	GO:0099186	structural constituent of postsynapse	-7.32605	-3.6835	87,345651,728378	ACTN1,ACTBL2,POTEF	3/21
1_Member	GO Molecular Functions	GO:0098918	structural constituent of synapse	-6.98429	-3.42093	87,345651,728378	ACTN1,ACTBL2,POTEF	3/27
1_Member	GO Cellular Components	GO:0099513	polymeric cytoskeletal fiber	-5.30007	-1.95856	70,87,11344,345651,728378	ACTC1,ACTN1,TWF2,ACTBL2,POTEF	5/796
1_Member	GO Biological Processes	GO:0099173	postsynapse organization	-5.14743	-1.88509	87,345651,728378	ACTN1,ACTBL2,POTEF	3/108
1_Member	GO Molecular Functions	GO:0005200	structural constituent of cytoskeleton	-5.09995	-1.87238	2038,345651,728378	EPB42,ACTBL2,POTEF	3/112
1_Member	GO Biological Processes	GO:0000902	cell morphogenesis	-4.13522	-1.07246	87,2038,345651,728378	ACTN1,EPB42,ACTBL2,POTEF	4/680
1_Member	GO Biological Processes	GO:0050808	synapse organization	-3.67628	-0.696499	87,345651,728378	ACTN1,ACTBL2,POTEF	3/337
1_Member	GO Cellular Components	GO:0098978	glutamatergic synapse	-3.43266	-0.471353	70,87,345651	ACTC1,ACTN1,ACTBL2	3/408
1_Member	GO Biological Processes	GO:0034330	cell junction organization	-3.09452	-0.244371	87,345651,728378	ACTN1,ACTBL2,POTEF	3/533
1_Member	GO Biological Processes	GO:0032989	cellular anatomical entity morphogenesis	-2.93539	-0.137941	70,345651,728378	ACTC1,ACTBL2,POTEF	3/605
1_Member	GO Cellular Components	GO:0030424	axon	-2.84759	-0.062377	11344,345651,728378	TWF2,ACTBL2,POTEF	3/649
1_Member	GO Molecular Functions	GO:0019901	protein kinase binding	-2.74976	0	11344,345651,728378	TWF2,ACTBL2,POTEF	3/702
1_Member	GO Molecular Functions	GO:0019900	kinase binding	-2.61117	0	11344,345651,728378	TWF2,ACTBL2,POTEF	3/785
2_Summary	GO Cellular Components	GO:0030016	myofibril	-5.92305	-2.42663	70,81,87,11344,2038,728378	ACTC1,ACTN4,ACTN1,TWF2,EPB42,POTEF	6/-
2_Member	GO Cellular Components	GO:0030016	myofibril	-5.92305	-2.42663	70,81,87,11344	ACTC1,ACTN4,ACTN1,TWF2	4/239
2_Member	GO Cellular Components	GO:0043292	contractile fiber	-5.85221	-2.41378	70,81,87,11344	ACTC1,ACTN4,ACTN1,TWF2	4/249
2_Member	GO Cellular Components	GO:0005938	cell cortex	-5.48554	-2.09827	81,87,2038,728378	ACTN4,ACTN1,EPB42,POTEF	4/308
2_Member	GO Cellular Components	GO:0030863	cortical cytoskeleton	-5.19672	-1.8966	81,87,2038	ACTN4,ACTN1,EPB42	3/104
2_Member	GO Cellular Components	GO:0031674	I band	-4.76366	-1.59824	70,81,87	ACTC1,ACTN4,ACTN1	3/145
2_Member	GO Biological Processes	GO:0055001	muscle cell development	-4.5271	-1.38971	70,81,87	ACTC1,ACTN4,ACTN1	3/174
2_Member	GO Molecular Functions	GO:0051015	actin filament binding	-4.30248	-1.19142	81,87,11344	ACTN4,ACTN1,TWF2	3/207
2_Member	GO Cellular Components	GO:0030017	sarcomere	-4.22975	-1.14351	70,81,87	ACTC1,ACTN4,ACTN1	3/219
2_Member	GO Biological Processes	GO:0007015	actin filament organization	-3.92739	-0.9081	70,87,11344	ACTC1,ACTN1,TWF2	3/277
2_Member	GO Biological Processes	GO:0042692	muscle cell differentiation	-3.88189	-0.882796	70,81,87	ACTC1,ACTN4,ACTN1	3/287
2_Member	GO Cellular Components	GO:0005925	focal adhesion	-3.39282	-0.457261	70,81,87	ACTC1,ACTN4,ACTN1	3/421
2_Member	GO Cellular Components	GO:0031252	cell leading edge	-3.3838	-0.457261	70,87,11344	ACTC1,ACTN1,TWF2	3/424
2_Member	GO Cellular Components	GO:0030055	cell-substrate junction	-3.36302	-0.452873	70,81,87	ACTC1,ACTN4,ACTN1	3/431
2_Member	GO Molecular Functions	GO:0003779	actin binding	-3.34549	-0.451132	81,87,11344	ACTN4,ACTN1,TWF2	3/437
2_Member	GO Biological Processes	GO:0061061	muscle structure development	-3.13049	-0.266095	70,81,87	ACTC1,ACTN4,ACTN1	3/518
2_Member	GO Molecular Functions	GO:0050839	cell adhesion molecule binding	-3.03686	-0.213858	81,87,11344	ACTN4,ACTN1,TWF2	3/558
2_Member	GO Biological Processes	GO:0097435	supramolecular fiber organization	-2.96898	-0.158944	70,87,11344	ACTC1,ACTN1,TWF2	3/589
3_Summary	GO Biological Processes	GO:0007005	mitochondrion organization	-4.91332	-1.71794	3099,4710,25915,92609	HK2,NDUFB4,NDUFAF3,TIMM50	4/-
3_Member	GO Biological Processes	GO:0007005	mitochondrion organization	-4.91332	-1.71794	3099,4710,25915,92609	HK2,NDUFB4,NDUFAF3,TIMM50	4/430
3_Member	GO Cellular Components	GO:0031966	mitochondrial membrane	-3.9437	-0.9081	3099,4710,25915,92609	HK2,NDUFB4,NDUFAF3,TIMM50	4/762
3_Member	GO Cellular Components	GO:0005743	mitochondrial inner membrane	-3.1827	-0.303579	4710,25915,92609	NDUFB4,NDUFAF3,TIMM50	3/497
3_Member	GO Cellular Components	GO:0019866	organelle inner membrane	-3.0459	-0.213858	4710,25915,92609	NDUFB4,NDUFAF3,TIMM50	3/554

## Sheet: Metascape GO-MCODE upRPs
Name	Category	CategoryID	GO	Description	PARENT_GO	LogP	Enrichment	Z-score	#TotalGeneInLibrary	#GeneInGO	#GeneInHitList	#GeneInGOAndHitList	%InGO	STDV %InGO	GeneID	Hits	Log(q-value)
MyList	GO Cellular Components	20	GO:0005884	actin filament		-10	1.6e+02	28	30293	119	8	5	62	17	70|87|11344|345651|728378	ACTC1|ACTN1|TWF2|ACTBL2|POTEF	-6
MyList	GO Cellular Components	20	GO:0015629	actin cytoskeleton		-9.2	45	16	30293	509	8	6	75	15	70|81|87|11344|345651|728378	ACTC1|ACTN4|ACTN1|TWF2|ACTBL2|POTEF	-5.5
MyList	GO Biological Processes	19	GO:0030036	actin cytoskeleton organization	19_GO:0009987 cellular process	-9.1	42	16	30293	542	8	6	75	15	70|81|87|11344|345651|728378	ACTC1|ACTN4|ACTN1|TWF2|ACTBL2|POTEF	-5.4
MyList	GO Biological Processes	19	GO:0030029	actin filament-based process	19_GO:0009987 cellular process	-8.7	37	15	30293	612	8	6	75	15	70|81|87|11344|345651|728378	ACTC1|ACTN4|ACTN1|TWF2|ACTBL2|POTEF	-5.2
MyList	GO Molecular Functions	21	GO:0099186	structural constituent of postsynapse		-7.8	5.4e+02	40	30293	21	8	3	38	17	87|345651|728378	ACTN1|ACTBL2|POTEF	-4.3
MyList	GO Molecular Functions	21	GO:0098918	structural constituent of synapse		-7.5	4.2e+02	35	30293	27	8	3	38	17	87|345651|728378	ACTN1|ACTBL2|POTEF	-4
MyList	GO Cellular Components	20	GO:0030016	myofibril		-6.6	63	16	30293	239	8	4	50	18	70|81|87|11344	ACTC1|ACTN4|ACTN1|TWF2	-3.4
MyList	GO Cellular Components	20	GO:0043292	contractile fiber		-6.5	61	15	30293	249	8	4	50	18	70|81|87|11344	ACTC1|ACTN4|ACTN1|TWF2	-3.4
MyList	GO Cellular Components	20	GO:0099513	polymeric cytoskeletal fiber		-6.2	24	11	30293	796	8	5	62	17	70|87|11344|345651|728378	ACTC1|ACTN1|TWF2|ACTBL2|POTEF	-3.1
MyList	GO Biological Processes	19	GO:0099173	postsynapse organization	19_GO:0009987 cellular process	-5.6	1.1e+02	18	30293	108	8	3	38	17	87|345651|728378	ACTN1|ACTBL2|POTEF	-2.6
MyList	GO Cellular Components	20	GO:0031674	I band		-5.2	78	15	30293	145	8	3	38	17	70|81|87	ACTC1|ACTN4|ACTN1	-2.2
MyList	GO Biological Processes	19	GO:0055001	muscle cell development	19_GO:0032502 developmental process	-5	65	14	30293	174	8	3	38	17	70|81|87	ACTC1|ACTN4|ACTN1	-2
MyList	GO Molecular Functions	21	GO:0051015	actin filament binding		-4.8	55	13	30293	207	8	3	38	17	81|87|11344	ACTN4|ACTN1|TWF2	-1.8
MyList	GO Cellular Components	20	GO:0030017	sarcomere		-4.7	52	12	30293	219	8	3	38	17	70|81|87	ACTC1|ACTN4|ACTN1	-1.7
MyList	GO Biological Processes	19	GO:0007015	actin filament organization	19_GO:0009987 cellular process	-4.4	41	11	30293	277	8	3	38	17	70|87|11344	ACTC1|ACTN1|TWF2	-1.5
MyList	GO Biological Processes	19	GO:0042692	muscle cell differentiation	19_GO:0032502 developmental process	-4.3	40	11	30293	287	8	3	38	17	70|81|87	ACTC1|ACTN4|ACTN1	-1.5
MyList	GO Cellular Components	20	GO:0005938	cell cortex		-4.3	37	10	30293	308	8	3	38	17	81|87|728378	ACTN4|ACTN1|POTEF	-1.4
MyList	GO Biological Processes	19	GO:0050808	synapse organization	19_GO:0009987 cellular process	-4.1	34	9.8	30293	337	8	3	38	17	87|345651|728378	ACTN1|ACTBL2|POTEF	-1.3
MyList	GO Cellular Components	20	GO:0098978	glutamatergic synapse		-3.9	28	8.9	30293	408	8	3	38	17	70|87|345651	ACTC1|ACTN1|ACTBL2	-1.1
MyList	GO Cellular Components	20	GO:0005925	focal adhesion		-3.8	27	8.7	30293	421	8	3	38	17	70|81|87	ACTC1|ACTN4|ACTN1	-1.1
MyList	GO Cellular Components	20	GO:0031252	cell leading edge		-3.8	27	8.7	30293	424	8	3	38	17	70|87|11344	ACTC1|ACTN1|TWF2	-1.1
MyList	GO Cellular Components	20	GO:0030055	cell-substrate junction		-3.8	26	8.6	30293	431	8	3	38	17	70|81|87	ACTC1|ACTN4|ACTN1	-1.1
MyList	GO Molecular Functions	21	GO:0003779	actin binding		-3.8	26	8.6	30293	437	8	3	38	17	81|87|11344	ACTN4|ACTN1|TWF2	-1.1
MyList	GO Biological Processes	19	GO:0061061	muscle structure development	19_GO:0032502 developmental process	-3.6	22	7.8	30293	518	8	3	38	17	70|81|87	ACTC1|ACTN4|ACTN1	-0.86
MyList	GO Biological Processes	19	GO:0034330	cell junction organization	19_GO:0009987 cellular process	-3.5	21	7.7	30293	533	8	3	38	17	87|345651|728378	ACTN1|ACTBL2|POTEF	-0.84
MyList	GO Molecular Functions	21	GO:0050839	cell adhesion molecule binding		-3.5	20	7.5	30293	558	8	3	38	17	81|87|11344	ACTN4|ACTN1|TWF2	-0.79
MyList	GO Biological Processes	19	GO:0097435	supramolecular fiber organization	19_GO:0009987 cellular process	-3.4	19	7.3	30293	589	8	3	38	17	70|87|11344	ACTC1|ACTN1|TWF2	-0.73
MyList	GO Biological Processes	19	GO:0032989	cellular anatomical entity morphogenesis	19_GO:0032502 developmental process	-3.4	19	7.2	30293	605	8	3	38	17	70|345651|728378	ACTC1|ACTBL2|POTEF	-0.71
MyList	GO Cellular Components	20	GO:0030424	axon		-3.3	18	6.9	30293	649	8	3	38	17	11344|345651|728378	TWF2|ACTBL2|POTEF	-0.63
MyList	GO Biological Processes	19	GO:0000902	cell morphogenesis	19_GO:0032502 developmental process	-3.2	17	6.7	30293	680	8	3	38	17	87|345651|728378	ACTN1|ACTBL2|POTEF	-0.58
MyList	GO Molecular Functions	21	GO:0019901	protein kinase binding		-3.2	16	6.6	30293	702	8	3	38	17	11344|345651|728378	TWF2|ACTBL2|POTEF	-0.55
MyList	GO Molecular Functions	21	GO:0019900	kinase binding		-3.1	14	6.2	30293	785	8	3	38	17	11344|345651|728378	TWF2|ACTBL2|POTEF	-0.41
MyList_MCODE_ALL	GO Cellular Components	20	GO:0005884	actin filament		-9.6	2.5e+02	32	30293	119	4	4	100	22	70|11344|345651|728378	ACTC1|TWF2|ACTBL2|POTEF	-5.8
MyList_MCODE_ALL	GO Cellular Components	20	GO:0015629	actin cytoskeleton		-7.1	60	15	30293	509	4	4	100	22	70|11344|345651|728378	ACTC1|TWF2|ACTBL2|POTEF	-3.8
MyList_MCODE_ALL	GO Biological Processes	19	GO:0030036	actin cytoskeleton organization	19_GO:0009987 cellular process	-7	56	15	30293	542	4	4	100	22	70|11344|345651|728378	ACTC1|TWF2|ACTBL2|POTEF	-3.7
MyList_MCODE_ALL	GO Biological Processes	19	GO:0030029	actin filament-based process	19_GO:0009987 cellular process	-6.8	49	14	30293	612	4	4	100	22	70|11344|345651|728378	ACTC1|TWF2|ACTBL2|POTEF	-3.6
MyList_MCODE_ALL	GO Cellular Components	20	GO:0099513	polymeric cytoskeletal fiber		-6.3	38	12	30293	796	4	4	100	22	70|11344|345651|728378	ACTC1|TWF2|ACTBL2|POTEF	-3.2
MyList_MCODE_ALL	GO Biological Processes	19	GO:0032989	cellular anatomical entity morphogenesis	19_GO:0032502 developmental process	-4.5	38	10	30293	605	4	3	75	22	70|345651|728378	ACTC1|ACTBL2|POTEF	-1.6
MyList_MCODE_ALL	GO Cellular Components	20	GO:0030424	axon		-4.4	35	10	30293	649	4	3	75	22	11344|345651|728378	TWF2|ACTBL2|POTEF	-1.5
MyList_MCODE_ALL	GO Molecular Functions	21	GO:0019901	protein kinase binding		-4.3	32	9.7	30293	702	4	3	75	22	11344|345651|728378	TWF2|ACTBL2|POTEF	-1.5
MyList_MCODE_ALL	GO Molecular Functions	21	GO:0019900	kinase binding		-4.2	29	9.1	30293	785	4	3	75	22	11344|345651|728378	TWF2|ACTBL2|POTEF	-1.4
MyList_SUB1_MCODE_1	GO Cellular Components	20	GO:0005884	actin filament		-9.6	2.5e+02	32	30293	119	4	4	100	22	70|11344|345651|728378	ACTC1|TWF2|ACTBL2|POTEF	-5.8
MyList_SUB1_MCODE_1	GO Cellular Components	20	GO:0015629	actin cytoskeleton		-7.1	60	15	30293	509	4	4	100	22	70|11344|345651|728378	ACTC1|TWF2|ACTBL2|POTEF	-3.8
MyList_SUB1_MCODE_1	GO Biological Processes	19	GO:0030036	actin cytoskeleton organization	19_GO:0009987 cellular process	-7	56	15	30293	542	4	4	100	22	70|11344|345651|728378	ACTC1|TWF2|ACTBL2|POTEF	-3.7
MyList_SUB1_MCODE_1	GO Biological Processes	19	GO:0030029	actin filament-based process	19_GO:0009987 cellular process	-6.8	49	14	30293	612	4	4	100	22	70|11344|345651|728378	ACTC1|TWF2|ACTBL2|POTEF	-3.6
MyList_SUB1_MCODE_1	GO Cellular Components	20	GO:0099513	polymeric cytoskeletal fiber		-6.3	38	12	30293	796	4	4	100	22	70|11344|345651|728378	ACTC1|TWF2|ACTBL2|POTEF	-3.2
MyList_SUB1_MCODE_1	GO Biological Processes	19	GO:0032989	cellular anatomical entity morphogenesis	19_GO:0032502 developmental process	-4.5	38	10	30293	605	4	3	75	22	70|345651|728378	ACTC1|ACTBL2|POTEF	-1.6
MyList_SUB1_MCODE_1	GO Cellular Components	20	GO:0030424	axon		-4.4	35	10	30293	649	4	3	75	22	11344|345651|728378	TWF2|ACTBL2|POTEF	-1.5
MyList_SUB1_MCODE_1	GO Molecular Functions	21	GO:0019901	protein kinase binding		-4.3	32	9.7	30293	702	4	3	75	22	11344|345651|728378	TWF2|ACTBL2|POTEF	-1.5
MyList_SUB1_MCODE_1	GO Molecular Functions	21	GO:0019900	kinase binding		-4.2	29	9.1	30293	785	4	3	75	22	11344|345651|728378	TWF2|ACTBL2|POTEF	-1.4
PPI Network				MCODE_1 Components
