# Supplementary material for: Unaltered maximal power and submaximal performance correlates with an oxidative vastus lateralis proteome phenotype during tapering in male cyclists
Source: Physiol Rep. 2025 Apr 23;13(8):e70302. doi: 10.14814/phy2.70302 (PMC12015642; doi:10.14814/phy2.70302)
Supplement: Supplementary file 3 — Table S3. [file PHY2-13-e70302-s001.xlsx]

## Sheet: DPRs t9 vs t11
Protein FDR Confidence: Combined	Accession	Description	Gene Name	Exp. q-value: Combined	Sum PEP Score	Coverage [%]	# Peptides	# PSMs	# Unique Peptides	# AAs	MW [kDa]	calc. pI	Score Mascot: Mascot	# Peptides (by Search Engine): Mascot	# Razor Peptides	Abundance Ratio: t11/t9	Abundance Ratio P-Value: t11/t9	Abundances: t9	Abundances: t11	# Protein Groups	Modifications
High	P68032	Actin, alpha cardiac muscle 1	ACTC1	0	827.496	79	22	2233	1	377	42	5.39	83724	22	0	3.448	0.00847	65.7	226.7	1	Phospho [T251; S325]
High	A5A3E0	POTE ankyrin domain family member F	POTEF	0	154.092	7	7	625	2	1075	121.4	6.2	22237	7	0	1.875	0.05	91.6	171.7	1	Phospho [T949]
High	Q562R1	Beta-actin-like protein 2	ACTBL2	0	160.784	18	5	684	2	376	42	5.59	24107	5	0	1.691	0.02537	89.6	151.5	1	Phospho [S236; T250]
High	E9PB90	Hexokinase-2	HK2	0	13.088	4	3	4	2	889	98.9	6.04	101	3	0	1.338	0.01431	98.3	131.5	1
High	P16284	Platelet endothelial cell adhesion molecule	PECAM1	0	13.056	4	2	4	2	738	82.5	6.99	126	2	0	1.333	0.05	94.8	126.4	1
High	H7C144	Alpha-actinin-4	ACTN4	0	106.963	19	13	54	5	906	104.3	5.5	1303	13	0	1.303	0.0251	94.5	123.1	1
High	Q9BXI3	Cytosolic 5'-nucleotidase 1A	NT5C1A	0	78.224	19	4	26	4	368	41	6.55	934	4	0	1.329	0.00996	92.2	122.6	1
High	A0A5F9ZHW5	Ataxin 2	ATXN2	0	5.401	1	1	2	1	1178	127.1	8.97	49	1	0	1.3	0.05	90.6	117.8	1
High	P29966	Myristoylated alanine-rich C-kinase substrate	MARCKS	0	44.444	26	4	9	4	332	31.5	4.45	308	4	0	1.299	0.05	88.7	115.3	1
High	Q9P2E9	Ribosome-binding protein 1	RRBP1	0	7.721	12	3	3	3	1410	152.4	8.6	50	3	0	1.3	0.03577	88.2	114.7	1

## Sheet: Metascape Annotation upRPs
MyList	Gene ID	Type	Tax ID	Homologene Gene ID	Homologene Gene Tax ID	GO:0015629 actin cytoskeleton	GO:0005884 actin filament
ACTC1	70	symbol	H. sapiens	70	H. sapiens	1	1
POTEF	728378	symbol	H. sapiens	728378	H. sapiens	1	1
ACTBL2	345651	symbol	H. sapiens	345651	H. sapiens	1	1
HK2	3099	symbol	H. sapiens	3099	H. sapiens	0	0
PECAM1	5175	symbol	H. sapiens	5175	H. sapiens	0	1
NT5C1A	84618	symbol	H. sapiens	84618	H. sapiens	0	0
ACTN4	81	symbol	H. sapiens	81	H. sapiens	1	0
ATXN2	6311	symbol	H. sapiens	6311	H. sapiens	0	0
RRBP1	6238	symbol	H. sapiens	6238	H. sapiens	0	0
MARCKS	4082	symbol	H. sapiens	4082	H. sapiens	1	1

## Sheet: Metascape Enrichment upRPs
GroupID	Category	Term	Description	LogP	Log(q-value)	Genes	Symbols	InTerm_InList
1_Summary	GO Cellular Components	GO:0015629	actin cytoskeleton	-6.51044	-2.33502	70,81,4082,345651,728378	ACTC1,ACTN4,MARCKS,ACTBL2,POTEF	5/-
1_Member	GO Cellular Components	GO:0015629	actin cytoskeleton	-6.51044	-2.33502	70,81,4082,345651,728378	ACTC1,ACTN4,MARCKS,ACTBL2,POTEF	5/509
1_Member	GO Biological Processes	GO:0030036	actin cytoskeleton organization	-6.3755	-2.33502	70,81,4082,345651,728378	ACTC1,ACTN4,MARCKS,ACTBL2,POTEF	5/542
1_Member	GO Biological Processes	GO:0030029	actin filament-based process	-6.11506	-2.25067	70,81,4082,345651,728378	ACTC1,ACTN4,MARCKS,ACTBL2,POTEF	5/612
1_Member	GO Cellular Components	GO:0005938	cell cortex	-3.9264	-0.283861	81,4082,728378	ACTN4,MARCKS,POTEF	3/308
1_Member	GO Cellular Components	GO:0005925	focal adhesion	-3.52662	-0.000305638	70,81,4082	ACTC1,ACTN4,MARCKS	3/421
1_Member	GO Cellular Components	GO:0030055	cell-substrate junction	-3.49672	-0.000305638	70,81,4082	ACTC1,ACTN4,MARCKS	3/431
2_Summary	GO Cellular Components	GO:0005884	actin filament	-5.15793	-1.41847	70,345651,728378,5175,4082	ACTC1,ACTBL2,POTEF,PECAM1,MARCKS	5/-
2_Member	GO Cellular Components	GO:0005884	actin filament	-5.15793	-1.41847	70,345651,728378	ACTC1,ACTBL2,POTEF	3/119
2_Member	GO Biological Processes	GO:0034330	cell junction organization	-3.22712	0	5175,345651,728378	PECAM1,ACTBL2,POTEF	3/533
2_Member	GO Biological Processes	GO:0032989	cellular anatomical entity morphogenesis	-3.06721	0	70,345651,728378	ACTC1,ACTBL2,POTEF	3/605
2_Member	GO Molecular Functions	GO:0019901	protein kinase binding	-2.88054	0	4082,345651,728378	MARCKS,ACTBL2,POTEF	3/702
2_Member	GO Molecular Functions	GO:0019900	kinase binding	-2.74106	0	4082,345651,728378	MARCKS,ACTBL2,POTEF	3/785
2_Member	GO Cellular Components	GO:0099513	polymeric cytoskeletal fiber	-2.72375	0	70,345651,728378	ACTC1,ACTBL2,POTEF	3/796

## Sheet: Metascape GO-MCODE upRPs
Name	Category	CategoryID	GO	Description	PARENT_GO	LogP	Enrichment	Z-score	#TotalGeneInLibrary	#GeneInGO	#GeneInHitList	#GeneInGOAndHitList	%InGO	STDV %InGO	GeneID	Hits	Log(q-value)
MyList	GO Cellular Components	20	GO:0015629	actin cytoskeleton		-6.4	48	14	30293	509	5	4	80	18	70|81|345651|728378	ACTC1|ACTN4|ACTBL2|POTEF	-2.4
MyList	GO Biological Processes	19	GO:0030036	actin cytoskeleton organization	19_GO:0009987 cellular process	-6.3	45	13	30293	542	5	4	80	18	70|81|345651|728378	ACTC1|ACTN4|ACTBL2|POTEF	-2.4
MyList	GO Cellular Components	20	GO:0005884	actin filament		-6.2	1.5e+02	21	30293	119	5	3	60	22	70|345651|728378	ACTC1|ACTBL2|POTEF	-2.4
MyList	GO Biological Processes	19	GO:0030029	actin filament-based process	19_GO:0009987 cellular process	-6.1	40	12	30293	612	5	4	80	18	70|81|345651|728378	ACTC1|ACTN4|ACTBL2|POTEF	-2.4
MyList	GO Biological Processes	19	GO:0032989	cellular anatomical entity morphogenesis	19_GO:0032502 developmental process	-4.1	30	9.3	30293	605	5	3	60	22	70|345651|728378	ACTC1|ACTBL2|POTEF	-0.47
MyList	GO Cellular Components	20	GO:0099513	polymeric cytoskeletal fiber		-3.8	23	8	30293	796	5	3	60	22	70|345651|728378	ACTC1|ACTBL2|POTEF	-0.2
	PPI Network
