# Supplementary material for: Unaltered maximal power and submaximal performance correlates with an oxidative vastus lateralis proteome phenotype during tapering in male cyclists
Source: Physiol Rep. 2025 Apr 23;13(8):e70302. doi: 10.14814/phy2.70302 (PMC12015642; doi:10.14814/phy2.70302)
Supplement: Supplementary file 4 — Table S4. [file PHY2-13-e70302-s005.xlsx]

## Sheet: DPRs t0 vs t9+2
Protein FDR Confidence: Combined	Accession	Description	Gene name	Exp. q-value: Combined	Sum PEP Score	Coverage [%]	# Peptides	# PSMs	# Unique Peptides	# AAs	MW [kDa]	calc. pI	Score Mascot: Mascot	# Peptides (by Search Engine): Mascot	# Razor Peptides	Abundance Ratio: t9+2/t0	Abundance Ratio P-Value: t9+2/t0	Abundances: t0	Abundances: t9+2	# Protein Groups	Modifications
High	P13073	Cytochrome c oxidase subunit 4 isoform 1, mitochondrial	COX4I1	0	129.812	45	9	287	9	169	19.6	9.51	6864	9	0	1.421	0.01208	92	130.8	1
High	E5RHG9	Cytochrome b-c1 complex subunit 7	UQCRB	0	79.953	45	6	136	2	76	9.2	8.12	2823	6	0	1.356	0.01434	86.7	117.6	1
High	P20674	Cytochrome c oxidase subunit 5A, mitochondrial	COX5A	0	173.432	58	8	241	8	150	16.8	6.79	5685	8	0	1.356	0.0465	93.4	126.7	1
High	Q9NS69	Mitochondrial import receptor subunit TOM22 homolog	TOMM22	0	35.076	25	2	25	2	142	15.5	4.34	1164	2	0	1.332	0.02562	89.4	119.1	1
High	Q9UII2	ATPase inhibitor, mitochondrial	ATP5IF1	0	47.83	36	6	49	6	106	12.2	9.35	605	6	0	1.329	0.0331	96.5	128.2	1
High	P10176	Cytochrome c oxidase subunit 8A, mitochondrial	COX8A	0	21.259	59	2	17	2	69	7.6	10.24	339	2	0	1.324	0.03238	92.4	122.3	1
High	Q01469	Fatty acid-binding protein 5	FABP5	0	144.172	70	10	74	10	135	15.2	7.01	2022	10	0	1.321	0.01288	91.2	120.5	1
High	P36957	Dihydrolipoyllysine-residue succinyltransferase component of 2-oxoglutarate dehydrogenase complex, mitochondrial	DLST	0	344.664	38	15	481	15	453	48.7	8.95	15355	15	0	1.311	0.01954	93.2	122.2	1
High	O14561	Acyl carrier protein, mitochondrial	NDUFAB1	0	48.23	21	4	46	4	156	17.4	4.93	1478	4	0	1.31	0.02762	95.4	125	1
High	C9JFR7	Cytochrome c	CYCS	0	235.556	66	10	337	10	101	11.3	9.66	9179	10	0	1.308	0.02493	95.3	124.7	1
High	P45880	Voltage-dependent anion-selective channel protein 2	VDAC2	0	275.805	63	14	257	14	294	31.5	7.56	7404	14	0	1.308	0.00071	89.9	117.6	1
High	J3KS94	Myelin basic protein	MBP	0	21.071	38	2	8	2	159	17.4	5.62	136	2	0	1.306	0.00358	90.5	118.1	1	Phospho [S40]
High	P40926	Malate dehydrogenase, mitochondrial	MDH2	0	531.698	64	22	907	22	338	35.5	8.68	27553	22	0	1.297	0.0089	92.3	119.7	1	Phospho [T235]
High	A6NNS2	Dehydrogenase/reductase SDR family member 7C	DHRS7C	0	15.971	13	3	5	3	312	34.9	8.47	140	3	0	0.771	0.03896	104.1	80.3	1
High	Q05DH4	FHF complex subunit HOOK-interacting protein 1A	FHIP1A	0.004	2.825	1	1	2	1	1040	116.5	4.86	58	1	0	0.767	0.02956	107.5	82.5	1
High	A0A8V8TNA1	Calcium/calmodulin-dependent protein kinase type II subunit delta	CAMK2D	0	98.574	22	8	45	6	511	57.6	7.15	1312	8	2	0.752	0.03165	103.8	78.1	1
High	Q9P032	NADH dehydrogenase [ubiquinone] 1 alpha subcomplex assembly factor 4	NDUFAF4	0.003	3.296	6	1	2	1	175	20.3	8.82	40	1	0	0.75	0.04898	99.8	74.9	1
High	Q2TBA0	Kelch-like protein 40	KLHL40	0	53.792	10	5	18	5	621	69.2	5.27	513	5	0	0.741	0.03608	106.1	78.6	1
High	H3BPW6	Obscurin, cytoskeletal calmodulin and titin-interacting RhoGEF	OBSCN	0	9.16	44	1	5	1	34	3.9	5.83	123	1	0	0.731	0.03112	110	80.4	1
High	P53004	Biliverdin reductase A	BLVRA	0	11.372	4	1	2	1	296	33.4	6.44	68	1	0	0.719	0.04299	109.8	78.9	1
High	A0A0B4J1R2	Acyl-CoA synthetase short-chain family member 3, mitochondrial	ACSS3	0	5.465	2	1	2	1	685	74.5	8.63	55	1	0	0.704	0.02345	109.5	77.1	1
High	A6NMN0	Phosphorylase b kinase regulatory subunit	PHKA1	0	40.659	5	6	21	6	1240	139	6.18	394	6	0	0.68	0.03302	115.8	78.7	1
High	A5YM72	Carnosine synthase 1	CARNS1	0	14.558	4	2	3	2	827	88.4	6.21	56	2	0	0.629	0.04395	119.5	75.2	1
High	Q9Y6P5	Sestrin-1	SESN1	0	6.166	3	1	2	1	492	56.5	6.09	78	1	0	0.621	0.04072	115.2	71.5	1
High	P36507	Dual specificity mitogen-activated protein kinase kinase 2	MAP2K2	0	8.354	7	3	7	1	400	44.4	6.55	108	3	0	0.609	0.03001	113.6	69.1	1

## Sheet: Metascape Annotation upRPs
MyList	Gene ID	Type	Tax ID	Homologene Gene ID	Homologene Gene Tax ID	GO:0009060 aerobic respiration	GO:0007006 mitochondrial membrane organiz	GO:1990204 oxidoreductase complex	GO:0045862 positive regulation of proteol
COX4I1	1327	symbol	H. sapiens	1327	H. sapiens	1	0	0	0
UQCRB	7381	symbol	H. sapiens	7381	H. sapiens	1	0	1	0
COX5A	9377	symbol	H. sapiens	9377	H. sapiens	1	0	0	0
TOMM22	56993	symbol	H. sapiens	56993	H. sapiens	1	1	0	0
ATP5IF1	93974	symbol	H. sapiens	93974	H. sapiens	1	1	0	1
COX8A	1351	symbol	H. sapiens	1351	H. sapiens	1	0	0	0
FABP5	2171	symbol	H. sapiens	2171	H. sapiens	0	0	0	0
DLST	1743	symbol	H. sapiens	1743	H. sapiens	1	0	1	0
NDUFAB1	4706	symbol	H. sapiens	4706	H. sapiens	1	1	1	0
CYCS	54205	symbol	H. sapiens	54205	H. sapiens	1	0	0	1
VDAC2	7417	symbol	H. sapiens	7417	H. sapiens	1	1	1	0
MBP	4155	symbol	H. sapiens	4155	H. sapiens	0	1	0	1
MDH2	4191	symbol	H. sapiens	4191	H. sapiens	1	0	1	0

## Sheet: Metascape Enrichment upRPs
GroupID	Category	Term	Description	LogP	Log(q-value)	Genes	Symbols	InTerm_InList
1_Summary	GO Biological Processes	GO:0009060	aerobic respiration	-15.1289	-10.7874	1327,1351,1743,4191,4706,7381,9377,54205,93974,7417,56993	COX4I1,COX8A,DLST,MDH2,NDUFAB1,UQCRB,COX5A,CYCS,ATP5IF1,VDAC2,TOMM22	11/-
1_Member	GO Biological Processes	GO:0009060	aerobic respiration	-15.1289	-10.7874	1327,1351,1743,4191,4706,7381,9377,54205	COX4I1,COX8A,DLST,MDH2,NDUFAB1,UQCRB,COX5A,CYCS	8/163
1_Member	GO Biological Processes	GO:0045333	cellular respiration	-14.4956	-10.4551	1327,1351,1743,4191,4706,7381,9377,54205	COX4I1,COX8A,DLST,MDH2,NDUFAB1,UQCRB,COX5A,CYCS	8/195
1_Member	GO Biological Processes	GO:0006091	generation of precursor metabolites and energy	-14.0406	-10.1762	1327,1351,1743,4191,4706,7381,9377,54205,93974	COX4I1,COX8A,DLST,MDH2,NDUFAB1,UQCRB,COX5A,CYCS,ATP5IF1	9/408
1_Member	GO Biological Processes	GO:0015980	energy derivation by oxidation of organic compounds	-13.4575	-9.718	1327,1351,1743,4191,4706,7381,9377,54205	COX4I1,COX8A,DLST,MDH2,NDUFAB1,UQCRB,COX5A,CYCS	8/262
1_Member	GO Biological Processes	GO:0019646	aerobic electron transport chain	-12.0389	-8.39641	1327,1351,4706,7381,9377,54205	COX4I1,COX8A,NDUFAB1,UQCRB,COX5A,CYCS	6/89
1_Member	GO Biological Processes	GO:0042773	ATP synthesis coupled electron transport	-11.8928	-8.39641	1327,1351,4706,7381,9377,54205	COX4I1,COX8A,NDUFAB1,UQCRB,COX5A,CYCS	6/94
1_Member	GO Biological Processes	GO:0042775	mitochondrial ATP synthesis coupled electron transport	-11.8928	-8.39641	1327,1351,4706,7381,9377,54205	COX4I1,COX8A,NDUFAB1,UQCRB,COX5A,CYCS	6/94
1_Member	GO Cellular Components	GO:0070469	respirasome	-11.5979	-8.15945	1327,1351,4706,7381,9377,54205	COX4I1,COX8A,NDUFAB1,UQCRB,COX5A,CYCS	6/105
1_Member	GO Biological Processes	GO:0022904	respiratory electron transport chain	-11.3103	-7.92307	1327,1351,4706,7381,9377,54205	COX4I1,COX8A,NDUFAB1,UQCRB,COX5A,CYCS	6/117
1_Member	GO Biological Processes	GO:0006119	oxidative phosphorylation	-11.2212	-7.87968	1327,1351,4706,7381,9377,54205	COX4I1,COX8A,NDUFAB1,UQCRB,COX5A,CYCS	6/121
1_Member	GO Biological Processes	GO:0022900	electron transport chain	-10.339	-7.03891	1327,1351,4706,7381,9377,54205	COX4I1,COX8A,NDUFAB1,UQCRB,COX5A,CYCS	6/169
1_Member	GO Cellular Components	GO:0031966	mitochondrial membrane	-9.7497	-6.48737	1327,1351,4706,7381,7417,9377,54205,56993	COX4I1,COX8A,NDUFAB1,UQCRB,VDAC2,COX5A,CYCS,TOMM22	8/762
1_Member	GO Biological Processes	GO:0006123	mitochondrial electron transport, cytochrome c to oxygen	-9.59084	-6.36327	1327,1351,9377,54205	COX4I1,COX8A,COX5A,CYCS	4/25
1_Member	GO Cellular Components	GO:0098803	respiratory chain complex	-9.48682	-6.29144	1327,1351,4706,7381,9377	COX4I1,COX8A,NDUFAB1,UQCRB,COX5A	5/94
1_Member	GO Cellular Components	GO:0005746	mitochondrial respirasome	-9.41742	-6.25199	1327,1351,4706,7381,9377	COX4I1,COX8A,NDUFAB1,UQCRB,COX5A	5/97
1_Member	GO Cellular Components	GO:0098798	mitochondrial protein-containing complex	-8.79483	-5.65744	1327,1351,4706,7381,9377,56993	COX4I1,COX8A,NDUFAB1,UQCRB,COX5A,TOMM22	6/305
1_Member	GO Cellular Components	GO:0070069	cytochrome complex	-8.60344	-5.49238	1327,1351,7381,9377	COX4I1,COX8A,UQCRB,COX5A	4/43
1_Member	GO Cellular Components	GO:0098800	inner mitochondrial membrane protein complex	-8.29151	-5.20527	1327,1351,4706,7381,9377	COX4I1,COX8A,NDUFAB1,UQCRB,COX5A	5/162
1_Member	GO Cellular Components	GO:0005743	mitochondrial inner membrane	-7.53084	-4.46808	1327,1351,4706,7381,9377,54205	COX4I1,COX8A,NDUFAB1,UQCRB,COX5A,CYCS	6/497
1_Member	GO Molecular Functions	GO:0004129	cytochrome-c oxidase activity	-7.46268	-4.44338	1327,1351,9377	COX4I1,COX8A,COX5A	3/16
1_Member	GO Molecular Functions	GO:0016675	oxidoreductase activity, acting on a heme group of donors	-7.46268	-4.44338	1327,1351,9377	COX4I1,COX8A,COX5A	3/16
1_Member	GO Cellular Components	GO:0019866	organelle inner membrane	-7.25153	-4.25244	1327,1351,4706,7381,9377,54205	COX4I1,COX8A,NDUFAB1,UQCRB,COX5A,CYCS	6/554
1_Member	GO Cellular Components	GO:0005751	mitochondrial respiratory chain complex IV	-6.85011	-3.87111	1327,1351,9377	COX4I1,COX8A,COX5A	3/25
1_Member	GO Molecular Functions	GO:0009055	electron transfer activity	-6.83241	-3.87111	1327,1351,9377,54205	COX4I1,COX8A,COX5A,CYCS	4/117
1_Member	GO Cellular Components	GO:0045277	respiratory chain complex IV	-6.69681	-3.75324	1327,1351,9377	COX4I1,COX8A,COX5A	3/28
1_Member	GO Molecular Functions	GO:0015453	oxidoreduction-driven active transmembrane transporter activity	-5.51648	-2.58994	1327,1351,9377	COX4I1,COX8A,COX5A	3/68
1_Member	GO Molecular Functions	GO:0016491	oxidoreductase activity	-5.05332	-2.14317	1327,1351,4191,9377,54205	COX4I1,COX8A,MDH2,COX5A,CYCS	5/731
1_Member	GO Molecular Functions	GO:0015078	proton transmembrane transporter activity	-4.55494	-1.70479	1327,1351,9377	COX4I1,COX8A,COX5A	3/142
1_Member	GO Biological Processes	GO:1902600	proton transmembrane transport	-4.52783	-1.69147	1327,1351,9377	COX4I1,COX8A,COX5A	3/145
1_Member	GO Molecular Functions	GO:0015399	primary active transmembrane transporter activity	-4.36054	-1.5505	1327,1351,9377	COX4I1,COX8A,COX5A	3/165
1_Member	GO Molecular Functions	GO:0022853	active monoatomic ion transmembrane transporter activity	-3.85676	-1.07154	1327,1351,9377	COX4I1,COX8A,COX5A	3/244
1_Member	GO Molecular Functions	GO:0015075	monoatomic ion transmembrane transporter activity	-3.72198	-0.948664	1327,1351,7417,9377	COX4I1,COX8A,VDAC2,COX5A	4/719
1_Member	GO Molecular Functions	GO:0022804	active transmembrane transporter activity	-3.06793	-0.328481	1327,1351,9377	COX4I1,COX8A,COX5A	3/454
1_Member	GO Molecular Functions	GO:0022890	inorganic cation transmembrane transporter activity	-2.80545	-0.117146	1327,1351,9377	COX4I1,COX8A,COX5A	3/560
1_Member	GO Molecular Functions	GO:0008324	monoatomic cation transmembrane transporter activity	-2.72594	-0.0553283	1327,1351,9377	COX4I1,COX8A,COX5A	3/597
1_Member	GO Biological Processes	GO:0098662	inorganic cation transmembrane transport	-2.66323	-0.0119161	1327,1351,9377	COX4I1,COX8A,COX5A	3/628
1_Member	GO Biological Processes	GO:0098655	monoatomic cation transmembrane transport	-2.63213	0	1327,1351,9377	COX4I1,COX8A,COX5A	3/644
1_Member	GO Molecular Functions	GO:0015318	inorganic molecular entity transmembrane transporter activity	-2.55783	0	1327,1351,9377	COX4I1,COX8A,COX5A	3/684
1_Member	GO Biological Processes	GO:0098660	inorganic ion transmembrane transport	-2.48801	0	1327,1351,9377	COX4I1,COX8A,COX5A	3/724
1_Member	GO Biological Processes	GO:0006812	monoatomic cation transport	-2.39531	0	1327,1351,9377	COX4I1,COX8A,COX5A	3/781
2_Summary	GO Biological Processes	GO:0007006	mitochondrial membrane organization	-4.85183	-1.95748	7417,56993,93974,4706,4155	VDAC2,TOMM22,ATP5IF1,NDUFAB1,MBP	5/-
2_Member	GO Biological Processes	GO:0007006	mitochondrial membrane organization	-4.85183	-1.95748	7417,56993,93974	VDAC2,TOMM22,ATP5IF1	3/113
2_Member	GO Biological Processes	GO:0007005	mitochondrion organization	-4.58733	-1.72294	4706,7417,56993,93974	NDUFAB1,VDAC2,TOMM22,ATP5IF1	4/430
2_Member	GO Biological Processes	GO:0006839	mitochondrial transport	-4.24097	-1.44353	7417,56993,93974	VDAC2,TOMM22,ATP5IF1	3/181
2_Member	GO Biological Processes	GO:0061024	membrane organization	-3.6363	-0.874569	4155,7417,56993,93974	MBP,VDAC2,TOMM22,ATP5IF1	4/757
3_Summary	GO Cellular Components	GO:1990204	oxidoreductase complex	-4.63991	-1.7608	1743,4706,7381,4191,7417	DLST,NDUFAB1,UQCRB,MDH2,VDAC2	5/-
3_Member	GO Cellular Components	GO:1990204	oxidoreductase complex	-4.63991	-1.7608	1743,4706,7381	DLST,NDUFAB1,UQCRB	3/133
3_Member	GO Cellular Components	GO:0005759	mitochondrial matrix	-4.37283	-1.5505	1743,4191,4706,7417	DLST,MDH2,NDUFAB1,VDAC2	4/488
3_Member	GO Biological Processes	GO:0006163	purine nucleotide metabolic process	-3.04328	-0.314545	1743,4191,4706	DLST,MDH2,NDUFAB1	3/463
3_Member	GO Biological Processes	GO:0072521	purine-containing compound metabolic process	-2.96709	-0.248825	1743,4191,4706	DLST,MDH2,NDUFAB1	3/492
3_Member	GO Biological Processes	GO:0009117	nucleotide metabolic process	-2.88829	-0.180241	1743,4191,4706	DLST,MDH2,NDUFAB1	3/524
3_Member	GO Biological Processes	GO:0006753	nucleoside phosphate metabolic process	-2.86937	-0.171312	1743,4191,4706	DLST,MDH2,NDUFAB1	3/532
3_Member	GO Biological Processes	GO:0055086	nucleobase-containing small molecule metabolic process	-2.7218	-0.0553283	1743,4191,4706	DLST,MDH2,NDUFAB1	3/599
4_Summary	GO Biological Processes	GO:0045862	positive regulation of proteolysis	-3.44458	-0.694134	4155,54205,93974	MBP,CYCS,ATP5IF1	3/-
4_Member	GO Biological Processes	GO:0045862	positive regulation of proteolysis	-3.44458	-0.694134	4155,54205,93974	MBP,CYCS,ATP5IF1	3/337
4_Member	GO Biological Processes	GO:0030162	regulation of proteolysis	-2.7156	-0.0553283	4155,54205,93974	MBP,CYCS,ATP5IF1	3/602
4_Member	GO Biological Processes	GO:0051336	regulation of hydrolase activity	-2.43991	0	4155,54205,93974	MBP,CYCS,ATP5IF1	3/753

## Sheet: Metascape GO-MCODE upRPs
Name	Category	CategoryID	GO	Description	PARENT_GO	LogP	Enrichment	Z-score	#TotalGeneInLibrary	#GeneInGO	#GeneInHitList	#GeneInGOAndHitList	%InGO	STDV %InGO	GeneID	Hits	Log(q-value)
MyList	GO Biological Processes	19	GO:0009060	aerobic respiration	19_GO:0008152 metabolic process	-16	1.2e+02	31	30293	163	12	8	67	14	1327|1351|1743|4191|4706|7381|9377|54205	COX4I1|COX8A|DLST|MDH2|NDUFAB1|UQCRB|COX5A|CYCS	-12
MyList	GO Biological Processes	19	GO:0045333	cellular respiration	19_GO:0008152 metabolic process	-15	100	29	30293	195	12	8	67	14	1327|1351|1743|4191|4706|7381|9377|54205	COX4I1|COX8A|DLST|MDH2|NDUFAB1|UQCRB|COX5A|CYCS	-11
MyList	GO Biological Processes	19	GO:0006091	generation of precursor metabolites and energy	19_GO:0008152 metabolic process	-15	56	22	30293	408	12	9	75	12	1327|1351|1743|4191|4706|7381|9377|54205|93974	COX4I1|COX8A|DLST|MDH2|NDUFAB1|UQCRB|COX5A|CYCS|ATP5IF1	-11
MyList	GO Biological Processes	19	GO:0015980	energy derivation by oxidation of organic compounds	19_GO:0008152 metabolic process	-14	77	25	30293	262	12	8	67	14	1327|1351|1743|4191|4706|7381|9377|54205	COX4I1|COX8A|DLST|MDH2|NDUFAB1|UQCRB|COX5A|CYCS	-11
MyList	GO Biological Processes	19	GO:0019646	aerobic electron transport chain	19_GO:0008152 metabolic process	-12	1.7e+02	32	30293	89	12	6	50	14	1327|1351|4706|7381|9377|54205	COX4I1|COX8A|NDUFAB1|UQCRB|COX5A|CYCS	-9.4
MyList	GO Biological Processes	19	GO:0042773	ATP synthesis coupled electron transport	19_GO:0008152 metabolic process	-12	1.6e+02	31	30293	94	12	6	50	14	1327|1351|4706|7381|9377|54205	COX4I1|COX8A|NDUFAB1|UQCRB|COX5A|CYCS	-9.3
MyList	GO Biological Processes	19	GO:0042775	mitochondrial ATP synthesis coupled electron transport	19_GO:0008152 metabolic process	-12	1.6e+02	31	30293	94	12	6	50	14	1327|1351|4706|7381|9377|54205	COX4I1|COX8A|NDUFAB1|UQCRB|COX5A|CYCS	-9.3
MyList	GO Cellular Components	20	GO:0070469	respirasome		-12	1.4e+02	29	30293	105	12	6	50	14	1327|1351|4706|7381|9377|54205	COX4I1|COX8A|NDUFAB1|UQCRB|COX5A|CYCS	-9
MyList	GO Biological Processes	19	GO:0022904	respiratory electron transport chain	19_GO:0008152 metabolic process	-12	1.3e+02	28	30293	117	12	6	50	14	1327|1351|4706|7381|9377|54205	COX4I1|COX8A|NDUFAB1|UQCRB|COX5A|CYCS	-8.7
MyList	GO Biological Processes	19	GO:0006119	oxidative phosphorylation	19_GO:0008152 metabolic process	-11	1.3e+02	27	30293	121	12	6	50	14	1327|1351|4706|7381|9377|54205	COX4I1|COX8A|NDUFAB1|UQCRB|COX5A|CYCS	-8.7
MyList	GO Biological Processes	19	GO:0022900	electron transport chain	19_GO:0008152 metabolic process	-11	90	23	30293	169	12	6	50	14	1327|1351|4706|7381|9377|54205	COX4I1|COX8A|NDUFAB1|UQCRB|COX5A|CYCS	-7.9
MyList	GO Cellular Components	20	GO:0031966	mitochondrial membrane		-10	27	14	30293	762	12	8	67	14	1327|1351|4706|7381|7417|9377|54205|56993	COX4I1|COX8A|NDUFAB1|UQCRB|VDAC2|COX5A|CYCS|TOMM22	-7.4
MyList	GO Biological Processes	19	GO:0006123	mitochondrial electron transport, cytochrome c to oxygen	19_GO:0008152 metabolic process	-9.8	400	40	30293	25	12	4	33	14	1327|1351|9377|54205	COX4I1|COX8A|COX5A|CYCS	-7.1
MyList	GO Cellular Components	20	GO:0098803	respiratory chain complex		-9.7	1.3e+02	26	30293	94	12	5	42	14	1327|1351|4706|7381|9377	COX4I1|COX8A|NDUFAB1|UQCRB|COX5A	-7
MyList	GO Cellular Components	20	GO:0005746	mitochondrial respirasome		-9.6	1.3e+02	25	30293	97	12	5	42	14	1327|1351|4706|7381|9377	COX4I1|COX8A|NDUFAB1|UQCRB|COX5A	-7
MyList	GO Cellular Components	20	GO:0098798	mitochondrial protein-containing complex		-9.1	50	17	30293	305	12	6	50	14	1327|1351|4706|7381|9377|56993	COX4I1|COX8A|NDUFAB1|UQCRB|COX5A|TOMM22	-6.4
MyList	GO Cellular Components	20	GO:0070069	cytochrome complex		-8.8	2.3e+02	31	30293	43	12	4	33	14	1327|1351|7381|9377	COX4I1|COX8A|UQCRB|COX5A	-6.2
MyList	GO Cellular Components	20	GO:0098800	inner mitochondrial membrane protein complex		-8.5	78	20	30293	162	12	5	42	14	1327|1351|4706|7381|9377	COX4I1|COX8A|NDUFAB1|UQCRB|COX5A	-5.9
MyList	GO Cellular Components	20	GO:0005743	mitochondrial inner membrane		-7.8	30	13	30293	497	12	6	50	14	1327|1351|4706|7381|9377|54205	COX4I1|COX8A|NDUFAB1|UQCRB|COX5A|CYCS	-5.3
MyList	GO Molecular Functions	21	GO:0004129	cytochrome-c oxidase activity		-7.6	4.7e+02	38	30293	16	12	3	25	12	1327|1351|9377	COX4I1|COX8A|COX5A	-5.1
MyList	GO Molecular Functions	21	GO:0016675	oxidoreductase activity, acting on a heme group of donors		-7.6	4.7e+02	38	30293	16	12	3	25	12	1327|1351|9377	COX4I1|COX8A|COX5A	-5.1
MyList	GO Cellular Components	20	GO:0019866	organelle inner membrane		-7.5	27	12	30293	554	12	6	50	14	1327|1351|4706|7381|9377|54205	COX4I1|COX8A|NDUFAB1|UQCRB|COX5A|CYCS	-5
MyList	GO Molecular Functions	21	GO:0009055	electron transfer activity		-7	86	18	30293	117	12	4	33	14	1327|1351|9377|54205	COX4I1|COX8A|COX5A|CYCS	-4.5
MyList	GO Cellular Components	20	GO:0005751	mitochondrial respiratory chain complex IV		-7	300	30	30293	25	12	3	25	12	1327|1351|9377	COX4I1|COX8A|COX5A	-4.5
MyList	GO Cellular Components	20	GO:0045277	respiratory chain complex IV		-6.8	2.7e+02	28	30293	28	12	3	25	12	1327|1351|9377	COX4I1|COX8A|COX5A	-4.3
MyList	GO Molecular Functions	21	GO:0015453	oxidoreduction-driven active transmembrane transporter activity		-5.6	1.1e+02	18	30293	68	12	3	25	12	1327|1351|9377	COX4I1|COX8A|COX5A	-3.2
MyList	GO Molecular Functions	21	GO:0016491	oxidoreductase activity		-5.3	17	8.9	30293	731	12	5	42	14	1327|1351|4191|9377|54205	COX4I1|COX8A|MDH2|COX5A|CYCS	-2.9
MyList	GO Biological Processes	19	GO:0007006	mitochondrial membrane organization	19_GO:0009987 cellular process	-5	67	14	30293	113	12	3	25	12	7417|56993|93974	VDAC2|TOMM22|ATP5IF1	-2.6
MyList	GO Cellular Components	20	GO:1990204	oxidoreductase complex		-4.8	57	13	30293	133	12	3	25	12	1743|4706|7381	DLST|NDUFAB1|UQCRB	-2.4
MyList	GO Biological Processes	19	GO:0007005	mitochondrion organization	19_GO:0009987 cellular process	-4.7	23	9.3	30293	430	12	4	33	14	4706|7417|56993|93974	NDUFAB1|VDAC2|TOMM22|ATP5IF1	-2.4
MyList	GO Molecular Functions	21	GO:0015078	proton transmembrane transporter activity		-4.7	53	12	30293	142	12	3	25	12	1327|1351|9377	COX4I1|COX8A|COX5A	-2.3
MyList	GO Biological Processes	19	GO:1902600	proton transmembrane transport	19_GO:0051179 localization	-4.6	52	12	30293	145	12	3	25	12	1327|1351|9377	COX4I1|COX8A|COX5A	-2.3
MyList	GO Cellular Components	20	GO:0005759	mitochondrial matrix		-4.5	21	8.7	30293	488	12	4	33	14	1743|4191|4706|7417	DLST|MDH2|NDUFAB1|VDAC2	-2.2
MyList	GO Molecular Functions	21	GO:0015399	primary active transmembrane transporter activity		-4.5	46	12	30293	165	12	3	25	12	1327|1351|9377	COX4I1|COX8A|COX5A	-2.1
MyList	GO Biological Processes	19	GO:0006839	mitochondrial transport	19_GO:0051179 localization	-4.4	42	11	30293	181	12	3	25	12	7417|56993|93974	VDAC2|TOMM22|ATP5IF1	-2
MyList	GO Molecular Functions	21	GO:0022853	active monoatomic ion transmembrane transporter activity		-4	31	9.4	30293	244	12	3	25	12	1327|1351|9377	COX4I1|COX8A|COX5A	-1.6
MyList	GO Molecular Functions	21	GO:0015075	monoatomic ion transmembrane transporter activity		-3.9	14	7	30293	719	12	4	33	14	1327|1351|7417|9377	COX4I1|COX8A|VDAC2|COX5A	-1.5
MyList	GO Molecular Functions	21	GO:0022804	active transmembrane transporter activity		-3.2	17	6.7	30293	454	12	3	25	12	1327|1351|9377	COX4I1|COX8A|COX5A	-0.91
MyList	GO Biological Processes	19	GO:0006163	purine nucleotide metabolic process	19_GO:0008152 metabolic process	-3.2	16	6.6	30293	463	12	3	25	12	1743|4191|4706	DLST|MDH2|NDUFAB1	-0.89
MyList	GO Biological Processes	19	GO:0072521	purine-containing compound metabolic process	19_GO:0008152 metabolic process	-3.1	15	6.4	30293	492	12	3	25	12	1743|4191|4706	DLST|MDH2|NDUFAB1	-0.81
MyList	GO Biological Processes	19	GO:0009117	nucleotide metabolic process	19_GO:0008152 metabolic process	-3	14	6.2	30293	524	12	3	25	12	1743|4191|4706	DLST|MDH2|NDUFAB1	-0.74
MyList	GO Biological Processes	19	GO:0006753	nucleoside phosphate metabolic process	19_GO:0008152 metabolic process	-3	14	6.1	30293	532	12	3	25	12	1743|4191|4706	DLST|MDH2|NDUFAB1	-0.72
MyList	GO Molecular Functions	21	GO:0022890	inorganic cation transmembrane transporter activity		-2.9	14	6	30293	560	12	3	25	12	1327|1351|9377	COX4I1|COX8A|COX5A	-0.66
MyList	GO Molecular Functions	21	GO:0008324	monoatomic cation transmembrane transporter activity		-2.8	13	5.7	30293	597	12	3	25	12	1327|1351|9377	COX4I1|COX8A|COX5A	-0.59
MyList	GO Biological Processes	19	GO:0055086	nucleobase-containing small molecule metabolic process	19_GO:0008152 metabolic process	-2.8	13	5.7	30293	599	12	3	25	12	1743|4191|4706	DLST|MDH2|NDUFAB1	-0.58
MyList	GO Biological Processes	19	GO:0098662	inorganic cation transmembrane transport	19_GO:0051179 localization	-2.8	12	5.6	30293	628	12	3	25	12	1327|1351|9377	COX4I1|COX8A|COX5A	-0.53
MyList	GO Biological Processes	19	GO:0098655	monoatomic cation transmembrane transport	19_GO:0051179 localization	-2.7	12	5.5	30293	644	12	3	25	12	1327|1351|9377	COX4I1|COX8A|COX5A	-0.5
MyList	GO Molecular Functions	21	GO:0015318	inorganic molecular entity transmembrane transporter activity		-2.7	11	5.3	30293	684	12	3	25	12	1327|1351|9377	COX4I1|COX8A|COX5A	-0.43
MyList	GO Biological Processes	19	GO:0098660	inorganic ion transmembrane transport	19_GO:0051179 localization	-2.6	10	5.1	30293	724	12	3	25	12	1327|1351|9377	COX4I1|COX8A|COX5A	-0.36
MyList	GO Biological Processes	19	GO:0061024	membrane organization	19_GO:0009987 cellular process	-2.5	10	5	30293	757	12	3	25	12	7417|56993|93974	VDAC2|TOMM22|ATP5IF1	-0.31
MyList	GO Biological Processes	19	GO:0006812	monoatomic cation transport	19_GO:0051179 localization	-2.5	9.7	4.9	30293	781	12	3	25	12	1327|1351|9377	COX4I1|COX8A|COX5A	-0.28
MyList_MCODE_ALL	GO Biological Processes	19	GO:0009060	aerobic respiration	19_GO:0008152 metabolic process	-16	1.9e+02	36	30293	163	7	7	100	13	1327|1351|4191|4706|7381|9377|54205	COX4I1|COX8A|MDH2|NDUFAB1|UQCRB|COX5A|CYCS	-12
MyList_MCODE_ALL	GO Biological Processes	19	GO:0045333	cellular respiration	19_GO:0008152 metabolic process	-15	1.6e+02	33	30293	195	7	7	100	13	1327|1351|4191|4706|7381|9377|54205	COX4I1|COX8A|MDH2|NDUFAB1|UQCRB|COX5A|CYCS	-12
MyList_MCODE_ALL	GO Biological Processes	19	GO:0015980	energy derivation by oxidation of organic compounds	19_GO:0008152 metabolic process	-14	1.2e+02	28	30293	262	7	7	100	13	1327|1351|4191|4706|7381|9377|54205	COX4I1|COX8A|MDH2|NDUFAB1|UQCRB|COX5A|CYCS	-11
MyList_MCODE_ALL	GO Biological Processes	19	GO:0019646	aerobic electron transport chain	19_GO:0008152 metabolic process	-14	2.9e+02	42	30293	89	7	6	86	13	1327|1351|4706|7381|9377|54205	COX4I1|COX8A|NDUFAB1|UQCRB|COX5A|CYCS	-11
MyList_MCODE_ALL	GO Biological Processes	19	GO:0042775	mitochondrial ATP synthesis coupled electron transport	19_GO:0008152 metabolic process	-14	2.8e+02	41	30293	94	7	6	86	13	1327|1351|4706|7381|9377|54205	COX4I1|COX8A|NDUFAB1|UQCRB|COX5A|CYCS	-11
MyList_MCODE_ALL	GO Biological Processes	19	GO:0042773	ATP synthesis coupled electron transport	19_GO:0008152 metabolic process	-14	2.8e+02	41	30293	94	7	6	86	13	1327|1351|4706|7381|9377|54205	COX4I1|COX8A|NDUFAB1|UQCRB|COX5A|CYCS	-11
MyList_MCODE_ALL	GO Cellular Components	20	GO:0070469	respirasome		-14	2.5e+02	38	30293	105	7	6	86	13	1327|1351|4706|7381|9377|54205	COX4I1|COX8A|NDUFAB1|UQCRB|COX5A|CYCS	-11
MyList_MCODE_ALL	GO Biological Processes	19	GO:0022904	respiratory electron transport chain	19_GO:0008152 metabolic process	-14	2.2e+02	36	30293	117	7	6	86	13	1327|1351|4706|7381|9377|54205	COX4I1|COX8A|NDUFAB1|UQCRB|COX5A|CYCS	-11
MyList_MCODE_ALL	GO Biological Processes	19	GO:0006119	oxidative phosphorylation	19_GO:0008152 metabolic process	-14	2.1e+02	36	30293	121	7	6	86	13	1327|1351|4706|7381|9377|54205	COX4I1|COX8A|NDUFAB1|UQCRB|COX5A|CYCS	-11
MyList_MCODE_ALL	GO Biological Processes	19	GO:0006091	generation of precursor metabolites and energy	19_GO:0008152 metabolic process	-13	74	23	30293	408	7	7	100	13	1327|1351|4191|4706|7381|9377|54205	COX4I1|COX8A|MDH2|NDUFAB1|UQCRB|COX5A|CYCS	-10
MyList_MCODE_ALL	GO Biological Processes	19	GO:0022900	electron transport chain	19_GO:0008152 metabolic process	-13	1.5e+02	30	30293	169	7	6	86	13	1327|1351|4706|7381|9377|54205	COX4I1|COX8A|NDUFAB1|UQCRB|COX5A|CYCS	-9.8
MyList_MCODE_ALL	GO Cellular Components	20	GO:0098803	respiratory chain complex		-11	2.3e+02	34	30293	94	7	5	71	17	1327|1351|4706|7381|9377	COX4I1|COX8A|NDUFAB1|UQCRB|COX5A	-8.5
MyList_MCODE_ALL	GO Cellular Components	20	GO:0005746	mitochondrial respirasome		-11	2.2e+02	33	30293	97	7	5	71	17	1327|1351|4706|7381|9377	COX4I1|COX8A|NDUFAB1|UQCRB|COX5A	-8.4
MyList_MCODE_ALL	GO Biological Processes	19	GO:0006123	mitochondrial electron transport, cytochrome c to oxygen	19_GO:0008152 metabolic process	-11	6.9e+02	53	30293	25	7	4	57	19	1327|1351|9377|54205	COX4I1|COX8A|COX5A|CYCS	-8.1
MyList_MCODE_ALL	GO Cellular Components	20	GO:0098800	inner mitochondrial membrane protein complex		-10	1.3e+02	26	30293	162	7	5	71	17	1327|1351|4706|7381|9377	COX4I1|COX8A|NDUFAB1|UQCRB|COX5A	-7.3
MyList_MCODE_ALL	GO Cellular Components	20	GO:0070069	cytochrome complex		-9.9	400	40	30293	43	7	4	57	19	1327|1351|7381|9377	COX4I1|COX8A|UQCRB|COX5A	-7.2
MyList_MCODE_ALL	GO Cellular Components	20	GO:0005743	mitochondrial inner membrane		-9.9	52	18	30293	497	7	6	86	13	1327|1351|4706|7381|9377|54205	COX4I1|COX8A|NDUFAB1|UQCRB|COX5A|CYCS	-7.2
MyList_MCODE_ALL	GO Cellular Components	20	GO:0019866	organelle inner membrane		-9.6	47	17	30293	554	7	6	86	13	1327|1351|4706|7381|9377|54205	COX4I1|COX8A|NDUFAB1|UQCRB|COX5A|CYCS	-7
MyList_MCODE_ALL	GO Cellular Components	20	GO:0031966	mitochondrial membrane		-8.8	34	14	30293	762	7	6	86	13	1327|1351|4706|7381|9377|54205	COX4I1|COX8A|NDUFAB1|UQCRB|COX5A|CYCS	-6.2
MyList_MCODE_ALL	GO Cellular Components	20	GO:0098798	mitochondrial protein-containing complex		-8.7	71	19	30293	305	7	5	71	17	1327|1351|4706|7381|9377	COX4I1|COX8A|NDUFAB1|UQCRB|COX5A	-6.1
MyList_MCODE_ALL	GO Molecular Functions	21	GO:0016675	oxidoreductase activity, acting on a heme group of donors		-8.4	8.1e+02	49	30293	16	7	3	43	19	1327|1351|9377	COX4I1|COX8A|COX5A	-5.8
MyList_MCODE_ALL	GO Molecular Functions	21	GO:0004129	cytochrome-c oxidase activity		-8.4	8.1e+02	49	30293	16	7	3	43	19	1327|1351|9377	COX4I1|COX8A|COX5A	-5.8
MyList_MCODE_ALL	GO Molecular Functions	21	GO:0009055	electron transfer activity		-8.1	1.5e+02	24	30293	117	7	4	57	19	1327|1351|9377|54205	COX4I1|COX8A|COX5A|CYCS	-5.6
MyList_MCODE_ALL	GO Cellular Components	20	GO:0005751	mitochondrial respiratory chain complex IV		-7.8	5.2e+02	39	30293	25	7	3	43	19	1327|1351|9377	COX4I1|COX8A|COX5A	-5.2
MyList_MCODE_ALL	GO Cellular Components	20	GO:0045277	respiratory chain complex IV		-7.6	4.6e+02	37	30293	28	7	3	43	19	1327|1351|9377	COX4I1|COX8A|COX5A	-5.1
MyList_MCODE_ALL	GO Molecular Functions	21	GO:0016491	oxidoreductase activity		-6.8	30	12	30293	731	7	5	71	17	1327|1351|4191|9377|54205	COX4I1|COX8A|MDH2|COX5A|CYCS	-4.3
MyList_MCODE_ALL	GO Molecular Functions	21	GO:0015453	oxidoreduction-driven active transmembrane transporter activity		-6.4	1.9e+02	24	30293	68	7	3	43	19	1327|1351|9377	COX4I1|COX8A|COX5A	-4
MyList_MCODE_ALL	GO Molecular Functions	21	GO:0015078	proton transmembrane transporter activity		-5.5	91	16	30293	142	7	3	43	19	1327|1351|9377	COX4I1|COX8A|COX5A	-3
MyList_MCODE_ALL	GO Biological Processes	19	GO:1902600	proton transmembrane transport	19_GO:0051179 localization	-5.4	90	16	30293	145	7	3	43	19	1327|1351|9377	COX4I1|COX8A|COX5A	-3
MyList_MCODE_ALL	GO Molecular Functions	21	GO:0015399	primary active transmembrane transporter activity		-5.3	79	15	30293	165	7	3	43	19	1327|1351|9377	COX4I1|COX8A|COX5A	-2.9
MyList_MCODE_ALL	GO Molecular Functions	21	GO:0022853	active monoatomic ion transmembrane transporter activity		-4.8	53	12	30293	244	7	3	43	19	1327|1351|9377	COX4I1|COX8A|COX5A	-2.4
MyList_MCODE_ALL	GO Molecular Functions	21	GO:0022804	active transmembrane transporter activity		-4	29	9	30293	454	7	3	43	19	1327|1351|9377	COX4I1|COX8A|COX5A	-1.6
MyList_MCODE_ALL	GO Molecular Functions	21	GO:0022890	inorganic cation transmembrane transporter activity		-3.7	23	8.1	30293	560	7	3	43	19	1327|1351|9377	COX4I1|COX8A|COX5A	-1.4
MyList_MCODE_ALL	GO Molecular Functions	21	GO:0008324	monoatomic cation transmembrane transporter activity		-3.6	22	7.8	30293	597	7	3	43	19	1327|1351|9377	COX4I1|COX8A|COX5A	-1.3
MyList_MCODE_ALL	GO Biological Processes	19	GO:0098662	inorganic cation transmembrane transport	19_GO:0051179 localization	-3.5	21	7.6	30293	628	7	3	43	19	1327|1351|9377	COX4I1|COX8A|COX5A	-1.2
MyList_MCODE_ALL	GO Biological Processes	19	GO:0098655	monoatomic cation transmembrane transport	19_GO:0051179 localization	-3.5	20	7.5	30293	644	7	3	43	19	1327|1351|9377	COX4I1|COX8A|COX5A	-1.2
MyList_MCODE_ALL	GO Molecular Functions	21	GO:0015318	inorganic molecular entity transmembrane transporter activity		-3.4	19	7.2	30293	684	7	3	43	19	1327|1351|9377	COX4I1|COX8A|COX5A	-1.1
MyList_MCODE_ALL	GO Molecular Functions	21	GO:0015075	monoatomic ion transmembrane transporter activity		-3.4	18	7	30293	719	7	3	43	19	1327|1351|9377	COX4I1|COX8A|COX5A	-1.1
MyList_MCODE_ALL	GO Biological Processes	19	GO:0098660	inorganic ion transmembrane transport	19_GO:0051179 localization	-3.4	18	7	30293	724	7	3	43	19	1327|1351|9377	COX4I1|COX8A|COX5A	-1.1
MyList_MCODE_ALL	GO Biological Processes	19	GO:0006812	monoatomic cation transport	19_GO:0051179 localization	-3.3	17	6.7	30293	781	7	3	43	19	1327|1351|9377	COX4I1|COX8A|COX5A	-0.98
MyList_SUB1_MCODE_1	GO Biological Processes	19	GO:0009060	aerobic respiration	19_GO:0008152 metabolic process	-16	1.9e+02	36	30293	163	7	7	100	13	1327|1351|4191|4706|7381|9377|54205	COX4I1|COX8A|MDH2|NDUFAB1|UQCRB|COX5A|CYCS	-12
MyList_SUB1_MCODE_1	GO Biological Processes	19	GO:0045333	cellular respiration	19_GO:0008152 metabolic process	-15	1.6e+02	33	30293	195	7	7	100	13	1327|1351|4191|4706|7381|9377|54205	COX4I1|COX8A|MDH2|NDUFAB1|UQCRB|COX5A|CYCS	-12
MyList_SUB1_MCODE_1	GO Biological Processes	19	GO:0015980	energy derivation by oxidation of organic compounds	19_GO:0008152 metabolic process	-14	1.2e+02	28	30293	262	7	7	100	13	1327|1351|4191|4706|7381|9377|54205	COX4I1|COX8A|MDH2|NDUFAB1|UQCRB|COX5A|CYCS	-11
MyList_SUB1_MCODE_1	GO Biological Processes	19	GO:0019646	aerobic electron transport chain	19_GO:0008152 metabolic process	-14	2.9e+02	42	30293	89	7	6	86	13	1327|1351|4706|7381|9377|54205	COX4I1|COX8A|NDUFAB1|UQCRB|COX5A|CYCS	-11
MyList_SUB1_MCODE_1	GO Biological Processes	19	GO:0042775	mitochondrial ATP synthesis coupled electron transport	19_GO:0008152 metabolic process	-14	2.8e+02	41	30293	94	7	6	86	13	1327|1351|4706|7381|9377|54205	COX4I1|COX8A|NDUFAB1|UQCRB|COX5A|CYCS	-11
MyList_SUB1_MCODE_1	GO Biological Processes	19	GO:0042773	ATP synthesis coupled electron transport	19_GO:0008152 metabolic process	-14	2.8e+02	41	30293	94	7	6	86	13	1327|1351|4706|7381|9377|54205	COX4I1|COX8A|NDUFAB1|UQCRB|COX5A|CYCS	-11
MyList_SUB1_MCODE_1	GO Cellular Components	20	GO:0070469	respirasome		-14	2.5e+02	38	30293	105	7	6	86	13	1327|1351|4706|7381|9377|54205	COX4I1|COX8A|NDUFAB1|UQCRB|COX5A|CYCS	-11
MyList_SUB1_MCODE_1	GO Biological Processes	19	GO:0022904	respiratory electron transport chain	19_GO:0008152 metabolic process	-14	2.2e+02	36	30293	117	7	6	86	13	1327|1351|4706|7381|9377|54205	COX4I1|COX8A|NDUFAB1|UQCRB|COX5A|CYCS	-11
MyList_SUB1_MCODE_1	GO Biological Processes	19	GO:0006119	oxidative phosphorylation	19_GO:0008152 metabolic process	-14	2.1e+02	36	30293	121	7	6	86	13	1327|1351|4706|7381|9377|54205	COX4I1|COX8A|NDUFAB1|UQCRB|COX5A|CYCS	-11
MyList_SUB1_MCODE_1	GO Biological Processes	19	GO:0006091	generation of precursor metabolites and energy	19_GO:0008152 metabolic process	-13	74	23	30293	408	7	7	100	13	1327|1351|4191|4706|7381|9377|54205	COX4I1|COX8A|MDH2|NDUFAB1|UQCRB|COX5A|CYCS	-10
MyList_SUB1_MCODE_1	GO Biological Processes	19	GO:0022900	electron transport chain	19_GO:0008152 metabolic process	-13	1.5e+02	30	30293	169	7	6	86	13	1327|1351|4706|7381|9377|54205	COX4I1|COX8A|NDUFAB1|UQCRB|COX5A|CYCS	-9.8
MyList_SUB1_MCODE_1	GO Cellular Components	20	GO:0098803	respiratory chain complex		-11	2.3e+02	34	30293	94	7	5	71	17	1327|1351|4706|7381|9377	COX4I1|COX8A|NDUFAB1|UQCRB|COX5A	-8.5
MyList_SUB1_MCODE_1	GO Cellular Components	20	GO:0005746	mitochondrial respirasome		-11	2.2e+02	33	30293	97	7	5	71	17	1327|1351|4706|7381|9377	COX4I1|COX8A|NDUFAB1|UQCRB|COX5A	-8.4
MyList_SUB1_MCODE_1	GO Biological Processes	19	GO:0006123	mitochondrial electron transport, cytochrome c to oxygen	19_GO:0008152 metabolic process	-11	6.9e+02	53	30293	25	7	4	57	19	1327|1351|9377|54205	COX4I1|COX8A|COX5A|CYCS	-8.1
MyList_SUB1_MCODE_1	GO Cellular Components	20	GO:0098800	inner mitochondrial membrane protein complex		-10	1.3e+02	26	30293	162	7	5	71	17	1327|1351|4706|7381|9377	COX4I1|COX8A|NDUFAB1|UQCRB|COX5A	-7.3
MyList_SUB1_MCODE_1	GO Cellular Components	20	GO:0070069	cytochrome complex		-9.9	400	40	30293	43	7	4	57	19	1327|1351|7381|9377	COX4I1|COX8A|UQCRB|COX5A	-7.2
MyList_SUB1_MCODE_1	GO Cellular Components	20	GO:0005743	mitochondrial inner membrane		-9.9	52	18	30293	497	7	6	86	13	1327|1351|4706|7381|9377|54205	COX4I1|COX8A|NDUFAB1|UQCRB|COX5A|CYCS	-7.2
MyList_SUB1_MCODE_1	GO Cellular Components	20	GO:0019866	organelle inner membrane		-9.6	47	17	30293	554	7	6	86	13	1327|1351|4706|7381|9377|54205	COX4I1|COX8A|NDUFAB1|UQCRB|COX5A|CYCS	-7
MyList_SUB1_MCODE_1	GO Cellular Components	20	GO:0031966	mitochondrial membrane		-8.8	34	14	30293	762	7	6	86	13	1327|1351|4706|7381|9377|54205	COX4I1|COX8A|NDUFAB1|UQCRB|COX5A|CYCS	-6.2
MyList_SUB1_MCODE_1	GO Cellular Components	20	GO:0098798	mitochondrial protein-containing complex		-8.7	71	19	30293	305	7	5	71	17	1327|1351|4706|7381|9377	COX4I1|COX8A|NDUFAB1|UQCRB|COX5A	-6.1
MyList_SUB1_MCODE_1	GO Molecular Functions	21	GO:0004129	cytochrome-c oxidase activity		-8.4	8.1e+02	49	30293	16	7	3	43	19	1327|1351|9377	COX4I1|COX8A|COX5A	-5.8
MyList_SUB1_MCODE_1	GO Molecular Functions	21	GO:0016675	oxidoreductase activity, acting on a heme group of donors		-8.4	8.1e+02	49	30293	16	7	3	43	19	1327|1351|9377	COX4I1|COX8A|COX5A	-5.8
MyList_SUB1_MCODE_1	GO Molecular Functions	21	GO:0009055	electron transfer activity		-8.1	1.5e+02	24	30293	117	7	4	57	19	1327|1351|9377|54205	COX4I1|COX8A|COX5A|CYCS	-5.6
MyList_SUB1_MCODE_1	GO Cellular Components	20	GO:0005751	mitochondrial respiratory chain complex IV		-7.8	5.2e+02	39	30293	25	7	3	43	19	1327|1351|9377	COX4I1|COX8A|COX5A	-5.2
MyList_SUB1_MCODE_1	GO Cellular Components	20	GO:0045277	respiratory chain complex IV		-7.6	4.6e+02	37	30293	28	7	3	43	19	1327|1351|9377	COX4I1|COX8A|COX5A	-5.1
MyList_SUB1_MCODE_1	GO Molecular Functions	21	GO:0016491	oxidoreductase activity		-6.8	30	12	30293	731	7	5	71	17	1327|1351|4191|9377|54205	COX4I1|COX8A|MDH2|COX5A|CYCS	-4.3
MyList_SUB1_MCODE_1	GO Molecular Functions	21	GO:0015453	oxidoreduction-driven active transmembrane transporter activity		-6.4	1.9e+02	24	30293	68	7	3	43	19	1327|1351|9377	COX4I1|COX8A|COX5A	-4
MyList_SUB1_MCODE_1	GO Molecular Functions	21	GO:0015078	proton transmembrane transporter activity		-5.5	91	16	30293	142	7	3	43	19	1327|1351|9377	COX4I1|COX8A|COX5A	-3
MyList_SUB1_MCODE_1	GO Biological Processes	19	GO:1902600	proton transmembrane transport	19_GO:0051179 localization	-5.4	90	16	30293	145	7	3	43	19	1327|1351|9377	COX4I1|COX8A|COX5A	-3
MyList_SUB1_MCODE_1	GO Molecular Functions	21	GO:0015399	primary active transmembrane transporter activity		-5.3	79	15	30293	165	7	3	43	19	1327|1351|9377	COX4I1|COX8A|COX5A	-2.9
MyList_SUB1_MCODE_1	GO Molecular Functions	21	GO:0022853	active monoatomic ion transmembrane transporter activity		-4.8	53	12	30293	244	7	3	43	19	1327|1351|9377	COX4I1|COX8A|COX5A	-2.4
MyList_SUB1_MCODE_1	GO Molecular Functions	21	GO:0022804	active transmembrane transporter activity		-4	29	9	30293	454	7	3	43	19	1327|1351|9377	COX4I1|COX8A|COX5A	-1.6
MyList_SUB1_MCODE_1	GO Molecular Functions	21	GO:0022890	inorganic cation transmembrane transporter activity		-3.7	23	8.1	30293	560	7	3	43	19	1327|1351|9377	COX4I1|COX8A|COX5A	-1.4
MyList_SUB1_MCODE_1	GO Molecular Functions	21	GO:0008324	monoatomic cation transmembrane transporter activity		-3.6	22	7.8	30293	597	7	3	43	19	1327|1351|9377	COX4I1|COX8A|COX5A	-1.3
MyList_SUB1_MCODE_1	GO Biological Processes	19	GO:0098662	inorganic cation transmembrane transport	19_GO:0051179 localization	-3.5	21	7.6	30293	628	7	3	43	19	1327|1351|9377	COX4I1|COX8A|COX5A	-1.2
MyList_SUB1_MCODE_1	GO Biological Processes	19	GO:0098655	monoatomic cation transmembrane transport	19_GO:0051179 localization	-3.5	20	7.5	30293	644	7	3	43	19	1327|1351|9377	COX4I1|COX8A|COX5A	-1.2
MyList_SUB1_MCODE_1	GO Molecular Functions	21	GO:0015318	inorganic molecular entity transmembrane transporter activity		-3.4	19	7.2	30293	684	7	3	43	19	1327|1351|9377	COX4I1|COX8A|COX5A	-1.1
MyList_SUB1_MCODE_1	GO Molecular Functions	21	GO:0015075	monoatomic ion transmembrane transporter activity		-3.4	18	7	30293	719	7	3	43	19	1327|1351|9377	COX4I1|COX8A|COX5A	-1.1
MyList_SUB1_MCODE_1	GO Biological Processes	19	GO:0098660	inorganic ion transmembrane transport	19_GO:0051179 localization	-3.4	18	7	30293	724	7	3	43	19	1327|1351|9377	COX4I1|COX8A|COX5A	-1.1
MyList_SUB1_MCODE_1	GO Biological Processes	19	GO:0006812	monoatomic cation transport	19_GO:0051179 localization	-3.3	17	6.7	30293	781	7	3	43	19	1327|1351|9377	COX4I1|COX8A|COX5A	-0.98
PPI network				MCODE_1

## Sheet: Metascape Annotation downRPs
MyList	Gene ID	Type	Tax ID	Homologene Gene ID	Homologene Gene Tax ID	GO:0005516 calmodulin binding	GO:0016491 oxidoreductase activity
DHRS7C	201140	symbol	H. sapiens	201140	H. sapiens	0	1
FHIP1A	729830	symbol	H. sapiens	729830	H. sapiens	0	0
CAMK2D	817	symbol	H. sapiens	817	H. sapiens	1	0
NDUFAF4	29078	symbol	H. sapiens	29078	H. sapiens	1	0
KLHL40	131377	symbol	H. sapiens	131377	H. sapiens	0	0
OBSCN	84033	symbol	H. sapiens	84033	H. sapiens	1	0
BLVRA	644	symbol	H. sapiens	644	H. sapiens	0	1
ACSS3	79611	symbol	H. sapiens	79611	H. sapiens	0	0
PHKA1	5255	symbol	H. sapiens	5255	H. sapiens	1	0
CARNS1	57571	symbol	H. sapiens	57571	H. sapiens	0	0
SESN1	27244	symbol	H. sapiens	27244	H. sapiens	0	1
MAP2K2	5605	symbol	H. sapiens	5605	H. sapiens	1	0

## Sheet: Metascape Enrichment downRPs
GroupID	Category	Term	Description	LogP	Log(q-value)	Genes	Symbols	InTerm_InList
1_Summary	GO Molecular Functions	GO:0005516	calmodulin binding	-6.01493	-1.67341	817,5255,29078,84033,5605	CAMK2D,PHKA1,NDUFAF4,OBSCN,MAP2K2	5/-
1_Member	GO Molecular Functions	GO:0005516	calmodulin binding	-6.01493	-1.67341	817,5255,29078,84033	CAMK2D,PHKA1,NDUFAF4,OBSCN	4/205
1_Member	GO Molecular Functions	GO:0004674	protein serine/threonine kinase activity	-4.75406	-0.713576	817,5255,5605,84033	CAMK2D,PHKA1,MAP2K2,OBSCN	4/427
1_Member	GO Molecular Functions	GO:0004672	protein kinase activity	-4.28786	-0.423464	817,5255,5605,84033	CAMK2D,PHKA1,MAP2K2,OBSCN	4/562
1_Member	GO Molecular Functions	GO:0016773	phosphotransferase activity, alcohol group as acceptor	-3.99178	-0.252323	817,5255,5605,84033	CAMK2D,PHKA1,MAP2K2,OBSCN	4/670
1_Member	GO Molecular Functions	GO:0016301	kinase activity	-3.85954	-0.216997	817,5255,5605,84033	CAMK2D,PHKA1,MAP2K2,OBSCN	4/725
1_Member	GO Molecular Functions	GO:0106310	protein serine kinase activity	-3.46738	0	817,5605,84033	CAMK2D,MAP2K2,OBSCN	3/361
1_Member	GO Biological Processes	GO:0016310	phosphorylation	-2.60105	0	817,5605,84033	CAMK2D,MAP2K2,OBSCN	3/720
2_Summary	GO Molecular Functions	GO:0016491	oxidoreductase activity	-2.58235	0	644,27244,201140	BLVRA,SESN1,DHRS7C	3/-
2_Member	GO Molecular Functions	GO:0016491	oxidoreductase activity	-2.58235	0	644,27244,201140	BLVRA,SESN1,DHRS7C	3/731
	PPI network
