# Supplementary material for: Unaltered maximal power and submaximal performance correlates with an oxidative vastus lateralis proteome phenotype during tapering in male cyclists
Source: Physiol Rep. 2025 Apr 23;13(8):e70302. doi: 10.14814/phy2.70302 (PMC12015642; doi:10.14814/phy2.70302)
Supplement: Supplementary file 5 — Table S5. [file PHY2-13-e70302-s007.xlsx]

## Sheet: DRPs t9 vs t9+2
Protein FDR Confidence: Combined	Accession	Description	Gene name	Exp. q-value: Combined	Sum PEP Score	Coverage [%]	# Peptides	# PSMs	# Unique Peptides	# AAs	MW [kDa]	calc. pI	Score Mascot: Mascot	# Peptides (by Search Engine): Mascot	# Razor Peptides	Abundance Ratio: t9+2/t9	Abundance Ratio P-Value: t9+2/t9	Abundances: t9	Abundances: t9+2	# Protein Groups	Modifications
High	Q5T7C4	High mobility group protein B1	HMGB1	0	24.242	12	2	6	2	158	18.3	9.7	124	2	0	1.368	0.00100927	87.62	119.86	1
High	P31949	Protein S100-A11	S100A11	0	24.909	34	3	9	3	105	11.7	7.12	236	3	0	1.346	0.00010386	87.48	117.75	1
High	Q15848	Adiponectin	ADIPOQ	0	11.243	6	1	7	1	244	26.4	5.74	258	1	0	1.315	0.00481955	88.76	116.72	1
High	P05413	Fatty acid-binding protein, heart	FABP3	0	190.076	74	12	707	12	133	14.8	6.8	18264	12	0	1.311	0.0370526	95.48	125.17	1
High	P56381	ATP synthase subunit epsilon, mitochondrial	ATP5F1E	0	10.67	43	3	33	3	51	5.8	9.92	376	3	0	1.309	0.0186159	97.44	127.549	1
High	O15540	Fatty acid-binding protein, brain	FABP7	0.004	2.818	5	1	4	1	132	14.9	5.59	43	1	0	1.304	0.00367914	92.68	120.855	1
High	Q01469	Fatty acid-binding protein 5	FABP5	0	144.172	70	10	74	10	135	15.2	7.01	2022	10	0	1.301	0.00255908	91.16	118.599	1
High	A0A2R8Y793	Actin, cytoplasmic 1	ACTB	0	335.304	51	14	1063	1	309	34.1	5.17	33913	14	0	0.774	0.0426323	109.34	84.6292	1	Phospho [T233]
High	F8VQX6	Thiol methyltransferase 1A	METTL7A	0	15.84	17	2	5	2	180	20.6	8.1	131	2	0	0.773	0.0477987	106.16	82.0617	1
High	P17612	cAMP-dependent protein kinase catalytic subunit alpha	PRKACA	0	32.958	16	5	11	5	351	40.6	8.79	156	5	0	0.772	0.00466597	111.06	85.7383	1
High	Q02978	Mitochondrial 2-oxoglutarate/malate carrier protein	SLC25A11	0	66.411	23	5	28	5	314	34	9.91	910	5	0	0.771	0.0432731	111.58	86.0282	1
High	P45378	Troponin T, fast skeletal muscle	TNNT3	0	243.942	33	12	356	10	269	31.8	5.9	12734	12	2	0.771	0.00935895	114.38	88.187	1
High	P68133	Actin, alpha skeletal muscle	ACTA1	0	1171.73	85	26	2581	5	377	42	5.39	99466	26	47	0.769	0.00546368	117	89.973	1	Phospho [T251; S325]
High	E9PHT6	4'-phosphopantetheine phosphatase	PANK4	0	14.298	4	2	5	2	734	81.3	6.16	192	2	0	0.77	0.0378001	105.72	81.4044	1
High	F5GYJ8	Ubiquitinyl hydrolase 1	OTUB1	0	70.578	22	4	22	4	286	32.3	4.96	1156	4	0	0.773	0.0340648	106.48	82.309	1
High	A0A0G2JRQ5	Glutathione S-transferase theta 1	GSTT1	0	69.759	19	4	17	3	226	24.7	5.9	466	4	1	0.765	0.0074126	113.16	86.5674	1
High	O75746	Electrogenic aspartate/glutamate antiporter SLC25A12, mitochondrial	SLC25A12	0	245.606	37	20	157	20	678	74.7	8.38	4778	20	0	0.764	0.0468223	108.94	83.2302	1
High	A0A7P0T9C4	Dynein heavy chain, cytosolic	DYNC1H1	0	15.017	1	4	5	4	4672	534.7	6.51	120	4	0	0.763	0.019996	107.42	81.9615	1
High	P06753	Tropomyosin alpha-3 chain	TPM3	0	558.712	73	34	1481	11	285	32.9	4.72	30482	34	37	0.761	0.0456191	120.5	91.7005	1	Phospho [T283; S284]
High	P21817	Ryanodine receptor 1	RYR1	0	453.913	13	47	188	47	5038	564.8	5.3	4811	47	0	0.757	0.0316156	108.76	82.3313	1
High	Q5TCU3	Tropomyosin beta chain	TPM2	0	400.409	64	31	1148	5	284	32.8	4.68	20319	31	15	0.754	0.029233	119.86	90.3744	1
High	O43665	Regulator of G-protein signaling 10	RGS10	0	7.03	7	1	3	1	181	21.2	7.49	94	1	0	0.752	0.000795204	89.5	67.304	1
High	Q99623	Prohibitin-2	PHB2	0	63.055	33	9	39	9	299	33.3	9.83	828	9	0	0.747	0.0462663	109.34	81.677	1
High	O43242	26S proteasome non-ATPase regulatory subunit 3	PSMD3	0	20.315	5	2	10	2	534	60.9	8.44	240	2	0	0.74	0.0378099	107.78	79.7572	1
High	E9PB90	Hexokinase-2	HK2	0	13.088	4	3	4	2	889	98.9	6.04	101	3	0	0.739	0.0027561	111.66	82.5167	1
High	Q13619	Cullin-4A	CUL4A	0	17.712	6	5	6	5	759	87.6	8.13	114	5	0	0.719	0.0477142	107.6	77.3644	1
High	P11055	Myosin-3	MYH3	0	682.283	20	42	883	2	1940	223.8	5.81	20856	42	0	0.7	0.025542	115.52	80.864	1	Phospho [S1200]
High	O00232	26S proteasome non-ATPase regulatory subunit 12	PSMD12	0	14.539	3	1	7	1	456	52.9	7.65	222	1	0	0.688	0.0298097	110.24	75.8451	1

## Sheet: Metascape Annotation upRPs
MyList	Gene ID	Type	Tax ID	Homologene Gene ID	Homologene Gene Tax ID	GO:0031406 carboxylic acid binding	GO:0008285 negative regulation of cell po	GO:0034774 secretory granule lumen
HMGB1	3146	symbol	H. sapiens	3146	H. sapiens	0	0	1
S100A11	6282	symbol	H. sapiens	6282	H. sapiens	0	1	1
ADIPOQ	9370	symbol	H. sapiens	9370	H. sapiens	1	1	1
FABP3	2170	symbol	H. sapiens	2170	H. sapiens	1	1	0
ATP5F1E	514	symbol	H. sapiens	514	H. sapiens	0	0	0
FABP7	2173	symbol	H. sapiens	2173	H. sapiens	1	1	0
FABP5	2171	symbol	H. sapiens	2171	H. sapiens	1	0	1

## Sheet: Metascape Enrichment upRPs
GroupID	Category	Term	Description	LogP	Log(q-value)	Genes	Symbols	InTerm_InList
1_Summary	GO Molecular Functions	GO:0031406	carboxylic acid binding	-7.25007	-3.10495	2170,2171,2173,9370	FABP3,FABP5,FABP7,ADIPOQ	4/-
1_Member	GO Molecular Functions	GO:0031406	carboxylic acid binding	-7.25007	-3.10495	2170,2171,2173,9370	FABP3,FABP5,FABP7,ADIPOQ	4/194
1_Member	GO Molecular Functions	GO:0043177	organic acid binding	-7.14544	-3.10495	2170,2171,2173,9370	FABP3,FABP5,FABP7,ADIPOQ	4/206
1_Member	GO Molecular Functions	GO:0005504	fatty acid binding	-6.85836	-2.99397	2170,2171,2173	FABP3,FABP5,FABP7	3/49
1_Member	GO Molecular Functions	GO:0033293	monocarboxylic acid binding	-6.21042	-2.47097	2170,2171,2173	FABP3,FABP5,FABP7	3/80
1_Member	GO Biological Processes	GO:0015908	fatty acid transport	-6.04103	-2.39849	2170,2171,2173	FABP3,FABP5,FABP7	3/91
1_Member	GO Biological Processes	GO:0019217	regulation of fatty acid metabolic process	-5.93042	-2.36705	2170,2171,9370	FABP3,FABP5,ADIPOQ	3/99
1_Member	GO Biological Processes	GO:0010565	regulation of cellular ketone metabolic process	-5.44	-1.94359	2170,2171,9370	FABP3,FABP5,ADIPOQ	3/144
1_Member	GO Biological Processes	GO:0015718	monocarboxylic acid transport	-5.36942	-1.931	2170,2171,2173	FABP3,FABP5,FABP7	3/152
1_Member	GO Biological Processes	GO:0046942	carboxylic acid transport	-4.46858	-1.21724	2170,2171,2173	FABP3,FABP5,FABP7	3/304
1_Member	GO Biological Processes	GO:0015849	organic acid transport	-4.46433	-1.21724	2170,2171,2173	FABP3,FABP5,FABP7	3/305
1_Member	GO Biological Processes	GO:0019216	regulation of lipid metabolic process	-4.40627	-1.21724	2170,2171,9370	FABP3,FABP5,ADIPOQ	3/319
1_Member	GO Biological Processes	GO:0062012	regulation of small molecule metabolic process	-4.35463	-1.21724	2170,2171,9370	FABP3,FABP5,ADIPOQ	3/332
1_Member	GO Biological Processes	GO:0006869	lipid transport	-4.29754	-1.18647	2170,2171,2173	FABP3,FABP5,FABP7	3/347
1_Member	GO Biological Processes	GO:0010876	lipid localization	-4.17351	-1.08727	2170,2171,2173	FABP3,FABP5,FABP7	3/382
1_Member	GO Biological Processes	GO:0015711	organic anion transport	-4.1271	-1.06434	2170,2171,2173	FABP3,FABP5,FABP7	3/396
2_Summary	GO Biological Processes	GO:0008285	negative regulation of cell population proliferation	-4.83219	-1.44492	2170,2173,6282,9370	FABP3,FABP7,S100A11,ADIPOQ	4/-
2_Member	GO Biological Processes	GO:0008285	negative regulation of cell population proliferation	-4.83219	-1.44492	2170,2173,6282,9370	FABP3,FABP7,S100A11,ADIPOQ	4/785
3_Summary	GO Cellular Components	GO:0034774	secretory granule lumen	-4.39417	-1.21724	2171,3146,6282,9370	FABP5,HMGB1,S100A11,ADIPOQ	4/-
3_Member	GO Cellular Components	GO:0034774	secretory granule lumen	-4.39417	-1.21724	2171,3146,6282	FABP5,HMGB1,S100A11	3/322
3_Member	GO Cellular Components	GO:0060205	cytoplasmic vesicle lumen	-4.38218	-1.21724	2171,3146,6282	FABP5,HMGB1,S100A11	3/325
3_Member	GO Cellular Components	GO:0031983	vesicle lumen	-4.37821	-1.21724	2171,3146,6282	FABP5,HMGB1,S100A11	3/326
3_Member	GO Biological Processes	GO:0051051	negative regulation of transport	-3.92865	-0.888166	2171,3146,9370	FABP5,HMGB1,ADIPOQ	3/462
3_Member	GO Biological Processes	GO:0051052	regulation of DNA metabolic process	-3.76694	-0.747645	3146,6282,9370	HMGB1,S100A11,ADIPOQ	3/524

## Sheet: Metascape Annotation downRPs
MyList	Gene ID	Type	Tax ID	Homologene Gene ID	Homologene Gene Tax ID	GO:0005865 striated muscle thin filament	GO:0071417 cellular response to organonit	GO:0006006 glucose metabolic process	GO:0071407 cellular response to organic c	GO:0006282 regulation of DNA repair	GO:0001666 response to hypoxia	GO:0034774 secretory granule lumen	GO:0009150 purine ribonucleotide metaboli
ACTB	60	symbol	H. sapiens	60	H. sapiens	1	1	0	1	1	0	0	0
METTL7A	25840	gene_synonym	H. sapiens	25840	H. sapiens	0	0	0	0	0	0	0	0
PRKACA	5566	symbol	H. sapiens	5566	H. sapiens	0	1	0	1	1	1	1	0
SLC25A11	8402	symbol	H. sapiens	8402	H. sapiens	0	0	1	0	0	0	0	0
TNNT3	7140	symbol	H. sapiens	7140	H. sapiens	1	0	0	0	0	0	0	0
PANK4	55229	symbol	H. sapiens	55229	H. sapiens	0	0	0	0	0	0	0	1
ACTA1	58	symbol	H. sapiens	58	H. sapiens	1	1	0	1	0	0	0	0
OTUB1	55611	symbol	H. sapiens	55611	H. sapiens	0	0	0	0	1	0	0	0
GSTT1	2952	symbol	H. sapiens	2952	H. sapiens	0	0	0	0	0	0	0	0
SLC25A12	8604	symbol	H. sapiens	8604	H. sapiens	0	0	1	0	0	0	0	0
DYNC1H1	1778	symbol	H. sapiens	1778	H. sapiens	1	1	0	1	0	0	1	0
TPM3	7170	symbol	H. sapiens	7170	H. sapiens	1	0	0	0	0	0	0	0
RYR1	6261	symbol	H. sapiens	6261	H. sapiens	1	1	1	1	0	1	0	0
TPM2	7169	symbol	H. sapiens	7169	H. sapiens	1	0	0	0	0	0	0	0
RGS10	6001	symbol	H. sapiens	6001	H. sapiens	0	1	1	0	0	0	0	0
PHB2	11331	symbol	H. sapiens	11331	H. sapiens	0	0	1	1	0	1	0	0
PSMD3	5709	symbol	H. sapiens	5709	H. sapiens	0	0	0	0	0	0	1	0
HK2	3099	symbol	H. sapiens	3099	H. sapiens	0	0	1	1	0	1	0	1
CUL4A	8451	symbol	H. sapiens	8451	H. sapiens	0	0	0	1	1	0	1	0
MYH3	4621	symbol	H. sapiens	4621	H. sapiens	1	0	0	0	0	0	0	1
PSMD12	5718	symbol	H. sapiens	5718	H. sapiens	0	0	0	0	0	0	1	0

## Sheet: Metascape Enrichment downRPs
GroupID	Category	Term	Description	LogP	Log(q-value)	Genes	Symbols	InTerm_InList
1_Summary	GO Cellular Components	GO:0005865	striated muscle thin filament	-8.9073	-4.56579	58,7140,7169,7170,4621,6261,60,1778	ACTA1,TNNT3,TPM2,TPM3,MYH3,RYR1,ACTB,DYNC1H1	8/-
1_Member	GO Cellular Components	GO:0005865	striated muscle thin filament	-8.9073	-4.56579	58,7140,7169,7170	ACTA1,TNNT3,TPM2,TPM3	4/22
1_Member	GO Cellular Components	GO:0036379	myofilament	-8.59766	-4.55717	58,7140,7169,7170	ACTA1,TNNT3,TPM2,TPM3	4/26
1_Member	GO Cellular Components	GO:0030017	sarcomere	-8.18002	-4.31563	58,4621,6261,7140,7169,7170	ACTA1,MYH3,RYR1,TNNT3,TPM2,TPM3	6/219
1_Member	GO Biological Processes	GO:0006936	muscle contraction	-7.98618	-4.31093	58,4621,6261,7140,7169,7170	ACTA1,MYH3,RYR1,TNNT3,TPM2,TPM3	6/236
1_Member	GO Cellular Components	GO:0030016	myofibril	-7.95347	-4.31093	58,4621,6261,7140,7169,7170	ACTA1,MYH3,RYR1,TNNT3,TPM2,TPM3	6/239
1_Member	GO Cellular Components	GO:0043292	contractile fiber	-7.84741	-4.28404	58,4621,6261,7140,7169,7170	ACTA1,MYH3,RYR1,TNNT3,TPM2,TPM3	6/249
1_Member	GO Biological Processes	GO:0003012	muscle system process	-7.4188	-3.92238	58,4621,6261,7140,7169,7170	ACTA1,MYH3,RYR1,TNNT3,TPM2,TPM3	6/294
1_Member	GO Cellular Components	GO:0015629	actin cytoskeleton	-6.01908	-2.58066	58,60,4621,7140,7169,7170	ACTA1,ACTB,MYH3,TNNT3,TPM2,TPM3	6/509
1_Member	GO Cellular Components	GO:0005884	actin filament	-5.89059	-2.51924	58,60,7169,7170	ACTA1,ACTB,TPM2,TPM3	4/119
1_Member	GO Biological Processes	GO:0030036	actin cytoskeleton organization	-5.86076	-2.51924	58,60,4621,7140,7169,7170	ACTA1,ACTB,MYH3,TNNT3,TPM2,TPM3	6/542
1_Member	GO Biological Processes	GO:0097435	supramolecular fiber organization	-5.65186	-2.35174	58,1778,4621,7140,7169,7170	ACTA1,DYNC1H1,MYH3,TNNT3,TPM2,TPM3	6/589
1_Member	GO Biological Processes	GO:0030029	actin filament-based process	-5.55592	-2.29358	58,60,4621,7140,7169,7170	ACTA1,ACTB,MYH3,TNNT3,TPM2,TPM3	6/612
1_Member	GO Biological Processes	GO:0055001	muscle cell development	-5.23428	-2.00671	58,4621,6261,7140	ACTA1,MYH3,RYR1,TNNT3	4/174
1_Member	GO Biological Processes	GO:0030239	myofibril assembly	-4.81665	-1.64241	58,4621,7140	ACTA1,MYH3,TNNT3	3/70
1_Member	GO Biological Processes	GO:0051146	striated muscle cell differentiation	-4.79428	-1.64241	58,4621,6261,7140	ACTA1,MYH3,RYR1,TNNT3	4/225
1_Member	GO Biological Processes	GO:0055002	striated muscle cell development	-4.7798	-1.64241	58,4621,7140	ACTA1,MYH3,TNNT3	3/72
1_Member	GO Biological Processes	GO:0042692	muscle cell differentiation	-4.38107	-1.27001	58,4621,6261,7140	ACTA1,MYH3,RYR1,TNNT3	4/287
1_Member	GO Biological Processes	GO:0006941	striated muscle contraction	-4.11617	-1.12301	4621,6261,7140	MYH3,RYR1,TNNT3	3/120
1_Member	GO Biological Processes	GO:0140694	non-membrane-bounded organelle assembly	-4.09562	-1.12301	58,1778,4621,7140	ACTA1,DYNC1H1,MYH3,TNNT3	4/340
1_Member	GO Biological Processes	GO:0010927	cellular component assembly involved in morphogenesis	-4.08431	-1.12301	58,4621,7140	ACTA1,MYH3,TNNT3	3/123
1_Member	GO Biological Processes	GO:0031032	actomyosin structure organization	-4.08431	-1.12301	58,4621,7140	ACTA1,MYH3,TNNT3	3/123
1_Member	GO Cellular Components	GO:0099513	polymeric cytoskeletal fiber	-3.7511	-0.81183	58,60,1778,7169,7170	ACTA1,ACTB,DYNC1H1,TPM2,TPM3	5/796
1_Member	GO Molecular Functions	GO:0003779	actin binding	-3.67688	-0.766729	4621,7140,7169,7170	MYH3,TNNT3,TPM2,TPM3	4/437
1_Member	GO Molecular Functions	GO:0051015	actin filament binding	-3.41802	-0.570739	4621,7169,7170	MYH3,TPM2,TPM3	3/207
1_Member	GO Biological Processes	GO:0061061	muscle structure development	-3.39641	-0.570739	58,4621,6261,7140	ACTA1,MYH3,RYR1,TNNT3	4/518
1_Member	GO Biological Processes	GO:0032989	cellular anatomical entity morphogenesis	-3.14302	-0.369711	58,60,4621,7140	ACTA1,ACTB,MYH3,TNNT3	4/605
1_Member	GO Biological Processes	GO:0007015	actin filament organization	-3.05043	-0.310977	58,7169,7170	ACTA1,TPM2,TPM3	3/277
1_Member	GO Biological Processes	GO:0007517	muscle organ development	-2.90164	-0.209353	58,4621,6261	ACTA1,MYH3,RYR1	3/312
2_Summary	GO Biological Processes	GO:0071417	cellular response to organonitrogen compound	-4.34609	-1.25985	58,60,5566,6001,6261,1778	ACTA1,ACTB,PRKACA,RGS10,RYR1,DYNC1H1	6/-
2_Member	GO Biological Processes	GO:0071417	cellular response to organonitrogen compound	-4.34609	-1.25985	58,60,5566,6001,6261	ACTA1,ACTB,PRKACA,RGS10,RYR1	5/595
2_Member	GO Biological Processes	GO:1901699	cellular response to nitrogen compound	-4.22181	-1.15905	58,60,5566,6001,6261	ACTA1,ACTB,PRKACA,RGS10,RYR1	5/632
2_Member	GO Cellular Components	GO:0005938	cell cortex	-2.91774	-0.209691	60,1778,6261	ACTB,DYNC1H1,RYR1	3/308
3_Summary	GO Biological Processes	GO:0006006	glucose metabolic process	-4.10546	-1.12301	3099,8402,8604,11331,6001,6261	HK2,SLC25A11,SLC25A12,PHB2,RGS10,RYR1	6/-
3_Member	GO Biological Processes	GO:0006006	glucose metabolic process	-4.10546	-1.12301	3099,8402,8604	HK2,SLC25A11,SLC25A12	3/121
3_Member	GO Biological Processes	GO:0019318	hexose metabolic process	-3.73837	-0.81183	3099,8402,8604	HK2,SLC25A11,SLC25A12	3/161
3_Member	GO Biological Processes	GO:0005996	monosaccharide metabolic process	-3.52027	-0.641153	3099,8402,8604	HK2,SLC25A11,SLC25A12	3/191
3_Member	GO Cellular Components	GO:0031966	mitochondrial membrane	-2.77212	-0.15488	3099,8402,8604,11331	HK2,SLC25A11,SLC25A12,PHB2	4/762
3_Member	GO Biological Processes	GO:1902074	response to salt	-2.65715	-0.0800191	6001,6261,8604	RGS10,RYR1,SLC25A12	3/380
3_Member	GO Biological Processes	GO:0005975	carbohydrate metabolic process	-2.4745	0	3099,8402,8604	HK2,SLC25A11,SLC25A12	3/441
3_Member	GO Cellular Components	GO:0005743	mitochondrial inner membrane	-2.32923	0	8402,8604,11331	SLC25A11,SLC25A12,PHB2	3/497
3_Member	GO Cellular Components	GO:0019866	organelle inner membrane	-2.19851	0	8402,8604,11331	SLC25A11,SLC25A12,PHB2	3/554
3_Member	GO Molecular Functions	GO:1901702	salt transmembrane transporter activity	-2.12329	0	6261,8402,8604	RYR1,SLC25A11,SLC25A12	3/590
4_Summary	GO Biological Processes	GO:0071407	cellular response to organic cyclic compound	-3.56349	-0.669137	60,5566,6261,11331,3099,8451,58,1778	ACTB,PRKACA,RYR1,PHB2,HK2,CUL4A,ACTA1,DYNC1H1	8/-
4_Member	GO Biological Processes	GO:0071407	cellular response to organic cyclic compound	-3.56349	-0.669137	60,5566,6261,11331	ACTB,PRKACA,RYR1,PHB2	4/468
4_Member	GO Biological Processes	GO:0034762	regulation of transmembrane transport	-3.49111	-0.62672	60,3099,5566,11331	ACTB,HK2,PRKACA,PHB2	4/489
4_Member	GO Biological Processes	GO:1902806	regulation of cell cycle G1/S phase transition	-3.39374	-0.570739	60,8451,11331	ACTB,CUL4A,PHB2	3/211
4_Member	GO Biological Processes	GO:0022898	regulation of transmembrane transporter activity	-3.28456	-0.487118	60,5566,11331	ACTB,PRKACA,PHB2	3/230
4_Member	GO Biological Processes	GO:0048729	tissue morphogenesis	-3.23995	-0.454742	58,60,5566,11331	ACTA1,ACTB,PRKACA,PHB2	4/570
4_Member	GO Biological Processes	GO:0032409	regulation of transporter activity	-3.12034	-0.358606	60,5566,11331	ACTB,PRKACA,PHB2	3/262
4_Member	GO Biological Processes	GO:0090068	positive regulation of cell cycle process	-3.10129	-0.350844	1778,8451,11331	DYNC1H1,CUL4A,PHB2	3/266
4_Member	GO Biological Processes	GO:0045787	positive regulation of cell cycle	-2.81313	-0.170588	1778,8451,11331	DYNC1H1,CUL4A,PHB2	3/335
4_Member	GO Biological Processes	GO:0010564	regulation of cell cycle process	-2.80378	-0.169838	60,1778,8451,11331	ACTB,DYNC1H1,CUL4A,PHB2	4/747
4_Member	GO Biological Processes	GO:0050878	regulation of body fluid levels	-2.74822	-0.140948	60,3099,5566	ACTB,HK2,PRKACA	3/353
4_Member	GO Biological Processes	GO:1901990	regulation of mitotic cell cycle phase transition	-2.74123	-0.140948	60,8451,11331	ACTB,CUL4A,PHB2	3/355
4_Member	GO Cellular Components	GO:0098978	glutamatergic synapse	-2.5697	-0.0205752	60,5566,11331	ACTB,PRKACA,PHB2	3/408
4_Member	GO Biological Processes	GO:0002009	morphogenesis of an epithelium	-2.43639	0	60,5566,11331	ACTB,PRKACA,PHB2	3/455
4_Member	GO Biological Processes	GO:1901987	regulation of cell cycle phase transition	-2.43372	0	60,8451,11331	ACTB,CUL4A,PHB2	3/456
4_Member	GO Biological Processes	GO:0007346	regulation of mitotic cell cycle	-2.2723	0	60,8451,11331	ACTB,CUL4A,PHB2	3/521
4_Member	GO Cellular Components	GO:0098794	postsynapse	-2.02309	0	60,5566,11331	ACTB,PRKACA,PHB2	3/642
4_Member	GO Cellular Components	GO:0030424	axon	-2.01029	0	60,1778,11331	ACTB,DYNC1H1,PHB2	3/649
5_Summary	GO Biological Processes	GO:0006282	regulation of DNA repair	-3.36993	-0.559894	60,8451,55611,5566	ACTB,CUL4A,OTUB1,PRKACA	4/-
5_Member	GO Biological Processes	GO:0006282	regulation of DNA repair	-3.36993	-0.559894	60,8451,55611	ACTB,CUL4A,OTUB1	3/215
5_Member	GO Molecular Functions	GO:0031625	ubiquitin protein ligase binding	-2.92995	-0.211686	5566,8451,55611	PRKACA,CUL4A,OTUB1	3/305
5_Member	GO Molecular Functions	GO:0044389	ubiquitin-like protein ligase binding	-2.85464	-0.195664	5566,8451,55611	PRKACA,CUL4A,OTUB1	3/324
5_Member	GO Biological Processes	GO:0051052	regulation of DNA metabolic process	-2.26538	0	60,8451,55611	ACTB,CUL4A,OTUB1	3/524
6_Summary	GO Biological Processes	GO:0001666	response to hypoxia	-2.95059	-0.221861	3099,6261,11331,5566	HK2,RYR1,PHB2,PRKACA	4/-
6_Member	GO Biological Processes	GO:0001666	response to hypoxia	-2.95059	-0.221861	3099,6261,11331	HK2,RYR1,PHB2	3/300
6_Member	GO Biological Processes	GO:0036293	response to decreased oxygen levels	-2.89765	-0.209353	3099,6261,11331	HK2,RYR1,PHB2	3/313
6_Member	GO Biological Processes	GO:0070482	response to oxygen levels	-2.79474	-0.169228	3099,6261,11331	HK2,RYR1,PHB2	3/340
6_Member	GO Biological Processes	GO:0055082	intracellular chemical homeostasis	-2.16025	0	3099,5566,6261	HK2,PRKACA,RYR1	3/572
7_Summary	GO Cellular Components	GO:0034774	secretory granule lumen	-2.86234	-0.195664	1778,5709,5718,8451,5566	DYNC1H1,PSMD3,PSMD12,CUL4A,PRKACA	5/-
7_Member	GO Cellular Components	GO:0034774	secretory granule lumen	-2.86234	-0.195664	1778,5709,5718	DYNC1H1,PSMD3,PSMD12	3/322
7_Member	GO Cellular Components	GO:0060205	cytoplasmic vesicle lumen	-2.8508	-0.195664	1778,5709,5718	DYNC1H1,PSMD3,PSMD12	3/325
7_Member	GO Cellular Components	GO:0031983	vesicle lumen	-2.84698	-0.195664	1778,5709,5718	DYNC1H1,PSMD3,PSMD12	3/326
7_Member	GO Biological Processes	GO:0043161	proteasome-mediated ubiquitin-dependent protein catabolic process	-2.73427	-0.140948	5709,5718,8451	PSMD3,PSMD12,CUL4A	3/357
7_Member	GO Biological Processes	GO:0042176	regulation of protein catabolic process	-2.72392	-0.138281	5566,5709,8451	PRKACA,PSMD3,CUL4A	3/360
7_Member	GO Biological Processes	GO:0010498	proteasomal protein catabolic process	-2.63785	-0.0744842	5709,5718,8451	PSMD3,PSMD12,CUL4A	3/386
7_Member	GO Biological Processes	GO:0006511	ubiquitin-dependent protein catabolic process	-2.25168	0	5709,5718,8451	PSMD3,PSMD12,CUL4A	3/530
7_Member	GO Biological Processes	GO:0019941	modification-dependent protein catabolic process	-2.22921	0	5709,5718,8451	PSMD3,PSMD12,CUL4A	3/540
7_Member	GO Biological Processes	GO:0043632	modification-dependent macromolecule catabolic process	-2.20502	0	5709,5718,8451	PSMD3,PSMD12,CUL4A	3/551
7_Member	GO Biological Processes	GO:0051603	proteolysis involved in protein catabolic process	-2.10725	0	5709,5718,8451	PSMD3,PSMD12,CUL4A	3/598
8_Summary	GO Biological Processes	GO:0009150	purine ribonucleotide metabolic process	-2.65068	-0.0800191	3099,4621,55229	HK2,MYH3,PANK4	3/-
8_Member	GO Biological Processes	GO:0009150	purine ribonucleotide metabolic process	-2.65068	-0.0800191	3099,4621,55229	HK2,MYH3,PANK4	3/382
8_Member	GO Biological Processes	GO:0009259	ribonucleotide metabolic process	-2.58789	-0.0317039	3099,4621,55229	HK2,MYH3,PANK4	3/402
8_Member	GO Biological Processes	GO:0019693	ribose phosphate metabolic process	-2.54588	-0.00370888	3099,4621,55229	HK2,MYH3,PANK4	3/416
8_Member	GO Biological Processes	GO:0006163	purine nucleotide metabolic process	-2.41518	0	3099,4621,55229	HK2,MYH3,PANK4	3/463
8_Member	GO Biological Processes	GO:0072521	purine-containing compound metabolic process	-2.34146	0	3099,4621,55229	HK2,MYH3,PANK4	3/492
8_Member	GO Biological Processes	GO:0009117	nucleotide metabolic process	-2.26538	0	3099,4621,55229	HK2,MYH3,PANK4	3/524
8_Member	GO Biological Processes	GO:0006753	nucleoside phosphate metabolic process	-2.24715	0	3099,4621,55229	HK2,MYH3,PANK4	3/532
8_Member	GO Biological Processes	GO:0055086	nucleobase-containing small molecule metabolic process	-2.10527	0	3099,4621,55229	HK2,MYH3,PANK4	3/599

## Sheet: Metascape GO-MCODE downRPs
Name	Category	CategoryID	GO	Description	PARENT_GO	LogP	Enrichment	Z-score	#TotalGeneInLibrary	#GeneInGO	#GeneInHitList	#GeneInGOAndHitList	%InGO	STDV %InGO	GeneID	Hits	Log(q-value)
MyList	GO Cellular Components	20	GO:0005865	striated muscle thin filament		-9.3	3.2e+02	36	30293	22	17	4	24	10	58|7140|7169|7170	ACTA1|TNNT3|TPM2|TPM3	-6.1
MyList	GO Cellular Components	20	GO:0036379	myofilament		-9	2.7e+02	33	30293	26	17	4	24	10	58|7140|7169|7170	ACTA1|TNNT3|TPM2|TPM3	-5.9
MyList	GO Cellular Components	20	GO:0030017	sarcomere		-8.8	49	17	30293	219	17	6	35	12	58|4621|6261|7140|7169|7170	ACTA1|MYH3|RYR1|TNNT3|TPM2|TPM3	-5.7
MyList	GO Biological Processes	19	GO:0006936	muscle contraction	19_GO:0032501 multicellular organismal process	-8.6	45	16	30293	236	17	6	35	12	58|4621|6261|7140|7169|7170	ACTA1|MYH3|RYR1|TNNT3|TPM2|TPM3	-5.5
MyList	GO Cellular Components	20	GO:0030016	myofibril		-8.6	45	16	30293	239	17	6	35	12	58|4621|6261|7140|7169|7170	ACTA1|MYH3|RYR1|TNNT3|TPM2|TPM3	-5.5
MyList	GO Cellular Components	20	GO:0043292	contractile fiber		-8.5	43	16	30293	249	17	6	35	12	58|4621|6261|7140|7169|7170	ACTA1|MYH3|RYR1|TNNT3|TPM2|TPM3	-5.4
MyList	GO Biological Processes	19	GO:0003012	muscle system process	19_GO:0032501 multicellular organismal process	-8	36	14	30293	294	17	6	35	12	58|4621|6261|7140|7169|7170	ACTA1|MYH3|RYR1|TNNT3|TPM2|TPM3	-5.1
MyList	GO Cellular Components	20	GO:0015629	actin cytoskeleton		-6.6	21	11	30293	509	17	6	35	12	58|60|4621|7140|7169|7170	ACTA1|ACTB|MYH3|TNNT3|TPM2|TPM3	-3.8
MyList	GO Biological Processes	19	GO:0030036	actin cytoskeleton organization	19_GO:0009987 cellular process	-6.5	20	10	30293	542	17	6	35	12	58|60|4621|7140|7169|7170	ACTA1|ACTB|MYH3|TNNT3|TPM2|TPM3	-3.7
MyList	GO Cellular Components	20	GO:0005884	actin filament		-6.3	60	15	30293	119	17	4	24	10	58|60|7169|7170	ACTA1|ACTB|TPM2|TPM3	-3.5
MyList	GO Biological Processes	19	GO:0097435	supramolecular fiber organization	19_GO:0009987 cellular process	-6.3	18	10	30293	589	17	6	35	12	58|1778|4621|7140|7169|7170	ACTA1|DYNC1H1|MYH3|TNNT3|TPM2|TPM3	-3.5
MyList	GO Biological Processes	19	GO:0030029	actin filament-based process	19_GO:0009987 cellular process	-6.2	17	9.8	30293	612	17	6	35	12	58|60|4621|7140|7169|7170	ACTA1|ACTB|MYH3|TNNT3|TPM2|TPM3	-3.4
MyList	GO Biological Processes	19	GO:0055001	muscle cell development	19_GO:0032502 developmental process	-5.6	41	13	30293	174	17	4	24	10	58|4621|6261|7140	ACTA1|MYH3|RYR1|TNNT3	-3
MyList	GO Biological Processes	19	GO:0051146	striated muscle cell differentiation	19_GO:0032502 developmental process	-5.2	32	11	30293	225	17	4	24	10	58|4621|6261|7140	ACTA1|MYH3|RYR1|TNNT3	-2.6
MyList	GO Biological Processes	19	GO:0030239	myofibril assembly	19_GO:0032502 developmental process	-5.1	76	15	30293	70	17	3	18	9.2	58|4621|7140	ACTA1|MYH3|TNNT3	-2.5
MyList	GO Biological Processes	19	GO:0055002	striated muscle cell development	19_GO:0032502 developmental process	-5.1	74	15	30293	72	17	3	18	9.2	58|4621|7140	ACTA1|MYH3|TNNT3	-2.5
MyList	GO Biological Processes	19	GO:0071417	cellular response to organonitrogen compound	19_GO:0050896 response to stimulus	-4.8	15	8.2	30293	595	17	5	29	11	58|60|5566|6001|6261	ACTA1|ACTB|PRKACA|RGS10|RYR1	-2.3
MyList	GO Biological Processes	19	GO:0042692	muscle cell differentiation	19_GO:0032502 developmental process	-4.8	25	9.6	30293	287	17	4	24	10	58|4621|6261|7140	ACTA1|MYH3|RYR1|TNNT3	-2.2
MyList	GO Biological Processes	19	GO:1901699	cellular response to nitrogen compound	19_GO:0050896 response to stimulus	-4.7	14	7.9	30293	632	17	5	29	11	58|60|5566|6001|6261	ACTA1|ACTB|PRKACA|RGS10|RYR1	-2.2
MyList	GO Biological Processes	19	GO:0140694	non-membrane-bounded organelle assembly	19_GO:0009987 cellular process	-4.5	21	8.8	30293	340	17	4	24	10	58|1778|4621|7140	ACTA1|DYNC1H1|MYH3|TNNT3	-2
MyList	GO Biological Processes	19	GO:0006941	striated muscle contraction	19_GO:0032501 multicellular organismal process	-4.4	45	11	30293	120	17	3	18	9.2	4621|6261|7140	MYH3|RYR1|TNNT3	-1.9
MyList	GO Biological Processes	19	GO:0010927	cellular component assembly involved in morphogenesis	19_GO:0032502 developmental process	-4.4	43	11	30293	123	17	3	18	9.2	58|4621|7140	ACTA1|MYH3|TNNT3	-1.9
MyList	GO Biological Processes	19	GO:0031032	actomyosin structure organization	19_GO:0009987 cellular process	-4.4	43	11	30293	123	17	3	18	9.2	58|4621|7140	ACTA1|MYH3|TNNT3	-1.9
MyList	GO Cellular Components	20	GO:0099513	polymeric cytoskeletal fiber		-4.2	11	6.9	30293	796	17	5	29	11	58|60|1778|7169|7170	ACTA1|ACTB|DYNC1H1|TPM2|TPM3	-1.7
MyList	GO Molecular Functions	21	GO:0003779	actin binding		-4.1	16	7.6	30293	437	17	4	24	10	4621|7140|7169|7170	MYH3|TNNT3|TPM2|TPM3	-1.6
MyList	GO Biological Processes	19	GO:0071407	cellular response to organic cyclic compound	19_GO:0050896 response to stimulus	-3.9	15	7.4	30293	468	17	4	24	10	60|5566|6261|11331	ACTB|PRKACA|RYR1|PHB2	-1.5
MyList	GO Biological Processes	19	GO:0061061	muscle structure development	19_GO:0032502 developmental process	-3.8	14	6.9	30293	518	17	4	24	10	58|4621|6261|7140	ACTA1|MYH3|RYR1|TNNT3	-1.3
MyList	GO Molecular Functions	21	GO:0051015	actin filament binding		-3.7	26	8.5	30293	207	17	3	18	9.2	4621|7169|7170	MYH3|TPM2|TPM3	-1.3
MyList	GO Biological Processes	19	GO:1902806	regulation of cell cycle G1/S phase transition	19_GO:0050789 regulation of biological process	-3.7	25	8.4	30293	211	17	3	18	9.2	60|8451|11331	ACTB|CUL4A|PHB2	-1.2
MyList	GO Biological Processes	19	GO:0006282	regulation of DNA repair	19_GO:0050896 response to stimulus	-3.7	25	8.3	30293	215	17	3	18	9.2	60|8451|55611	ACTB|CUL4A|OTUB1	-1.2
MyList	GO Biological Processes	19	GO:0048729	tissue morphogenesis	19_GO:0032502 developmental process	-3.6	13	6.6	30293	570	17	4	24	10	58|60|5566|11331	ACTA1|ACTB|PRKACA|PHB2	-1.2
MyList	GO Biological Processes	19	GO:0022898	regulation of transmembrane transporter activity	19_GO:0051179 localization	-3.6	23	8	30293	230	17	3	18	9.2	60|5566|11331	ACTB|PRKACA|PHB2	-1.1
MyList	GO Biological Processes	19	GO:0032989	cellular anatomical entity morphogenesis	19_GO:0032502 developmental process	-3.5	12	6.3	30293	605	17	4	24	10	58|60|4621|7140	ACTA1|ACTB|MYH3|TNNT3	-1.1
MyList	GO Biological Processes	19	GO:0032409	regulation of transporter activity	19_GO:0065007 biological regulation	-3.4	20	7.5	30293	262	17	3	18	9.2	60|5566|11331	ACTB|PRKACA|PHB2	-0.99
MyList	GO Biological Processes	19	GO:0090068	positive regulation of cell cycle process	19_GO:0048518 positive regulation of biological process	-3.4	20	7.4	30293	266	17	3	18	9.2	1778|8451|11331	DYNC1H1|CUL4A|PHB2	-0.98
MyList	GO Biological Processes	19	GO:0007015	actin filament organization	19_GO:0009987 cellular process	-3.3	19	7.2	30293	277	17	3	18	9.2	58|7169|7170	ACTA1|TPM2|TPM3	-0.93
MyList	GO Molecular Functions	21	GO:0031625	ubiquitin protein ligase binding		-3.2	18	6.9	30293	305	17	3	18	9.2	5566|8451|55611	PRKACA|CUL4A|OTUB1	-0.82
MyList	GO Cellular Components	20	GO:0005938	cell cortex		-3.2	17	6.8	30293	308	17	3	18	9.2	60|1778|6261	ACTB|DYNC1H1|RYR1	-0.81
MyList	GO Biological Processes	19	GO:0007517	muscle organ development	19_GO:0032502 developmental process	-3.2	17	6.8	30293	312	17	3	18	9.2	58|4621|6261	ACTA1|MYH3|RYR1	-0.8
MyList	GO Biological Processes	19	GO:0010564	regulation of cell cycle process	19_GO:0050789 regulation of biological process	-3.2	9.5	5.6	30293	747	17	4	24	10	60|1778|8451|11331	ACTB|DYNC1H1|CUL4A|PHB2	-0.79
MyList	GO Cellular Components	20	GO:0034774	secretory granule lumen		-3.1	17	6.7	30293	322	17	3	18	9.2	1778|5709|5718	DYNC1H1|PSMD3|PSMD12	-0.77
MyList	GO Molecular Functions	21	GO:0044389	ubiquitin-like protein ligase binding		-3.1	16	6.6	30293	324	17	3	18	9.2	5566|8451|55611	PRKACA|CUL4A|OTUB1	-0.77
MyList	GO Cellular Components	20	GO:0060205	cytoplasmic vesicle lumen		-3.1	16	6.6	30293	325	17	3	18	9.2	1778|5709|5718	DYNC1H1|PSMD3|PSMD12	-0.77
MyList	GO Cellular Components	20	GO:0031983	vesicle lumen		-3.1	16	6.6	30293	326	17	3	18	9.2	1778|5709|5718	DYNC1H1|PSMD3|PSMD12	-0.77
MyList	GO Biological Processes	19	GO:0045787	positive regulation of cell cycle	19_GO:0048518 positive regulation of biological process	-3.1	16	6.5	30293	335	17	3	18	9.2	1778|8451|11331	DYNC1H1|CUL4A|PHB2	-0.74
MyList	GO Biological Processes	19	GO:1901990	regulation of mitotic cell cycle phase transition	19_GO:0050789 regulation of biological process	-3	15	6.3	30293	355	17	3	18	9.2	60|8451|11331	ACTB|CUL4A|PHB2	-0.67
MyList	GO Biological Processes	19	GO:0043161	proteasome-mediated ubiquitin-dependent protein catabolic process	19_GO:0008152 metabolic process	-3	15	6.3	30293	357	17	3	18	9.2	5709|5718|8451	PSMD3|PSMD12|CUL4A	-0.66
MyList	GO Biological Processes	19	GO:0042176	regulation of protein catabolic process	19_GO:0008152 metabolic process	-3	15	6.3	30293	360	17	3	18	9.2	5566|5709|8451	PRKACA|PSMD3|CUL4A	-0.66
MyList	GO Biological Processes	19	GO:1902074	response to salt	19_GO:0050896 response to stimulus	-2.9	14	6.1	30293	380	17	3	18	9.2	6001|6261|8604	RGS10|RYR1|SLC25A12	-0.6
MyList	GO Biological Processes	19	GO:0010498	proteasomal protein catabolic process	19_GO:0008152 metabolic process	-2.9	14	6	30293	386	17	3	18	9.2	5709|5718|8451	PSMD3|PSMD12|CUL4A	-0.58
MyList	GO Cellular Components	20	GO:0098978	glutamatergic synapse		-2.8	13	5.8	30293	408	17	3	18	9.2	60|5566|11331	ACTB|PRKACA|PHB2	-0.52
MyList	GO Biological Processes	19	GO:0002009	morphogenesis of an epithelium	19_GO:0032502 developmental process	-2.7	12	5.5	30293	455	17	3	18	9.2	60|5566|11331	ACTB|PRKACA|PHB2	-0.39
MyList	GO Biological Processes	19	GO:1901987	regulation of cell cycle phase transition	19_GO:0050789 regulation of biological process	-2.7	12	5.5	30293	456	17	3	18	9.2	60|8451|11331	ACTB|CUL4A|PHB2	-0.39
MyList	GO Biological Processes	19	GO:0034762	regulation of transmembrane transport	19_GO:0051179 localization	-2.6	11	5.2	30293	489	17	3	18	9.2	60|5566|11331	ACTB|PRKACA|PHB2	-0.3
MyList	GO Cellular Components	20	GO:0005743	mitochondrial inner membrane		-2.6	11	5.2	30293	497	17	3	18	9.2	8402|8604|11331	SLC25A11|SLC25A12|PHB2	-0.29
MyList	GO Biological Processes	19	GO:0007346	regulation of mitotic cell cycle	19_GO:0050789 regulation of biological process	-2.5	10	5.1	30293	521	17	3	18	9.2	60|8451|11331	ACTB|CUL4A|PHB2	-0.23
MyList	GO Biological Processes	19	GO:0051052	regulation of DNA metabolic process	19_GO:0008152 metabolic process	-2.5	10	5	30293	524	17	3	18	9.2	60|8451|55611	ACTB|CUL4A|OTUB1	-0.23
MyList	GO Biological Processes	19	GO:0006511	ubiquitin-dependent protein catabolic process	19_GO:0008152 metabolic process	-2.5	10	5	30293	530	17	3	18	9.2	5709|5718|8451	PSMD3|PSMD12|CUL4A	-0.22
MyList	GO Biological Processes	19	GO:0019941	modification-dependent protein catabolic process	19_GO:0008152 metabolic process	-2.5	9.9	4.9	30293	540	17	3	18	9.2	5709|5718|8451	PSMD3|PSMD12|CUL4A	-0.2
MyList	GO Biological Processes	19	GO:0043632	modification-dependent macromolecule catabolic process	19_GO:0008152 metabolic process	-2.5	9.7	4.9	30293	551	17	3	18	9.2	5709|5718|8451	PSMD3|PSMD12|CUL4A	-0.18
MyList	GO Cellular Components	20	GO:0019866	organelle inner membrane		-2.5	9.6	4.9	30293	554	17	3	18	9.2	8402|8604|11331	SLC25A11|SLC25A12|PHB2	-0.18
MyList	GO Molecular Functions	21	GO:1901702	salt transmembrane transporter activity		-2.4	9.1	4.7	30293	590	17	3	18	9.2	6261|8402|8604	RYR1|SLC25A11|SLC25A12	-0.1
MyList	GO Biological Processes	19	GO:0051603	proteolysis involved in protein catabolic process	19_GO:0008152 metabolic process	-2.4	8.9	4.6	30293	598	17	3	18	9.2	5709|5718|8451	PSMD3|PSMD12|CUL4A	-0.092
MyList	GO Cellular Components	20	GO:0098794	postsynapse		-2.3	8.3	4.4	30293	642	17	3	18	9.2	60|5566|11331	ACTB|PRKACA|PHB2	-0.01
MyList	GO Cellular Components	20	GO:0030424	axon		-2.3	8.2	4.4	30293	649	17	3	18	9.2	60|1778|11331	ACTB|DYNC1H1|PHB2	-0.00077
MyList	GO Biological Processes	19	GO:0080135	regulation of cellular response to stress	19_GO:0050896 response to stimulus	-2.3	8.1	4.4	30293	661	17	3	18	9.2	60|8451|55611	ACTB|CUL4A|OTUB1	0
MyList	GO Molecular Functions	21	GO:0015318	inorganic molecular entity transmembrane transporter activity		-2.2	7.8	4.3	30293	684	17	3	18	9.2	6261|8402|8604	RYR1|SLC25A11|SLC25A12	0
MyList	GO Biological Processes	19	GO:0030163	protein catabolic process	19_GO:0008152 metabolic process	-2.2	7.5	4.2	30293	710	17	3	18	9.2	5709|5718|8451	PSMD3|PSMD12|CUL4A	0
MyList	GO Biological Processes	19	GO:0001775	cell activation	19_GO:0032501 multicellular organismal process	-2.1	7.4	4.1	30293	722	17	3	18	9.2	60|8451|11331	ACTB|CUL4A|PHB2	0
MyList	GO Biological Processes	19	GO:0098660	inorganic ion transmembrane transport	19_GO:0051179 localization	-2.1	7.4	4.1	30293	724	17	3	18	9.2	6261|8402|8604	RYR1|SLC25A11|SLC25A12	0
MyList	GO Molecular Functions	21	GO:0017111	ribonucleoside triphosphate phosphatase activity		-2.1	7.2	4.1	30293	743	17	3	18	9.2	1778|4621|6001	DYNC1H1|MYH3|RGS10	0
MyList	GO Cellular Components	20	GO:0031966	mitochondrial membrane		-2.1	7	4	30293	762	17	3	18	9.2	8402|8604|11331	SLC25A11|SLC25A12|PHB2	0
MyList	GO Biological Processes	19	GO:0009725	response to hormone	19_GO:0050896 response to stimulus	-2.1	6.9	3.9	30293	780	17	3	18	9.2	58|5566|11331	ACTA1|PRKACA|PHB2	0
MyList_MCODE_ALL	GO Cellular Components	20	GO:0005865	striated muscle thin filament		-12	9.2e+02	61	30293	22	6	4	67	19	58|7140|7169|7170	ACTA1|TNNT3|TPM2|TPM3	-7.5
MyList_MCODE_ALL	GO Cellular Components	20	GO:0036379	myofilament		-11	7.8e+02	56	30293	26	6	4	67	19	58|7140|7169|7170	ACTA1|TNNT3|TPM2|TPM3	-7.5
MyList_MCODE_ALL	GO Cellular Components	20	GO:0030017	sarcomere		-9.9	1.2e+02	24	30293	219	6	5	83	15	58|4621|7140|7169|7170	ACTA1|MYH3|TNNT3|TPM2|TPM3	-6.4
MyList_MCODE_ALL	GO Biological Processes	19	GO:0006936	muscle contraction	19_GO:0032501 multicellular organismal process	-9.8	1.1e+02	23	30293	236	6	5	83	15	58|4621|7140|7169|7170	ACTA1|MYH3|TNNT3|TPM2|TPM3	-6.4
MyList_MCODE_ALL	GO Cellular Components	20	GO:0030016	myofibril		-9.8	1.1e+02	23	30293	239	6	5	83	15	58|4621|7140|7169|7170	ACTA1|MYH3|TNNT3|TPM2|TPM3	-6.4
MyList_MCODE_ALL	GO Cellular Components	20	GO:0043292	contractile fiber		-9.7	100	22	30293	249	6	5	83	15	58|4621|7140|7169|7170	ACTA1|MYH3|TNNT3|TPM2|TPM3	-6.4
MyList_MCODE_ALL	GO Biological Processes	19	GO:0003012	muscle system process	19_GO:0032501 multicellular organismal process	-9.3	86	21	30293	294	6	5	83	15	58|4621|7140|7169|7170	ACTA1|MYH3|TNNT3|TPM2|TPM3	-6.1
MyList_MCODE_ALL	GO Cellular Components	20	GO:0015629	actin cytoskeleton		-8.1	50	16	30293	509	6	5	83	15	58|4621|7140|7169|7170	ACTA1|MYH3|TNNT3|TPM2|TPM3	-5.1
MyList_MCODE_ALL	GO Biological Processes	19	GO:0030036	actin cytoskeleton organization	19_GO:0009987 cellular process	-8	47	15	30293	542	6	5	83	15	58|4621|7140|7169|7170	ACTA1|MYH3|TNNT3|TPM2|TPM3	-5
MyList_MCODE_ALL	GO Biological Processes	19	GO:0097435	supramolecular fiber organization	19_GO:0009987 cellular process	-7.8	43	14	30293	589	6	5	83	15	58|4621|7140|7169|7170	ACTA1|MYH3|TNNT3|TPM2|TPM3	-4.9
MyList_MCODE_ALL	GO Biological Processes	19	GO:0030029	actin filament-based process	19_GO:0009987 cellular process	-7.7	41	14	30293	612	6	5	83	15	58|4621|7140|7169|7170	ACTA1|MYH3|TNNT3|TPM2|TPM3	-4.8
MyList_MCODE_ALL	GO Biological Processes	19	GO:0030239	myofibril assembly	19_GO:0032502 developmental process	-6.6	2.2e+02	25	30293	70	6	3	50	20	58|4621|7140	ACTA1|MYH3|TNNT3	-3.8
MyList_MCODE_ALL	GO Biological Processes	19	GO:0055002	striated muscle cell development	19_GO:0032502 developmental process	-6.6	2.1e+02	25	30293	72	6	3	50	20	58|4621|7140	ACTA1|MYH3|TNNT3	-3.8
MyList_MCODE_ALL	GO Molecular Functions	21	GO:0003779	actin binding		-6.2	46	13	30293	437	6	4	67	19	4621|7140|7169|7170	MYH3|TNNT3|TPM2|TPM3	-3.5
MyList_MCODE_ALL	GO Cellular Components	20	GO:0005884	actin filament		-5.9	1.3e+02	19	30293	119	6	3	50	20	58|7169|7170	ACTA1|TPM2|TPM3	-3.2
MyList_MCODE_ALL	GO Biological Processes	19	GO:0010927	cellular component assembly involved in morphogenesis	19_GO:0032502 developmental process	-5.9	1.2e+02	19	30293	123	6	3	50	20	58|4621|7140	ACTA1|MYH3|TNNT3	-3.2
MyList_MCODE_ALL	GO Biological Processes	19	GO:0031032	actomyosin structure organization	19_GO:0009987 cellular process	-5.9	1.2e+02	19	30293	123	6	3	50	20	58|4621|7140	ACTA1|MYH3|TNNT3	-3.2
MyList_MCODE_ALL	GO Biological Processes	19	GO:0055001	muscle cell development	19_GO:0032502 developmental process	-5.4	87	16	30293	174	6	3	50	20	58|4621|7140	ACTA1|MYH3|TNNT3	-2.8
MyList_MCODE_ALL	GO Molecular Functions	21	GO:0051015	actin filament binding		-5.2	73	15	30293	207	6	3	50	20	4621|7169|7170	MYH3|TPM2|TPM3	-2.6
MyList_MCODE_ALL	GO Biological Processes	19	GO:0051146	striated muscle cell differentiation	19_GO:0032502 developmental process	-5.1	67	14	30293	225	6	3	50	20	58|4621|7140	ACTA1|MYH3|TNNT3	-2.5
MyList_MCODE_ALL	GO Biological Processes	19	GO:0007015	actin filament organization	19_GO:0009987 cellular process	-4.8	55	13	30293	277	6	3	50	20	58|7169|7170	ACTA1|TPM2|TPM3	-2.3
MyList_MCODE_ALL	GO Biological Processes	19	GO:0042692	muscle cell differentiation	19_GO:0032502 developmental process	-4.8	53	12	30293	287	6	3	50	20	58|4621|7140	ACTA1|MYH3|TNNT3	-2.2
MyList_MCODE_ALL	GO Biological Processes	19	GO:0140694	non-membrane-bounded organelle assembly	19_GO:0009987 cellular process	-4.6	45	11	30293	340	6	3	50	20	58|4621|7140	ACTA1|MYH3|TNNT3	-2
MyList_MCODE_ALL	GO Biological Processes	19	GO:0061061	muscle structure development	19_GO:0032502 developmental process	-4	29	9.1	30293	518	6	3	50	20	58|4621|7140	ACTA1|MYH3|TNNT3	-1.5
MyList_MCODE_ALL	GO Biological Processes	19	GO:0032989	cellular anatomical entity morphogenesis	19_GO:0032502 developmental process	-3.8	25	8.4	30293	605	6	3	50	20	58|4621|7140	ACTA1|MYH3|TNNT3	-1.4
MyList_MCODE_ALL	GO Cellular Components	20	GO:0099513	polymeric cytoskeletal fiber		-3.5	19	7.3	30293	796	6	3	50	20	58|7169|7170	ACTA1|TPM2|TPM3	-1.1
MyList_SUB1_MCODE_1	GO Cellular Components	20	GO:0005865	striated muscle thin filament		-12	9.2e+02	61	30293	22	6	4	67	19	58|7140|7169|7170	ACTA1|TNNT3|TPM2|TPM3	-7.5
MyList_SUB1_MCODE_1	GO Cellular Components	20	GO:0036379	myofilament		-11	7.8e+02	56	30293	26	6	4	67	19	58|7140|7169|7170	ACTA1|TNNT3|TPM2|TPM3	-7.5
MyList_SUB1_MCODE_1	GO Cellular Components	20	GO:0030017	sarcomere		-9.9	1.2e+02	24	30293	219	6	5	83	15	58|4621|7140|7169|7170	ACTA1|MYH3|TNNT3|TPM2|TPM3	-6.4
MyList_SUB1_MCODE_1	GO Biological Processes	19	GO:0006936	muscle contraction	19_GO:0032501 multicellular organismal process	-9.8	1.1e+02	23	30293	236	6	5	83	15	58|4621|7140|7169|7170	ACTA1|MYH3|TNNT3|TPM2|TPM3	-6.4
MyList_SUB1_MCODE_1	GO Cellular Components	20	GO:0030016	myofibril		-9.8	1.1e+02	23	30293	239	6	5	83	15	58|4621|7140|7169|7170	ACTA1|MYH3|TNNT3|TPM2|TPM3	-6.4
MyList_SUB1_MCODE_1	GO Cellular Components	20	GO:0043292	contractile fiber		-9.7	100	22	30293	249	6	5	83	15	58|4621|7140|7169|7170	ACTA1|MYH3|TNNT3|TPM2|TPM3	-6.4
MyList_SUB1_MCODE_1	GO Biological Processes	19	GO:0003012	muscle system process	19_GO:0032501 multicellular organismal process	-9.3	86	21	30293	294	6	5	83	15	58|4621|7140|7169|7170	ACTA1|MYH3|TNNT3|TPM2|TPM3	-6.1
MyList_SUB1_MCODE_1	GO Cellular Components	20	GO:0015629	actin cytoskeleton		-8.1	50	16	30293	509	6	5	83	15	58|4621|7140|7169|7170	ACTA1|MYH3|TNNT3|TPM2|TPM3	-5.1
MyList_SUB1_MCODE_1	GO Biological Processes	19	GO:0030036	actin cytoskeleton organization	19_GO:0009987 cellular process	-8	47	15	30293	542	6	5	83	15	58|4621|7140|7169|7170	ACTA1|MYH3|TNNT3|TPM2|TPM3	-5
MyList_SUB1_MCODE_1	GO Biological Processes	19	GO:0097435	supramolecular fiber organization	19_GO:0009987 cellular process	-7.8	43	14	30293	589	6	5	83	15	58|4621|7140|7169|7170	ACTA1|MYH3|TNNT3|TPM2|TPM3	-4.9
MyList_SUB1_MCODE_1	GO Biological Processes	19	GO:0030029	actin filament-based process	19_GO:0009987 cellular process	-7.7	41	14	30293	612	6	5	83	15	58|4621|7140|7169|7170	ACTA1|MYH3|TNNT3|TPM2|TPM3	-4.8
MyList_SUB1_MCODE_1	GO Biological Processes	19	GO:0030239	myofibril assembly	19_GO:0032502 developmental process	-6.6	2.2e+02	25	30293	70	6	3	50	20	58|4621|7140	ACTA1|MYH3|TNNT3	-3.8
MyList_SUB1_MCODE_1	GO Biological Processes	19	GO:0055002	striated muscle cell development	19_GO:0032502 developmental process	-6.6	2.1e+02	25	30293	72	6	3	50	20	58|4621|7140	ACTA1|MYH3|TNNT3	-3.8
MyList_SUB1_MCODE_1	GO Molecular Functions	21	GO:0003779	actin binding		-6.2	46	13	30293	437	6	4	67	19	4621|7140|7169|7170	MYH3|TNNT3|TPM2|TPM3	-3.5
MyList_SUB1_MCODE_1	GO Cellular Components	20	GO:0005884	actin filament		-5.9	1.3e+02	19	30293	119	6	3	50	20	58|7169|7170	ACTA1|TPM2|TPM3	-3.2
MyList_SUB1_MCODE_1	GO Biological Processes	19	GO:0010927	cellular component assembly involved in morphogenesis	19_GO:0032502 developmental process	-5.9	1.2e+02	19	30293	123	6	3	50	20	58|4621|7140	ACTA1|MYH3|TNNT3	-3.2
MyList_SUB1_MCODE_1	GO Biological Processes	19	GO:0031032	actomyosin structure organization	19_GO:0009987 cellular process	-5.9	1.2e+02	19	30293	123	6	3	50	20	58|4621|7140	ACTA1|MYH3|TNNT3	-3.2
MyList_SUB1_MCODE_1	GO Biological Processes	19	GO:0055001	muscle cell development	19_GO:0032502 developmental process	-5.4	87	16	30293	174	6	3	50	20	58|4621|7140	ACTA1|MYH3|TNNT3	-2.8
MyList_SUB1_MCODE_1	GO Molecular Functions	21	GO:0051015	actin filament binding		-5.2	73	15	30293	207	6	3	50	20	4621|7169|7170	MYH3|TPM2|TPM3	-2.6
MyList_SUB1_MCODE_1	GO Biological Processes	19	GO:0051146	striated muscle cell differentiation	19_GO:0032502 developmental process	-5.1	67	14	30293	225	6	3	50	20	58|4621|7140	ACTA1|MYH3|TNNT3	-2.5
MyList_SUB1_MCODE_1	GO Biological Processes	19	GO:0007015	actin filament organization	19_GO:0009987 cellular process	-4.8	55	13	30293	277	6	3	50	20	58|7169|7170	ACTA1|TPM2|TPM3	-2.3
MyList_SUB1_MCODE_1	GO Biological Processes	19	GO:0042692	muscle cell differentiation	19_GO:0032502 developmental process	-4.8	53	12	30293	287	6	3	50	20	58|4621|7140	ACTA1|MYH3|TNNT3	-2.2
MyList_SUB1_MCODE_1	GO Biological Processes	19	GO:0140694	non-membrane-bounded organelle assembly	19_GO:0009987 cellular process	-4.6	45	11	30293	340	6	3	50	20	58|4621|7140	ACTA1|MYH3|TNNT3	-2
MyList_SUB1_MCODE_1	GO Biological Processes	19	GO:0061061	muscle structure development	19_GO:0032502 developmental process	-4	29	9.1	30293	518	6	3	50	20	58|4621|7140	ACTA1|MYH3|TNNT3	-1.5
MyList_SUB1_MCODE_1	GO Biological Processes	19	GO:0032989	cellular anatomical entity morphogenesis	19_GO:0032502 developmental process	-3.8	25	8.4	30293	605	6	3	50	20	58|4621|7140	ACTA1|MYH3|TNNT3	-1.4
MyList_SUB1_MCODE_1	GO Cellular Components	20	GO:0099513	polymeric cytoskeletal fiber		-3.5	19	7.3	30293	796	6	3	50	20	58|7169|7170	ACTA1|TPM2|TPM3	-1.1
				MCODE_1
PPI network
