# Supplementary material for: Unaltered maximal power and submaximal performance correlates with an oxidative vastus lateralis proteome phenotype during tapering in male cyclists
Source: Physiol Rep. 2025 Apr 23;13(8):e70302. doi: 10.14814/phy2.70302 (PMC12015642; doi:10.14814/phy2.70302)
Supplement: Supplementary file 6 — Table S6. [file PHY2-13-e70302-s002.xlsx]

## Sheet: DRPs t9+2 vs t11
Protein FDR Confidence: Combined	Accession	Description	Gene name	Exp. q-value: Combined	Sum PEP Score	Coverage [%]	# Peptides	# PSMs	# Unique Peptides	# AAs	MW [kDa]	calc. pI	Score Mascot: Mascot	# Peptides (by Search Engine): Mascot	# Razor Peptides	Abundance Ratio: t9+2/t11	Abundance Ratio P-Value: t9+2/t11	Abundances: t9+2	Abundances: t11	# Protein Groups	Modifications
High	Q5VUM1	Succinate dehydrogenase assembly factor 4, mitochondrial	SDHAF4	0.001	3.939	7	1	4	1	108	12.2	9.36	87	1	0	2.18897	0.0330382	158.7	72.5	1
High	P13073	Cytochrome c oxidase subunit 4 isoform 1, mitochondrial	COX4I1	0	129.812	45	9	287	9	169	19.6	9.51	6864	9	0	1.71204	0.00140552	130.8	76.4	1
High	Q5T7C4	High mobility group protein B1	HMGB1	0	24.242	12	2	6	2	158	18.3	9.7	124	2	0	1.63484	0.000557444	126.7	77.5	1
High	B8ZWD1	Acyl-CoA-binding protein	DBI	0	77.931	57	5	66	5	97	11.1	8.32	938	5	0	1.59897	0.023828	124.4	77.8	1
High	A0A1W2PRV2	Chromosome 2 open reading frame 81	C2orf81	0.003	3.29	7	1	4	1	109	12.1	9.82	65	1	0	1.58838	0.0375281	125.8	79.2	1
High	C9JFR7	Cytochrome c	CYCS	0	235.556	66	10	337	10	101	11.3	9.66	9179	10	0	1.58048	0.00188639	124.7	78.9	1
High	O14561	Acyl carrier protein, mitochondrial	NDUFAB1	0	48.23	21	4	46	4	156	17.4	4.93	1478	4	0	1.55473	0.00256405	125	80.4	1
High	Q9UII2	ATPase inhibitor, mitochondrial	ATP5IF1	0	47.83	36	6	49	6	106	12.2	9.35	605	6	0	1.54087	0.00567026	128.2	83.2	1
High	F8W7Q4	Protein FAM162A	FAM162A	0	32.142	25	3	23	3	144	16.5	9.77	461	3	0	1.53163	0.0239312	125.9	82.2	1
High	P20674	Cytochrome c oxidase subunit 5A, mitochondrial	COX5A	0	173.432	58	8	241	8	150	16.8	6.79	5685	8	0	1.51737	0.00680019	126.7	83.5	1
High	P10176	Cytochrome c oxidase subunit 8A, mitochondrial	COX8A	0	21.259	59	2	17	2	69	7.6	10.24	339	2	0	1.46819	0.00355327	122.3	83.3	1
High	A0A0B4J2D5	Putative glutamine amidotransferase-like class 1 domain-containing protein 3B, mitochondrial	GATD3	0	258.964	53	12	190	12	268	28.1	8.27	5465	12	0	1.457	0.00970256	118.6	81.4	1
High	P14927	Cytochrome b-c1 complex subunit 7	UQCRB	0	173.686	67	10	254	6	111	13.5	8.78	5735	10	6	1.45141	0.0132488	118	81.3	1
High	O75947	ATP synthase subunit d, mitochondrial	ATP5PD	0	172.437	83	13	255	13	161	18.5	5.3	6370	13	0	1.43836	0.0456641	115.5	80.3	1
High	Q32Q12	Nucleoside diphosphate kinase	NME1-NME2	0	126.259	59	12	119	12	292	32.6	8.48	2221	12	0	1.4366	0.00436133	120.1	83.6	1
High	Q5JXI2	Four and a half LIM domains 1	FHL1	0	230.008	59	15	712	2	210	23.7	8.59	17941	15	0	1.42583	0.00559087	111.5	78.2	1
High	P36957	Dihydrolipoyllysine-residue succinyltransferase component of 2-oxoglutarate dehydrogenase complex, mitochondrial	DLST	0	344.664	38	15	481	15	453	48.7	8.95	15355	15	0	1.41272	0.0064495	122.2	86.5	1
High	O43583	Density-regulated protein	DENR	0	76.249	25	4	44	4	198	22.1	5.3	1568	4	0	1.39716	0.00876518	118.2	84.6	1
High	P52566	Rho GDP-dissociation inhibitor 2	ARHGDIB	0	20.95	15	2	8	2	201	23	5.21	421	2	0	1.39715	0.00883782	117.5	84.1	1
High	A0A804HLK8	Leucine rich pentatricopeptide repeat containing	LRPPRC	0.001	4.046	6	1	26	1	115	12.8	5.52	166	1	0	1.39446	0.0183427	120.9	86.7	1
High	P40926	Malate dehydrogenase, mitochondrial	MDH2	0	531.698	64	22	907	22	338	35.5	8.68	27553	22	0	1.368	0.00383446	119.7	87.5	1	Phospho [T235]
High	Q01469	Fatty acid-binding protein 5	FABP5	0	144.172	70	10	74	10	135	15.2	7.01	2022	10	0	1.36005	0.00789087	120.5	88.6	1
High	Q16836	Hydroxyacyl-coenzyme A dehydrogenase, mitochondrial	HADH	0	154.06	56	13	130	13	314	34.3	8.85	2653	13	0	1.35172	0.00483061	117.6	87	1
High	Q9ULE0	Protein WWC3	WWC3	0.006	2.29	1	1	12	1	1092	122.6	6.37	92	1	0	1.34694	0.0417793	112.2	83.3	1
High	P30405	Peptidyl-prolyl cis-trans isomerase F, mitochondrial	PPIF	0	125.245	58	10	85	9	207	22	9.38	2567	10	1	1.34687	0.0134025	116.1	86.2	1
High	P09211	Glutathione S-transferase P	GSTP1	0	267.755	64	12	129	12	210	23.3	5.64	4426	12	0	1.34447	0.0245341	116.7	86.8	1
High	O75223	Gamma-glutamylcyclotransferase	GGCT	0	58.33	34	6	50	6	188	21	5.14	963	6	0	1.34099	0.0084316	116.8	87.1	1
High	P18859	ATP synthase-coupling factor 6, mitochondrial	ATP5PF	0	237.374	52	6	211	6	108	12.6	9.52	10011	6	0	1.34035	0.0113083	114.6	85.5	1
High	P49773	Adenosine 5'-monophosphoramidase HINT1	HINT1	0	16.549	32	3	27	3	126	13.8	6.95	475	3	0	1.33096	0.00872996	112.2	84.3	1
High	O43676	NADH dehydrogenase [ubiquinone] 1 beta subcomplex subunit 3	NDUFB3	0	23.582	36	4	29	4	98	11.4	9.2	576	4	0	1.32755	0.0383259	114.7	86.4	1
High	Q69YU5	Ubiquinol-cytochrome c reductase complex assembly factor 6	UQCC6	0	9.415	35	2	7	2	71	8	9.16	88	2	0	1.32526	0.00476476	114.9	86.7	1
High	P56381	ATP synthase subunit epsilon, mitochondrial	ATP5F1E	0	10.67	43	3	33	3	51	5.8	9.92	376	3	0	1.31609	0.00762443	114.5	87	1
High	Q9H1E3	Nuclear ubiquitous casein and cyclin-dependent kinase substrate 1	NUCKS1	0	46.934	12	3	29	3	243	27.3	5.08	998	3	0	1.31172	0.0369222	115.3	87.9	1	Phospho [S19]
High	J3KS94	Myelin basic protein	MBP	0	21.071	38	2	8	2	159	17.4	5.62	136	2	0	1.30642	0.00259995	118.1	90.4	1	Phospho [S40]
High	C9JZI7	Nucleosome assembly protein 1 like 4	NAP1L4	0	66.729	22	8	57	7	398	45.5	4.7	1217	8	1	1.30265	0.00865275	113.2	86.9	1
High	Q9BUR5	MICOS complex subunit MIC26	APOO	0	77.338	26	4	61	4	198	22.3	9.13	1513	4	0	1.29864	0.0241797	114.8	88.4	1
High	O75208	Ubiquinone biosynthesis protein COQ9, mitochondrial	COQ9	0	327.541	53	10	204	2	318	35.5	5.94	8479	10	17	1.29831	0.0033023	114.9	88.5	1
High	P10606	Cytochrome c oxidase subunit 5B, mitochondrial	COX5B	0	250.225	71	11	693	11	129	13.7	8.81	26198	11	0	1.29757	0.034711	117.3	90.4	1
High	Q9NRX4	14 kDa phosphohistidine phosphatase	PHPT1	0	86.238	66	8	133	8	125	13.8	6.07	2707	8	0	1.2948	0.00246101	112	86.5	1
High	Q15843	NEDD8	NEDD8	0	36.464	35	3	30	3	81	9.1	8.43	780	3	0	1.29365	0.0175924	114.1	88.2	1
High	P00441	Superoxide dismutase [Cu-Zn]	SOD1	0	128.513	53	7	196	7	154	15.9	6.13	5632	7	0	1.29268	0.00322195	111.3	86.1	1
High	P30086	Phosphatidylethanolamine-binding protein 1	PEBP1	0	276.409	80	11	340	11	187	21	7.53	10863	11	0	1.29266	0.0087705	114.4	88.5	1	Phospho [S98]
High	P63146	Ubiquitin-conjugating enzyme E2 B	UBE2B	0.006	2.319	8	1	3	1	152	17.3	5.01	82	1	0	0.772021	0.026898	89.4	115.8	1
High	Q16186	Proteasomal ubiquitin receptor ADRM1	ADRM1	0	20.063	9	2	4	2	407	42.1	5.07	112	2	0	0.771095	0.0147991	85.9	111.4	1
High	P17655	Calpain-2 catalytic subunit	CAPN2	0	46.468	16	7	12	7	700	79.9	4.98	344	7	0	0.768897	0.00777623	88.5	115.1	1
High	A0A804HKI2	Leucine rich pentatricopeptide repeat containing	LRPPRC	0	222.935	23	24	85	24	1430	161.6	6.21	2312	24	0	0.768707	0.0093074	90.4	117.6	1
High	P13489	Ribonuclease inhibitor	RNH1	0	191.923	48	16	87	16	461	49.9	4.82	2464	16	0	0.76867	0.0205796	84.4	109.8	1
High	O75396	Vesicle-trafficking protein SEC22b	SEC22B	0	61.044	34	5	33	5	215	24.7	8.51	1081	5	0	0.768486	0.00895562	87.3	113.6	1	Phospho [S137]
High	P50914	Large ribosomal subunit protein eL14	RPL14	0	12.39	10	2	10	2	215	23.4	10.93	308	2	0	0.766812	0.00304812	87.8	114.5	1
High	Q3LXA3	Triokinase/FMN cyclase	TKFC	0	42.522	14	5	5	5	575	58.9	7.49	216	5	0	0.766784	0.0363568	86.8	113.2	1
High	E9PK54	Heat shock cognate 71 kDa protein	HSPA8	0	269.884	87	13	279	1	183	19.9	7.33	8035	13	0	0.766355	0.0300708	90.2	117.7	1
High	Q9BXW7	Haloacid dehalogenase-like hydrolase domain-containing 5	HDHD5	0	31.941	13	4	17	4	423	46.3	8.13	515	4	0	0.766143	0.00579422	87.8	114.6	1
High	Q6PCB7	Long-chain fatty acid transport protein 1	SLC27A1	0	16.142	5	3	6	3	646	71.1	8.53	95	3	0	0.765254	0.0299454	90.3	118	1
High	Q7Z4H3	5'-deoxynucleotidase HDDC2	HDDC2	0	28.015	20	3	17	3	204	23.4	5.49	502	3	0	0.764965	0.000302825	86.9	113.6	1
High	O95336	6-phosphogluconolactonase	PGLS	0	24.272	21	3	6	3	258	27.5	6.05	169	3	0	0.763226	0.0148814	88	115.3	1
High	P07099	Epoxide hydrolase 1	EPHX1	0	52.274	13	5	21	5	455	52.9	7.25	728	5	0	0.762783	0.023668	91	119.3	1
High	M0R026	2-hydroxyacyl-CoA lyase 2	ILVBL	0	5.05	2	1	8	1	525	56.7	7.88	43	1	0	0.762148	0.00209257	89.4	117.3	1
High	P10643	Complement component C7	C7	0	8.404	2	1	3	1	843	93.5	6.48	183	1	0	0.761589	0.0222132	80.5	105.7	1
High	A0A5F9ZHW5	Ataxin 2	ATXN2	0	5.401	1	1	2	1	1178	127.1	8.97	49	1	0	0.76146	0.0202571	89.7	117.8	1
High	F8VZ52	Dynamin-1-like protein	DNM1L	0	70.017	19	9	30	9	696	77.4	6.67	807	9	0	0.761039	0.0463513	87.9	115.5	1
High	Q9UIC8	Leucine carboxyl methyltransferase 1	LCMT1	0	20.785	17	4	7	4	334	38.4	6.04	99	4	0	0.761023	0.0226062	86.3	113.4	1
High	A0A1W2PPS1	Heterogeneous nuclear ribonucleoprotein U	HNRNPU	0	70.166	9	5	24	5	804	88.3	5.78	562	5	0	0.760373	0.0202492	89.8	118.1	1
High	P46734	Dual specificity mitogen-activated protein kinase kinase 3	MAP2K3	0	39.359	20	6	27	3	347	39.3	7.43	597	6	0	0.760036	0.00683865	85.2	112.1	1
High	H9KV45	Ubiquitin-conjugating enzyme E2 D3	UBE2D3	0	29.535	25	2	8	2	141	15.9	6.29	259	2	0	0.758865	0.0320942	85.6	112.8	1
High	A0A0A0MTJ9	Neutral cholesterol ester hydrolase 1	NCEH1	0	20.963	5	2	14	2	448	49.9	7.21	281	2	0	0.758107	0.0187971	86.5	114.1	1
High	H7C144	Alpha-actinin-4	ACTN4	0	106.963	19	13	54	5	906	104.3	5.5	1303	13	0	0.757108	0.0437602	93.2	123.1	1
High	P47755	F-actin-capping protein subunit alpha-2	CAPZA2	0	35.652	27	4	11	4	286	32.9	5.85	352	4	0	0.755652	0.0104564	86.9	115	1
High	Q9NYU2	UDP-glucose:glycoprotein glucosyltransferase 1	UGGT1	0	30.557	3	4	9	4	1555	177.1	5.63	269	4	0	0.754653	0.0233716	89.2	118.2	1
High	O95359	Transforming acidic coiled-coil-containing protein 2	TACC2	0	47.343	3	5	13	5	2948	309.2	4.79	421	5	0	0.754545	0.0239005	83	110	1
High	P20774	Mimecan	OGN	0	21.066	14	4	10	4	298	33.9	5.63	206	4	0	0.751479	0.00364177	88.9	118.3	1
High	Q9NS86	LanC-like protein 2	LANCL2	0	13.19	4	1	8	1	450	50.8	7.43	223	1	0	0.750436	0.0152645	86	114.6	1
High	Q8TAE6	Protein phosphatase 1 regulatory subunit 14C	PPP1R14C	0	35.61	23	2	11	2	165	17.8	5.16	435	2	0	0.7487	0.00496673	86.4	115.4	1
High	Q9NTX5	Ethylmalonyl-CoA decarboxylase	ECHDC1	0	28.526	13	3	14	3	307	33.7	8.21	375	3	0	0.748513	0.00787012	88.1	117.7	1
High	Q02978	Mitochondrial 2-oxoglutarate/malate carrier protein	SLC25A11	0	66.411	23	5	28	5	314	34	9.91	910	5	0	0.747289	0.0160384	89.6	119.9	1
High	Q9BPX6	Calcium uptake protein 1, mitochondrial	MICU1	0	6.774	4	1	2	1	480	54.9	8.27	79	1	0	0.745866	0.0168506	85.7	114.9	1
High	Q7L3B6	Hsp90 co-chaperone Cdc37-like 1	CDC37L1	0	16.212	8	2	5	2	337	38.8	5.34	121	2	0	0.743325	0.00104574	86.3	116.1	1
High	K7ELX4	Ferrochelatase	FECH	0	21.38	9	2	10	2	326	37	9.31	336	2	0	0.742685	0.00409943	86.3	116.2	1
High	Q9HA65	TBC1 domain family member 17	TBC1D17	0	5.234	2	1	3	1	648	72.6	5.21	85	1	0	0.740646	0.0267204	87.1	117.6	1
High	Q05DH4	FHF complex subunit HOOK-interacting protein 1A	FHIP1A	0.004	2.825	1	1	2	1	1040	116.5	4.86	58	1	0	0.740575	0.0434707	82.5	111.4	1
High	A2A2M0	Regulation of nuclear pre-mRNA domain-containing protein	RPRD1B	0	11.565	16	2	6	2	197	22.1	4.93	152	2	0	0.73913	0.0181889	86.7	117.3	1
High	Q16795	NADH dehydrogenase [ubiquinone] 1 alpha subcomplex subunit 9, mitochondrial	NDUFA9	0	127.223	34	10	75	10	377	42.5	9.8	1779	10	0	0.739056	0.0320442	86.1	116.5	1
High	P36543	V-type proton ATPase subunit E 1	ATP6V1E1	0	15.051	10	2	8	2	226	26.1	8	196	2	0	0.738826	0.0273611	84.3	114.1	1
High	A1L4K1	Fibronectin type III and SPRY domain-containing protein 2	FSD2	0	17.894	3	1	4	1	749	85.3	4.89	267	1	0	0.738685	0.0171629	86.5	117.1	1
High	Q96C86	m7GpppX diphosphatase	DCPS	0	12.417	5	1	3	1	337	38.6	6.38	202	1	0	0.735751	0.0241137	85.2	115.8	1
High	P04843	Dolichyl-diphosphooligosaccharide--protein glycosyltransferase subunit 1	RPN1	0	23.209	7	4	13	4	607	68.5	6.38	411	4	0	0.735395	0.00211724	85.6	116.4	1
High	Q86WU2	Probable D-lactate dehydrogenase, mitochondrial	LDHD	0	79.865	24	9	36	9	507	54.8	6.65	1199	9	0	0.734868	0.00175247	86.2	117.3	1
High	P07384	Calpain-1 catalytic subunit	CAPN1	0	30.117	9	5	15	5	714	81.8	5.67	305	5	0	0.732989	0.0133764	85.1	116.1	1
High	Q9UKU7	Isobutyryl-CoA dehydrogenase, mitochondrial	ACAD8	0	41.422	15	6	16	6	415	45	7.85	385	6	0	0.732143	0.0350356	86.1	117.6	1
High	O15211	Ral guanine nucleotide dissociation stimulator-like 2	RGL2	0	7.495	2	1	3	1	777	83.5	6.18	93	1	0	0.730514	0.0390504	88.1	120.6	1
High	Q8IWX7	Protein unc-45 homolog B	UNC45B	0	86.326	14	10	23	10	931	103.7	7.81	640	10	0	0.728926	0.00254588	88.2	121	1
High	E7EQV9	Ribosomal protein L15	RPL15	0	14.469	12	2	10	2	174	20.5	11.28	189	2	0	0.728205	0.0490286	85.2	117	1
High	Q01082	Spectrin beta chain, non-erythrocytic 1	SPTBN1	0	33.186	2	5	17	5	2364	274.4	5.57	391	5	0	0.72774	0.0246434	85	116.8	1
High	Q9H223	EH domain-containing protein 4	EHD4	0	10.563	4	1	5	1	541	61.1	6.76	143	1	0	0.7275	0.0307804	87.3	120	1
High	Q3ZCQ8	Mitochondrial import inner membrane translocase subunit TIM50	TIMM50	0	29.098	16	4	9	4	353	39.6	8.37	214	4	0	0.72578	0.000735246	88.4	121.8	1
High	P34896	Serine hydroxymethyltransferase, cytosolic	SHMT1	0	22.613	10	3	8	3	483	53	7.71	303	3	0	0.725171	0.0237178	84.7	116.8	1
High	P62191	26S proteasome regulatory subunit 4	PSMC1	0	42.675	21	6	16	6	440	49.2	6.21	462	6	0	0.72432	0.0204975	82.5	113.9	1
High	Q9UNM6	26S proteasome non-ATPase regulatory subunit 13	PSMD13	0	11.717	9	3	6	3	376	42.9	5.81	131	3	0	0.723993	0.00141017	86.3	119.2	1
High	F5GYJ8	ubiquitinyl hydrolase 1	OTUB1	0	70.578	22	4	22	4	286	32.3	4.96	1156	4	0	0.723297	0.00286744	86	118.9	1
High	E7ESD2	WASH complex subunit 2A	WASHC2A	0	20.861	4	3	6	1	1279	140.1	4.73	199	3	2	0.722881	0.0276114	85.3	118	1
High	P46199	Translation initiation factor IF-2, mitochondrial	MTIF2	0	33.595	6	3	9	3	727	81.3	7.15	331	3	0	0.721893	0.022946	85.4	118.3	1
High	Q9Y676	Small ribosomal subunit protein mS40	MRPS18B	0	20.875	16	3	6	3	258	29.4	9.38	185	3	0	0.721354	0.0457606	83.1	115.2	1
High	A0A994J6V8	26S proteasome regulatory subunit 8	PSMC5	0	26.268	11	3	12	3	379	42.6	8.79	271	3	0	0.72089	0.0321335	84.2	116.8	1
High	A0A994J4Y8	Serine/threonine-protein phosphatase PGAM5, mitochondrial	PGAM5	0	9.738	8	2	4	2	288	31.9	8.68	81	2	0	0.720774	0.0224268	85.7	118.9	1
High	M0R1F3	DM1 protein kinase	DMPK	0	10.267	11	2	7	2	188	20.6	4.96	140	2	0	0.720383	0.0230882	82.7	114.8	1
High	Q8WZA9	Immunity-related GTPase family Q protein	IRGQ	0	18.186	7	3	4	3	623	62.7	4.88	97	3	0	0.719172	0.0472362	79.9	111.1	1
High	E9PLK3	Aminopeptidase	NPEPPS	0	198.901	33	24	119	24	915	102.9	5.6	2606	24	0	0.718855	0.0125763	85.4	118.8	1
High	P41227	N-alpha-acetyltransferase 10	NAA10	0	9.944	11	2	2	2	235	26.4	5.64	43	2	0	0.718062	0.016616	81.5	113.5	1
High	Q16778	Histone H2B type 2-E	H2BC21	0	14.481	19	2	13	2	126	13.9	10.32	289	2	0	0.717687	0.0362501	84.4	117.6	1
High	Q15172	Serine/threonine-protein phosphatase 2A 56 kDa regulatory subunit alpha isoform	PPP2R5A	0	9.372	4	2	3	2	486	56.2	6.71	59	2	0	0.717354	0.00530423	83.5	116.4	1
High	Q9Y613	FH1/FH2 domain-containing protein 1	FHOD1	0	149.462	18	15	54	15	1164	126.5	6.39	1603	15	0	0.717014	0.0247199	82.6	115.2	1
High	E5RG95	Enolase 3	ENO3	0	388.239	77	14	2630	1	154	16.4	8.62	101981	14	0	0.715636	0.0292045	83.3	116.4	1	Phospho [T26; S40; T41]
High	O43242	26S proteasome non-ATPase regulatory subunit 3	PSMD3	0	20.315	5	2	10	2	534	60.9	8.44	240	2	0	0.715302	0.0229191	80.4	112.4	1
High	A0A8V8TQK0	WD repeat domain 1	WDR1	0	95.503	25	11	37	11	572	62.3	7.24	1012	11	0	0.714789	0.00740191	81.2	113.6	1
High	E5RIM3	Phospholipase A2 activating protein	PLAA	0	14.482	5	2	3	2	609	66.7	5.97	71	2	0	0.714286	0.00352702	84.5	118.3	1
High	Q96L96	Alpha-protein kinase 3	ALPK3	0	50.357	7	7	14	7	1907	201.1	7.58	338	7	0	0.713198	0.0026857	84.3	118.2	1	Phospho [S544]
High	P48449	Lanosterol synthase	LSS	0	43.629	10	6	18	6	732	83.3	6.61	544	6	0	0.710834	0.0290258	91.2	128.3	1
High	Q9H479	Fructosamine-3-kinase	FN3K	0	19.085	10	2	4	2	309	35.1	7.55	128	2	0	0.71046	0.00998438	84.9	119.5	1
High	Q99961	Endophilin-A2	SH3GL1	0	22.273	9	2	6	2	368	41.5	5.43	246	2	0	0.710378	0.0438673	88.3	124.3	1
High	G3V180	Dipeptidyl peptidase 3	DPP3	0	48.425	11	6	15	6	757	84.3	5.03	549	6	0	0.710241	0.0159606	85.3	120.1	1
High	P53004	Biliverdin reductase A	BLVRA	0	11.372	4	1	2	1	296	33.4	6.44	68	1	0	0.710171	0.0258451	78.9	111.1	1
High	P11055	Myosin-3	MYH3	0	682.283	20	42	883	2	1940	223.8	5.81	20856	42	0	0.709148	0.028297	90.7	127.9	1	Phospho [S1200]
High	Q15102	Platelet-activating factor acetylhydrolase IB subunit alpha1	PAFAH1B3	0	13.345	11	2	6	2	231	25.7	6.84	216	2	0	0.707539	0.0153545	85.4	120.7	1
High	A6NNS2	Dehydrogenase/reductase SDR family member 7C	DHRS7C	0	15.971	13	3	5	3	312	34.9	8.47	140	3	0	0.706866	0.0027794	80.3	113.6	1
High	E5RIA4	Aspartyl aminopeptidase	DNPEP	0	36.168	11	4	25	4	471	52	7.42	477	4	0	0.706531	0.00643977	83.3	117.9	1
High	K7ERI7	Large ribosomal subunit protein eL22	RPL22	0	12.272	29	2	18	2	95	11.2	6.8	721	2	0	0.704645	0.000464674	80.4	114.1	1
High	Q03113	Guanine nucleotide-binding protein subunit alpha-12	GNA12	0	6.86	3	1	3	1	381	44.3	9.83	43	1	0	0.703993	0.0285834	81.1	115.2	1
High	A0A7I2V2S3	Exportin 1	XPO1	0	32.643	5	3	14	3	952	109.3	6.16	465	3	0	0.701899	0.0174265	85	121.1	1
High	Q8NE86	Calcium uniporter protein, mitochondrial	MCU	0	20.167	7	3	14	3	351	39.8	8.65	292	3	0	0.698619	0.00628723	86	123.1	1
High	F8VZE0	Myosin binding protein C1	MYBPC1	0	1407.56	62	66	2456	1	1132	127.5	6.21	79200	66	0	0.695911	0.00155165	81.7	117.4	1
High	A0A5F9ZHM9	calcium/calmodulin-dependent protein kinase	CAMK2A	0	98.803	24	7	40	1	467	53	7.08	1414	7	4	0.695841	0.0192183	80.3	115.4	1
High	A0A994J4W8	Ankyrin 1	ANK1	0	100.139	9	15	69	14	1953	214.3	6.55	1956	15	1	0.695841	0.0328321	80.3	115.4	1
High	G3V3H3	Kinesin light chain	KLC1	0	9.615	4	2	5	2	609	68.7	5.96	97	2	0	0.695353	0.013473	80.8	116.2	1
High	Q8NCW5	NAD(P)H-hydrate epimerase	NAXE	0	26.121	21	4	8	4	288	31.7	7.66	183	4	0	0.694709	0.00896273	80.1	115.3	1
High	P14868	Aspartate--tRNA ligase, cytoplasmic	DARS1	0	20.081	8	3	10	3	501	57.1	6.55	327	3	0	0.694355	0.00355608	86.1	124	1
High	O15239	NADH dehydrogenase [ubiquinone] 1 alpha subcomplex subunit 1	NDUFA1	0	6.815	19	1	3	1	70	8.1	8.84	93	1	0	0.694236	0.0140069	83.1	119.7	1
High	O75746	Electrogenic aspartate/glutamate antiporter SLC25A12, mitochondrial	SLC25A12	0	245.606	37	20	157	20	678	74.7	8.38	4778	20	0	0.693496	0.00478338	85.3	123	1
High	Q96ER9	Mitochondrial potassium channel	CCDC51	0	11.542	6	2	9	2	411	45.8	8.19	319	2	0	0.693471	0.0455993	87.1	125.6	1
High	J3KN42	Solute carrier family 25 member 24	SLC25A24	0	18.997	15	1	13	1	110	12.6	4.91	525	1	0	0.688687	0.00136791	83.4	121.1	1
High	P61221	ATP-binding cassette sub-family E member 1	ABCE1	0	6.753	2	1	3	1	599	67.3	8.34	74	1	0	0.6877	0.0458804	86.1	125.2	1
High	E5RIZ4	Large ribosomal subunit protein uL15m	MRPL15	0	13.216	14	2	3	2	237	27.2	9.57	99	2	0	0.684943	0.0174374	83.7	122.2	1
High	Q15124	Phosphoglucomutase-like protein 5	PGM5	0	10.688	2	1	5	1	567	62.2	7.21	119	1	0	0.684818	0.0244041	83	121.2	1
High	Q92665	Small ribosomal subunit protein mS31	MRPS31	0	14.957	8	2	3	2	395	45.3	9.29	138	2	0	0.684437	0.0135292	79.6	116.3	1
High	Q13203	Myosin-binding protein H	MYBPH	0	12.606	6	3	5	3	477	52	6.73	117	3	0	0.683768	0.0308505	81.3	118.9	1
High	Q9BXI3	Cytosolic 5'-nucleotidase 1A	NT5C1A	0	78.224	19	4	26	4	368	41	6.55	934	4	0	0.683524	0.000781117	83.8	122.6	1
High	C9JUL4	DnaJ heat shock protein family (Hsp40) member B4	DNAJB4	0	29.621	22	3	11	3	172	19.2	5.48	432	3	0	0.683348	0.0107638	79.2	115.9	1
High	A0A0B4J1R2	Acyl-CoA synthetase short-chain family member 3, mitochondrial	ACSS3	0	5.465	2	1	2	1	685	74.5	8.63	55	1	0	0.682301	0.0153686	77.1	113	1
High	A0A8V8TR22	calcium/calmodulin-dependent protein kinase	CAMK2B	0	27.005	8	3	13	1	516	57.5	7.69	266	3	0	0.681973	0.00773051	80.2	117.6	1
High	Q0ZGT2	Nexilin	NEXN	0	21.251	7	4	12	4	675	80.6	5.33	232	4	0	0.681356	0.0433171	80.4	118	1	Phospho [S80]
High	Q13098	COP9 signalosome complex subunit 1	GPS1	0	50.384	9	2	14	2	491	55.5	6.74	647	2	0	0.680321	0.00330872	84.7	124.5	1
High	P13010	X-ray repair cross-complementing protein 5	XRCC5	0	7.972	3	2	2	2	732	82.7	5.81	36	2	0	0.680071	0.0424408	76.1	111.9	1
High	D6RBD0	Small ribosomal subunit protein RACK1	RACK1	0	8.915	6	1	4	1	160	18	8.48	89	1	0	0.679935	0.00237216	83.7	123.1	1
High	Q9Y696	Chloride intracellular channel protein 4	CLIC4	0	10.847	9	1	3	1	253	28.8	5.59	93	1	0	0.679086	0.0132159	80.2	118.1	1
High	P0CG30	Glutathione S-transferase theta-2B	GSTT2B	0	9.014	9	2	4	1	244	27.5	6.4	81	2	0	0.678037	0.023641	81.5	120.2	1
High	Q12931	Heat shock protein 75 kDa, mitochondrial	TRAP1	0	72.716	12	6	45	6	704	80.1	8.21	1416	6	0	0.677787	0.0083491	83.3	122.9	1
High	O60763	General vesicular transport factor p115	USO1	0	57.062	11	7	21	7	962	107.8	4.91	322	7	0	0.677562	0.0488419	76.7	113.2	1
High	Q9BXJ8	Ion channel TACAN	TMEM120A	0	15.009	8	2	10	2	343	40.6	8.98	218	2	0	0.676923	0.0436797	83.6	123.5	1
High	O14841	5-oxoprolinase	OPLAH	0	51.499	7	6	16	6	1288	137.4	6.58	525	6	0	0.675765	0.0204434	81.7	120.9	1
High	Q2TBA0	Kelch-like protein 40	KLHL40	0	53.792	10	5	18	5	621	69.2	5.27	513	5	0	0.674678	0.0279756	78.6	116.5	1
High	Q13619	Cullin-4A	CUL4A	0	17.712	6	5	6	5	759	87.6	8.13	114	5	0	0.673913	0.00460511	80.6	119.6	1
High	Q86TU7	Actin-histidine N-methyltransferase	SETD3	0	15.881	5	2	3	2	594	67.2	5.96	119	2	0	0.671704	0.00349616	80	119.1	1
High	O75439	Mitochondrial-processing peptidase subunit beta	PMPCB	0	18.397	10	4	6	3	489	54.3	6.83	127	4	0	0.670638	0.0280323	78.8	117.5	1
High	P19827	Inter-alpha-trypsin inhibitor heavy chain H1	ITIH1	0	79.529	13	9	36	9	911	101.3	6.79	1077	9	0	0.670578	0.0441097	80	119.3	1
High	P04003	C4b-binding protein alpha chain	C4BPA	0	28.124	9	4	10	4	597	67	7.3	247	4	0	0.670373	0.0146721	84.4	125.9	1
High	O60783	Small ribosomal subunit protein uS14m	MRPS14	0	29.238	12	1	12	1	128	15.1	11.41	739	1	0	0.66968	0.0285527	81.5	121.7	1
High	A0A024R571	EH domain containing 1	EHD1	0	30.225	11	4	20	3	548	61.9	6.71	621	4	0	0.669636	0.0204107	82.7	123.5	1
High	Q8IXI1	Mitochondrial Rho GTPase 2	RHOT2	0	9.388	3	1	2	1	618	68.1	5.86	98	1	0	0.668619	7.28105e-05	79.9	119.5	1
High	Q13976	cGMP-dependent protein kinase 1	PRKG1	0	30.828	7	4	16	4	671	76.3	6.04	370	4	0	0.665854	0.00808422	81.9	123	1
High	A0A6Q8PFJ4	Mitofusin 2	MFN2	0	14.764	2	1	5	1	808	91.7	7.56	179	1	0	0.660686	0.0148827	84.7	128.2	1
High	P19367	Hexokinase-1	HK1	0	175.506	28	21	82	20	917	102.4	6.8	2259	21	1	0.660423	0.032203	81.1	122.8	1
High	Q8N1G4	Leucine-rich repeat-containing protein 47	LRRC47	0	60.743	14	7	32	7	583	63.4	8.28	654	7	0	0.657917	0.00576695	77.7	118.1	1
High	A0A994J4T3	ubiquitinyl hydrolase 1	USP9X	0	20.012	2	2	7	2	2503	284.2	5.8	279	2	0	0.652872	0.0071118	77.3	118.4	1
High	O95168	NADH dehydrogenase [ubiquinone] 1 beta subcomplex subunit 4	NDUFB4	0	44.629	22	2	44	2	129	15.2	9.85	1808	2	0	0.652341	0.0289264	85	130.3	1
High	F8VQX6	Thiol methyltransferase 1A	TMT1A	0	15.84	17	2	5	2	180	20.6	8.1	131	2	0	0.650582	0.00737319	78.2	120.2	1
High	A0A7P0TA76	long-chain-fatty-acid--CoA ligase	ACSL3	0	26.805	10	5	11	5	712	79.6	8.46	292	5	0	0.649593	3.30361e-05	79.9	123	1
High	E9PHT6	4'-phosphopantetheine phosphatase	PANK4	0	14.298	4	2	5	2	734	81.3	6.16	192	2	0	0.648287	0.012252	77.6	119.7	1
High	P49441	Inositol polyphosphate 1-phosphatase	INPP1	0	6.407	4	1	3	1	399	44	5.26	83	1	0	0.647993	0.0053646	77.5	119.6	1
High	A0A8V8TNA1	Calcium/calmodulin-dependent protein kinase type II subunit delta	CAMK2D	0	98.574	22	8	45	6	511	57.6	7.15	1312	8	2	0.644922	0.00506313	78.1	121.1	1
High	A0A3B3IT39	Selenoprotein F	SELENOF	0	4.806	10	1	2	1	126	13.5	7.83	50	1	0	0.644125	0.019092	76.2	118.3	1
High	Q5SWX3	calcium/calmodulin-dependent protein kinase	CAMK2G	0	48.615	18	5	22	4	516	57.8	7.3	488	5	0	0.643539	0.0218688	74.2	115.3	1
High	Q5VY30	Retinol-binding protein	RBP4	0	26.026	21	4	7	4	199	23	6.09	250	4	0	0.642674	0.0273188	75	116.7	1
High	P17980	26S proteasome regulatory subunit 6A	PSMC3	0	32.675	15	5	16	5	439	49.2	5.24	428	5	0	0.638935	0.0171897	76.8	120.2	1
High	K7EM09	Transmembrane protein 205	TMEM205	0	17.985	25	2	7	2	120	13.4	8.1	280	2	0	0.637285	0.00192637	81.7	128.2	1
High	P04844	Dolichyl-diphosphooligosaccharide--protein glycosyltransferase subunit 2	RPN2	0	14.776	2	1	8	1	631	69.2	5.69	264	1	0	0.635647	0.00654301	80.6	126.8	1
High	A0A087WVN4	Farnesyl pyrophosphate synthase	FDPS	0	14.087	7	1	7	1	274	31.8	7.28	350	1	0	0.633545	0.00173002	79.7	125.8	1
High	P68104	Elongation factor 1-alpha 1	EEF1A1	0	87.928	23	9	124	1	462	50.1	9.01	2729	9	0	0.632148	0.0178432	81.8	129.4	1
High	Q9P032	NADH dehydrogenase [ubiquinone] 1 alpha subcomplex assembly factor 4	NDUFAF4	0.003	3.296	6	1	2	1	175	20.3	8.82	40	1	0	0.631003	0.00309681	74.9	118.7	1
High	P16284	Platelet endothelial cell adhesion molecule	PECAM1	0	13.056	4	2	4	2	738	82.5	6.99	126	2	0	0.630538	0.0341036	79.7	126.4	1
High	A0A7I2V381	Insulin like growth factor 2 receptor	IGF2R	0.001	4.664	1	1	2	1	1432	157.8	5.77	56	1	0	0.629749	0.00793186	77.9	123.7	1
High	P17612	cAMP-dependent protein kinase catalytic subunit alpha	PRKACA	0	32.958	16	5	11	5	351	40.6	8.79	156	5	0	0.628926	0.0175431	76.1	121	1
High	P21817	Ryanodine receptor 1	RYR1	0	453.913	13	47	188	47	5038	564.8	5.3	4811	47	0	0.626991	0.0186926	74.8	119.3	1
High	A0A7I2V2U8	Twinfilin actin binding protein 2	TWF2	0	21.713	13	2	9	2	296	33.7	6.7	258	2	0	0.62596	0.00415387	81.5	130.2	1
High	P04004	Vitronectin	VTN	0	43.91	15	5	36	5	478	54.3	5.8	841	5	0	0.625489	0.0205058	80	127.9	1	Phospho [Y75; T76]
High	A0A8Q3WKN4	Complement C8 alpha chain	C8A	0	22.1	7	2	4	2	567	63.1	6.61	172	2	0	0.623041	0.039108	79.5	127.6	1
High	Q5SV16	ATPase family AAA domain containing 3A	ATAD3A	0	23.083	10	2	12	2	253	28.5	7.58	298	2	0	0.620915	0.0162655	76	122.4	1
High	Q5SRR8	DDAH family member 2, ADMA-independent	DDAH2	0	15.111	12	2	9	1	236	24.6	6.05	232	2	0	0.605714	0.0454233	74.2	122.5	1
High	O94905	Erlin-2	ERLIN2	0	29.485	18	6	20	6	339	37.8	5.62	348	6	0	0.605657	0.0476943	72.8	120.2	1
High	Q9Y6P5	Sestrin-1	SESN1	0	6.166	3	1	2	1	492	56.5	6.09	78	1	0	0.603885	0.0108421	71.5	118.4	1
High	P11277	Spectrin beta chain, erythrocytic	SPTB	0	207.869	16	24	84	18	2137	246.3	5.27	2508	24	7	0.592593	0.0214649	76.8	129.6	1
High	O00232	26S proteasome non-ATPase regulatory subunit 12	PSMD12	0	14.539	3	1	7	1	456	52.9	7.65	222	1	0	0.590797	0.0132802	71.9	121.7	1
High	Q96GX9	Methylthioribulose-1-phosphate dehydratase	APIP	0	20.183	28	5	11	5	242	27.1	7.12	203	5	0	0.587816	0.00858078	74.3	126.4	1
High	Q12904	Aminoacyl tRNA synthase complex-interacting multifunctional protein 1	AIMP1	0	20.071	11	2	9	2	312	34.3	8.43	258	2	0	0.58643	0.00710637	72.6	123.8	1
High	Q8N163	Cell cycle and apoptosis regulator protein 2	CCAR2	0	11.778	6	2	2	2	923	102.8	5.22	53	2	0	0.575229	0.0203198	69.2	120.3	1
High	E9PB90	Hexokinase-2	HK2	0	13.088	4	3	4	2	889	98.9	6.04	101	3	0	0.572624	0.000192444	75.3	131.5	1
High	Q14324	Myosin-binding protein C, fast-type	MYBPC2	0	610.28	46	45	384	43	1141	128	7.52	11169	45	1	0.561977	0.0497104	73.9	131.5	1	Phospho [S44; T46]
High	P36507	Dual specificity mitogen-activated protein kinase kinase 2	MAP2K2	0	8.354	7	3	7	1	400	44.4	6.55	108	3	0	0.561332	0.00847497	69.1	123.1	1
High	F5H563	Erythrocyte membrane protein band 4.2	EPB42	0	6.39	3	1	3	1	613	68.2	7.85	108	1	0	0.520788	0.00526635	71.4	137.1	1
High	Q96LW7	Caspase recruitment domain-containing protein 19	CARD19	0	4.922	4	1	4	1	228	25.6	9.2	58	1	0	0.520231	0.0133447	72	138.4	1
High	A0A2R8Y793	Actin, cytoplasmic 1	ACTB	0	335.304	51	14	1063	1	309	34.1	5.17	33913	14	0	0.504762	0.0293703	74.2	147	1	Phospho [T233]
High	P12882	Myosin-1	MYH1	0	2122.96	45	99	2173	17	1939	223	5.74	57032	99	7	0.464759	0.047978	66.6	143.3	1	Phospho [S1203]
High	Q562R1	Beta-actin-like protein 2	ACTBL2	0	160.784	18	5	684	2	376	42	5.59	24107	5	0	0.430363	0.00739269	65.2	151.5	1	Phospho [S236; T250]
High	A5A3E0	POTE ankyrin domain family member F	POTEF	0	154.092	7	7	625	2	1075	121.4	6.2	22237	7	0	0.347699	0.00396648	59.7	171.7	1	Phospho [T949]
High	P0CG38	POTE ankyrin domain family member I	POTEI	0	54.999	6	5	184	1	1075	121.2	6.21	4167	5	0	0.341104	0.0427065	55.6	163	1
High	P68032	Actin, alpha cardiac muscle 1	ACTC1	0	827.496	79	22	2233	1	377	42	5.39	83724	22	0	0.156154	0.00105539	35.4	226.7	1	Phospho [T251; S325]

## Sheet: Metascape Annotation upRPs
MyList	Gene ID	Type	Tax ID	Homologene Gene ID	Homologene Gene Tax ID	GO:0045333 cellular respiration	GO:0005759 mitochondrial matrix	GO:0005753 mitochondrial proton-transport	GO:0007005 mitochondrion organization	GO:0005504 fatty acid binding	GO:0010950 positive regulation of endopep	GO:0032642 regulation of chemokine produc	GO:0007006 mitochondrial membrane organiz	GO:0003697 single-stranded DNA binding	GO:0051051 negative regulation of transpo	GO:0097190 apoptotic signaling pathway
PEBP1	5037	symbol	H. sapiens	5037	H. sapiens	0	0	0	0	0	0	1	0	0	0	0
SOD1	6647	symbol	H. sapiens	6647	H. sapiens	1	1	0	0	0	1	1	1	0	0	0
NEDD8	4738	symbol	H. sapiens	4738	H. sapiens	0	0	0	0	0	1	0	0	0	0	0
PHPT1	29085	symbol	H. sapiens	29085	H. sapiens	0	0	0	0	0	0	0	1	0	0	0
COX5B	1329	symbol	H. sapiens	1329	H. sapiens	1	0	0	0	0	0	0	0	0	0	0
COQ9	57017	symbol	H. sapiens	57017	H. sapiens	1	0	0	1	1	0	0	0	0	0	0
APOO	79135	symbol	H. sapiens	79135	H. sapiens	1	0	0	1	0	0	0	1	0	0	0
NAP1L4	4676	symbol	H. sapiens	4676	H. sapiens	0	0	0	0	0	0	0	0	0	0	0
MBP	4155	symbol	H. sapiens	4155	H. sapiens	0	0	0	0	0	1	1	1	0	0	0
NUCKS1	64710	symbol	H. sapiens	64710	H. sapiens	0	0	0	0	0	0	0	1	1	0	0
ATP5F1E	514	symbol	H. sapiens	514	H. sapiens	1	1	1	0	0	0	0	0	0	0	0
UQCC6	728568	symbol	H. sapiens	728568	H. sapiens	1	0	0	1	0	0	0	0	0	0	0
NDUFB3	4709	symbol	H. sapiens	4709	H. sapiens	1	0	1	1	0	0	0	0	0	0	0
HINT1	3094	symbol	H. sapiens	3094	H. sapiens	0	0	1	0	0	0	0	0	0	0	1
ATP5PF	522	symbol	H. sapiens	522	H. sapiens	1	0	1	0	0	0	0	0	0	0	0
GGCT	79017	symbol	H. sapiens	79017	H. sapiens	0	0	0	1	0	0	0	0	0	0	1
GSTP1	2950	symbol	H. sapiens	2950	H. sapiens	1	0	0	0	1	0	1	1	0	0	0
WWC3	55841	symbol	H. sapiens	55841	H. sapiens	0	0	0	0	0	0	1	0	0	0	0
PPIF	10105	symbol	H. sapiens	10105	H. sapiens	1	1	1	1	0	0	1	1	0	1	0
HADH	3033	symbol	H. sapiens	3033	H. sapiens	1	1	0	0	1	0	0	0	0	1	0
FABP5	2171	symbol	H. sapiens	2171	H. sapiens	0	0	1	0	1	0	0	0	0	1	0
MDH2	4191	symbol	H. sapiens	4191	H. sapiens	1	1	1	0	1	0	0	0	0	0	0
LRPPRC	10128	symbol	H. sapiens	10128	H. sapiens	1	1	0	0	0	0	0	0	1	0	0
ARHGDIB	397	symbol	H. sapiens	397	H. sapiens	0	0	0	0	0	0	0	0	0	0	0
DENR	8562	symbol	H. sapiens	8562	H. sapiens	0	0	0	0	0	0	0	0	0	0	0
DLST	1743	symbol	H. sapiens	1743	H. sapiens	1	1	1	1	1	0	0	0	0	0	0
FHL1	2273	symbol	H. sapiens	2273	H. sapiens	0	0	0	0	0	0	0	0	0	0	0
NME1-NME2	654364	symbol	H. sapiens	654364	H. sapiens	0	0	0	0	0	0	0	0	0	0	0
ATP5PD	10476	symbol	H. sapiens	10476	H. sapiens	1	0	1	0	0	0	0	0	0	0	0
UQCRB	7381	symbol	H. sapiens	7381	H. sapiens	1	0	0	1	0	0	0	0	0	0	0
GATD3	8209	symbol	H. sapiens	8209	H. sapiens	0	0	0	0	0	0	0	0	0	0	0
COX8A	1351	symbol	H. sapiens	1351	H. sapiens	1	0	0	0	0	0	0	0	0	0	0
COX5A	9377	symbol	H. sapiens	9377	H. sapiens	1	0	0	0	0	0	0	0	0	0	0
FAM162A	26355	symbol	H. sapiens	26355	H. sapiens	1	0	0	0	0	1	0	1	0	0	0
ATP5IF1	93974	symbol	H. sapiens	93974	H. sapiens	1	0	0	1	0	1	0	1	0	0	0
NDUFAB1	4706	symbol	H. sapiens	4706	H. sapiens	1	1	1	1	1	0	0	0	0	0	0
CYCS	54205	symbol	H. sapiens	54205	H. sapiens	1	0	0	0	0	1	0	0	0	0	1
C2orf81	388963	symbol	H. sapiens	388963	H. sapiens	0	0	0	0	0	0	0	0	0	0	0
DBI	1622	symbol	H. sapiens	1622	H. sapiens	0	0	0	0	1	0	0	0	0	0	0
HMGB1	3146	symbol	H. sapiens	3146	H. sapiens	0	0	0	0	0	1	1	0	1	1	0
COX4I1	1327	symbol	H. sapiens	1327	H. sapiens	1	0	0	0	0	0	0	0	0	0	0
SDHAF4	135154	symbol	H. sapiens	135154	H. sapiens	1	1	0	1	0	0	0	0	0	0	0

## Sheet: Metascape Enrichment upRPs
GroupID	Category	Term	Description	LogP	Log(q-value)	Genes	Symbols	InTerm_InList
1_Summary	GO Biological Processes	GO:0045333	cellular respiration	-22.1793	-17.8378	514,522,1327,1329,1351,1743,4191,4706,4709,7381,9377,10476,54205,57017,135154,93974,10105,79135,10128,728568,26355,2950,3033,6647	ATP5F1E,ATP5PF,COX4I1,COX5B,COX8A,DLST,MDH2,NDUFAB1,NDUFB3,UQCRB,COX5A,ATP5PD,CYCS,COQ9,SDHAF4,ATP5IF1,PPIF,APOO,LRPPRC,UQCC6,FAM162A,GSTP1,HADH,SOD1	24/-
1_Member	GO Biological Processes	GO:0045333	cellular respiration	-22.1793	-17.8378	514,522,1327,1329,1351,1743,4191,4706,4709,7381,9377,10476,54205,57017,135154	ATP5F1E,ATP5PF,COX4I1,COX5B,COX8A,DLST,MDH2,NDUFAB1,NDUFB3,UQCRB,COX5A,ATP5PD,CYCS,COQ9,SDHAF4	15/195
1_Member	GO Biological Processes	GO:0009060	aerobic respiration	-21.3492	-17.3087	514,522,1327,1329,1351,1743,4191,4706,4709,7381,9377,10476,54205,57017	ATP5F1E,ATP5PF,COX4I1,COX5B,COX8A,DLST,MDH2,NDUFAB1,NDUFB3,UQCRB,COX5A,ATP5PD,CYCS,COQ9	14/163
1_Member	GO Biological Processes	GO:0015980	energy derivation by oxidation of organic compounds	-20.2173	-16.3529	514,522,1327,1329,1351,1743,4191,4706,4709,7381,9377,10476,54205,57017,135154	ATP5F1E,ATP5PF,COX4I1,COX5B,COX8A,DLST,MDH2,NDUFAB1,NDUFB3,UQCRB,COX5A,ATP5PD,CYCS,COQ9,SDHAF4	15/262
1_Member	GO Biological Processes	GO:0006119	oxidative phosphorylation	-19.0262	-15.333	514,522,1327,1329,1351,4706,4709,7381,9377,10476,54205,57017	ATP5F1E,ATP5PF,COX4I1,COX5B,COX8A,NDUFAB1,NDUFB3,UQCRB,COX5A,ATP5PD,CYCS,COQ9	12/121
1_Member	GO Biological Processes	GO:0006091	generation of precursor metabolites and energy	-18.9756	-15.333	514,522,1327,1329,1351,1743,4191,4706,4709,7381,9377,10476,54205,57017,93974,135154	ATP5F1E,ATP5PF,COX4I1,COX5B,COX8A,DLST,MDH2,NDUFAB1,NDUFB3,UQCRB,COX5A,ATP5PD,CYCS,COQ9,ATP5IF1,SDHAF4	16/408
1_Member	GO Cellular Components	GO:0098800	inner mitochondrial membrane protein complex	-17.4583	-13.8949	514,522,1327,1329,1351,4706,4709,7381,9377,10105,10476,79135	ATP5F1E,ATP5PF,COX4I1,COX5B,COX8A,NDUFAB1,NDUFB3,UQCRB,COX5A,PPIF,ATP5PD,APOO	12/162
1_Member	GO Cellular Components	GO:0019866	organelle inner membrane	-16.8675	-13.3711	514,522,1327,1329,1351,4706,4709,7381,9377,10105,10128,10476,54205,57017,79135,728568	ATP5F1E,ATP5PF,COX4I1,COX5B,COX8A,NDUFAB1,NDUFB3,UQCRB,COX5A,PPIF,LRPPRC,ATP5PD,CYCS,COQ9,APOO,UQCC6	16/554
1_Member	GO Cellular Components	GO:0005743	mitochondrial inner membrane	-16.048	-12.6096	514,522,1327,1329,1351,4706,4709,7381,9377,10105,10476,54205,57017,79135,728568	ATP5F1E,ATP5PF,COX4I1,COX5B,COX8A,NDUFAB1,NDUFB3,UQCRB,COX5A,PPIF,ATP5PD,CYCS,COQ9,APOO,UQCC6	15/497
1_Member	GO Cellular Components	GO:0031966	mitochondrial membrane	-14.7007	-11.3134	514,522,1327,1329,1351,4706,4709,7381,9377,10105,10476,26355,54205,57017,79135,728568	ATP5F1E,ATP5PF,COX4I1,COX5B,COX8A,NDUFAB1,NDUFB3,UQCRB,COX5A,PPIF,ATP5PD,FAM162A,CYCS,COQ9,APOO,UQCC6	16/762
1_Member	GO Biological Processes	GO:0019646	aerobic electron transport chain	-14.3535	-11.012	1327,1329,1351,4706,4709,7381,9377,54205,57017	COX4I1,COX5B,COX8A,NDUFAB1,NDUFB3,UQCRB,COX5A,CYCS,COQ9	9/89
1_Member	GO Biological Processes	GO:0042773	ATP synthesis coupled electron transport	-14.132	-10.9043	1327,1329,1351,4706,4709,7381,9377,54205,57017	COX4I1,COX5B,COX8A,NDUFAB1,NDUFB3,UQCRB,COX5A,CYCS,COQ9	9/94
1_Member	GO Biological Processes	GO:0042775	mitochondrial ATP synthesis coupled electron transport	-14.132	-10.9043	1327,1329,1351,4706,4709,7381,9377,54205,57017	COX4I1,COX5B,COX8A,NDUFAB1,NDUFB3,UQCRB,COX5A,CYCS,COQ9	9/94
1_Member	GO Cellular Components	GO:0098798	mitochondrial protein-containing complex	-14.1319	-10.9043	514,522,1327,1329,1351,4706,4709,7381,9377,10105,10476,79135	ATP5F1E,ATP5PF,COX4I1,COX5B,COX8A,NDUFAB1,NDUFB3,UQCRB,COX5A,PPIF,ATP5PD,APOO	12/305
1_Member	GO Biological Processes	GO:0022904	respiratory electron transport chain	-13.2517	-10.0563	1327,1329,1351,4706,4709,7381,9377,54205,57017	COX4I1,COX5B,COX8A,NDUFAB1,NDUFB3,UQCRB,COX5A,CYCS,COQ9	9/117
1_Member	GO Biological Processes	GO:0022900	electron transport chain	-11.7937	-8.6322	1327,1329,1351,4706,4709,7381,9377,54205,57017	COX4I1,COX5B,COX8A,NDUFAB1,NDUFB3,UQCRB,COX5A,CYCS,COQ9	9/169
1_Member	GO Cellular Components	GO:0070469	respirasome	-11.7696	-8.6322	1327,1329,1351,4706,4709,7381,9377,54205	COX4I1,COX5B,COX8A,NDUFAB1,NDUFB3,UQCRB,COX5A,CYCS	8/105
1_Member	GO Cellular Components	GO:0098803	respiratory chain complex	-10.2638	-7.15271	1327,1329,1351,4706,4709,7381,9377	COX4I1,COX5B,COX8A,NDUFAB1,NDUFB3,UQCRB,COX5A	7/94
1_Member	GO Cellular Components	GO:0005746	mitochondrial respirasome	-10.1664	-7.0802	1327,1329,1351,4706,4709,7381,9377	COX4I1,COX5B,COX8A,NDUFAB1,NDUFB3,UQCRB,COX5A	7/97
1_Member	GO Biological Processes	GO:0006123	mitochondrial electron transport, cytochrome c to oxygen	-9.68113	-6.61837	1327,1329,1351,9377,54205	COX4I1,COX5B,COX8A,COX5A,CYCS	5/25
1_Member	GO Molecular Functions	GO:0015078	proton transmembrane transporter activity	-8.99666	-5.95618	514,522,1327,1329,1351,9377,10476	ATP5F1E,ATP5PF,COX4I1,COX5B,COX8A,COX5A,ATP5PD	7/142
1_Member	GO Biological Processes	GO:1902600	proton transmembrane transport	-8.93305	-5.91376	514,522,1327,1329,1351,9377,10476	ATP5F1E,ATP5PF,COX4I1,COX5B,COX8A,COX5A,ATP5PD	7/145
1_Member	GO Cellular Components	GO:0070069	cytochrome complex	-8.43099	-5.4319	1327,1329,1351,7381,9377	COX4I1,COX5B,COX8A,UQCRB,COX5A	5/43
1_Member	GO Molecular Functions	GO:0004129	cytochrome-c oxidase activity	-8.24129	-5.27998	1327,1329,1351,9377	COX4I1,COX5B,COX8A,COX5A	4/16
1_Member	GO Molecular Functions	GO:0016675	oxidoreductase activity, acting on a heme group of donors	-8.24129	-5.27998	1327,1329,1351,9377	COX4I1,COX5B,COX8A,COX5A	4/16
1_Member	GO Molecular Functions	GO:0009055	electron transfer activity	-7.86464	-4.92107	1327,1329,1351,4709,9377,54205	COX4I1,COX5B,COX8A,NDUFB3,COX5A,CYCS	6/117
1_Member	GO Molecular Functions	GO:0015453	oxidoreduction-driven active transmembrane transporter activity	-7.40745	-4.55304	1327,1329,1351,4709,9377	COX4I1,COX5B,COX8A,NDUFB3,COX5A	5/68
1_Member	GO Cellular Components	GO:0005751	mitochondrial respiratory chain complex IV	-7.40319	-4.55304	1327,1329,1351,9377	COX4I1,COX5B,COX8A,COX5A	4/25
1_Member	GO Molecular Functions	GO:0016491	oxidoreductase activity	-7.33605	-4.49969	1327,1329,1351,2950,3033,4191,4709,6647,9377,54205	COX4I1,COX5B,COX8A,GSTP1,HADH,MDH2,NDUFB3,SOD1,COX5A,CYCS	10/731
1_Member	GO Cellular Components	GO:0045277	respiratory chain complex IV	-7.19537	-4.38533	1327,1329,1351,9377	COX4I1,COX5B,COX8A,COX5A	4/28
1_Member	GO Molecular Functions	GO:0015399	primary active transmembrane transporter activity	-5.48672	-2.86121	1327,1329,1351,4709,9377	COX4I1,COX5B,COX8A,NDUFB3,COX5A	5/165
1_Member	GO Molecular Functions	GO:0022890	inorganic cation transmembrane transporter activity	-4.96093	-2.39757	514,522,1327,1329,1351,9377,10476	ATP5F1E,ATP5PF,COX4I1,COX5B,COX8A,COX5A,ATP5PD	7/560
1_Member	GO Molecular Functions	GO:0008324	monoatomic cation transmembrane transporter activity	-4.78178	-2.24645	514,522,1327,1329,1351,9377,10476	ATP5F1E,ATP5PF,COX4I1,COX5B,COX8A,COX5A,ATP5PD	7/597
1_Member	GO Biological Processes	GO:0098662	inorganic cation transmembrane transport	-4.64085	-2.11888	514,522,1327,1329,1351,9377,10476	ATP5F1E,ATP5PF,COX4I1,COX5B,COX8A,COX5A,ATP5PD	7/628
1_Member	GO Biological Processes	GO:0098655	monoatomic cation transmembrane transport	-4.57108	-2.05564	514,522,1327,1329,1351,9377,10476	ATP5F1E,ATP5PF,COX4I1,COX5B,COX8A,COX5A,ATP5PD	7/644
1_Member	GO Molecular Functions	GO:0015318	inorganic molecular entity transmembrane transporter activity	-4.40477	-1.92059	514,522,1327,1329,1351,9377,10476	ATP5F1E,ATP5PF,COX4I1,COX5B,COX8A,COX5A,ATP5PD	7/684
1_Member	GO Molecular Functions	GO:0015075	monoatomic ion transmembrane transporter activity	-4.26791	-1.79793	514,522,1327,1329,1351,9377,10476	ATP5F1E,ATP5PF,COX4I1,COX5B,COX8A,COX5A,ATP5PD	7/719
1_Member	GO Biological Processes	GO:0098660	inorganic ion transmembrane transport	-4.24897	-1.78827	514,522,1327,1329,1351,9377,10476	ATP5F1E,ATP5PF,COX4I1,COX5B,COX8A,COX5A,ATP5PD	7/724
1_Member	GO Biological Processes	GO:0006812	monoatomic cation transport	-4.04293	-1.59904	514,522,1327,1329,1351,9377,10476	ATP5F1E,ATP5PF,COX4I1,COX5B,COX8A,COX5A,ATP5PD	7/781
1_Member	GO Molecular Functions	GO:0022853	active monoatomic ion transmembrane transporter activity	-3.44198	-1.02475	1327,1329,1351,9377	COX4I1,COX5B,COX8A,COX5A	4/244
1_Member	GO Molecular Functions	GO:0022804	active transmembrane transporter activity	-3.39964	-0.987546	1327,1329,1351,4709,9377	COX4I1,COX5B,COX8A,NDUFB3,COX5A	5/454
2_Summary	GO Cellular Components	GO:0005759	mitochondrial matrix	-7.72387	-4.79733	514,1743,3033,4191,4706,6647,10105,10128,135154	ATP5F1E,DLST,HADH,MDH2,NDUFAB1,SOD1,PPIF,LRPPRC,SDHAF4	9/-
2_Member	GO Cellular Components	GO:0005759	mitochondrial matrix	-7.72387	-4.79733	514,1743,3033,4191,4706,6647,10105,10128,135154	ATP5F1E,DLST,HADH,MDH2,NDUFAB1,SOD1,PPIF,LRPPRC,SDHAF4	9/488
3_Summary	GO Cellular Components	GO:0005753	mitochondrial proton-transporting ATP synthase complex	-7.63976	-4.72961	514,522,10105,10476,4706,4709,1743,3094,4191,2171	ATP5F1E,ATP5PF,PPIF,ATP5PD,NDUFAB1,NDUFB3,DLST,HINT1,MDH2,FABP5	10/-
3_Member	GO Cellular Components	GO:0005753	mitochondrial proton-transporting ATP synthase complex	-7.63976	-4.72961	514,522,10105,10476	ATP5F1E,ATP5PF,PPIF,ATP5PD	4/22
3_Member	GO Cellular Components	GO:0045259	proton-transporting ATP synthase complex	-7.55722	-4.66287	514,522,10105,10476	ATP5F1E,ATP5PF,PPIF,ATP5PD	4/23
3_Member	GO Biological Processes	GO:0042776	proton motive force-driven mitochondrial ATP synthesis	-7.54151	-4.6624	514,522,4706,4709,10476	ATP5F1E,ATP5PF,NDUFAB1,NDUFB3,ATP5PD	5/64
3_Member	GO Biological Processes	GO:0015986	proton motive force-driven ATP synthesis	-7.25103	-4.42803	514,522,4706,4709,10476	ATP5F1E,ATP5PF,NDUFAB1,NDUFB3,ATP5PD	5/73
3_Member	GO Biological Processes	GO:0006754	ATP biosynthetic process	-6.94301	-4.14556	514,522,4706,4709,10476	ATP5F1E,ATP5PF,NDUFAB1,NDUFB3,ATP5PD	5/84
3_Member	GO Biological Processes	GO:0006163	purine nucleotide metabolic process	-6.67815	-3.91272	514,522,1743,3094,4191,4706,4709,10476	ATP5F1E,ATP5PF,DLST,HINT1,MDH2,NDUFAB1,NDUFB3,ATP5PD	8/463
3_Member	GO Biological Processes	GO:0009206	purine ribonucleoside triphosphate biosynthetic process	-6.67445	-3.91272	514,522,4706,4709,10476	ATP5F1E,ATP5PF,NDUFAB1,NDUFB3,ATP5PD	5/95
3_Member	GO Biological Processes	GO:0009145	purine nucleoside triphosphate biosynthetic process	-6.65167	-3.90122	514,522,4706,4709,10476	ATP5F1E,ATP5PF,NDUFAB1,NDUFB3,ATP5PD	5/96
3_Member	GO Biological Processes	GO:0009201	ribonucleoside triphosphate biosynthetic process	-6.54132	-3.80186	514,522,4706,4709,10476	ATP5F1E,ATP5PF,NDUFAB1,NDUFB3,ATP5PD	5/101
3_Member	GO Biological Processes	GO:0072521	purine-containing compound metabolic process	-6.47819	-3.74946	514,522,1743,3094,4191,4706,4709,10476	ATP5F1E,ATP5PF,DLST,HINT1,MDH2,NDUFAB1,NDUFB3,ATP5PD	8/492
3_Member	GO Biological Processes	GO:0009142	nucleoside triphosphate biosynthetic process	-6.37608	-3.65782	514,522,4706,4709,10476	ATP5F1E,ATP5PF,NDUFAB1,NDUFB3,ATP5PD	5/109
3_Member	GO Biological Processes	GO:0009117	nucleotide metabolic process	-6.27172	-3.56368	514,522,1743,3094,4191,4706,4709,10476	ATP5F1E,ATP5PF,DLST,HINT1,MDH2,NDUFAB1,NDUFB3,ATP5PD	8/524
3_Member	GO Biological Processes	GO:0006753	nucleoside phosphate metabolic process	-6.22223	-3.52417	514,522,1743,3094,4191,4706,4709,10476	ATP5F1E,ATP5PF,DLST,HINT1,MDH2,NDUFAB1,NDUFB3,ATP5PD	8/532
3_Member	GO Cellular Components	GO:0016469	proton-transporting two-sector ATPase complex	-6.08452	-3.39622	514,522,10105,10476	ATP5F1E,ATP5PF,PPIF,ATP5PD	4/52
3_Member	GO Biological Processes	GO:0009150	purine ribonucleotide metabolic process	-6.05281	-3.37405	514,522,1743,3094,4706,4709,10476	ATP5F1E,ATP5PF,DLST,HINT1,NDUFAB1,NDUFB3,ATP5PD	7/382
3_Member	GO Biological Processes	GO:0009259	ribonucleotide metabolic process	-5.9053	-3.23588	514,522,1743,3094,4706,4709,10476	ATP5F1E,ATP5PF,DLST,HINT1,NDUFAB1,NDUFB3,ATP5PD	7/402
3_Member	GO Biological Processes	GO:0055086	nucleobase-containing small molecule metabolic process	-5.83685	-3.17657	514,522,1743,3094,4191,4706,4709,10476	ATP5F1E,ATP5PF,DLST,HINT1,MDH2,NDUFAB1,NDUFB3,ATP5PD	8/599
3_Member	GO Biological Processes	GO:0019693	ribose phosphate metabolic process	-5.80664	-3.15532	514,522,1743,3094,4706,4709,10476	ATP5F1E,ATP5PF,DLST,HINT1,NDUFAB1,NDUFB3,ATP5PD	7/416
3_Member	GO Molecular Functions	GO:0046933	proton-transporting ATP synthase activity, rotational mechanism	-5.70049	-3.05795	514,522,10476	ATP5F1E,ATP5PF,ATP5PD	3/18
3_Member	GO Biological Processes	GO:0046034	ATP metabolic process	-5.56551	-2.93157	514,522,4706,4709,10476	ATP5F1E,ATP5PF,NDUFAB1,NDUFB3,ATP5PD	5/159
3_Member	GO Biological Processes	GO:0009205	purine ribonucleoside triphosphate metabolic process	-5.26721	-2.64997	514,522,4706,4709,10476	ATP5F1E,ATP5PF,NDUFAB1,NDUFB3,ATP5PD	5/183
3_Member	GO Molecular Functions	GO:0015252	proton channel activity	-5.20056	-2.59789	514,522,10476	ATP5F1E,ATP5PF,ATP5PD	3/26
3_Member	GO Biological Processes	GO:0009144	purine nucleoside triphosphate metabolic process	-5.19904	-2.59789	514,522,4706,4709,10476	ATP5F1E,ATP5PF,NDUFAB1,NDUFB3,ATP5PD	5/189
3_Member	GO Biological Processes	GO:0009199	ribonucleoside triphosphate metabolic process	-5.1879	-2.59458	514,522,4706,4709,10476	ATP5F1E,ATP5PF,NDUFAB1,NDUFB3,ATP5PD	5/190
3_Member	GO Biological Processes	GO:0009152	purine ribonucleotide biosynthetic process	-5.17682	-2.59119	514,522,4706,4709,10476	ATP5F1E,ATP5PF,NDUFAB1,NDUFB3,ATP5PD	5/191
3_Member	GO Biological Processes	GO:0009141	nucleoside triphosphate metabolic process	-5.02784	-2.44975	514,522,4706,4709,10476	ATP5F1E,ATP5PF,NDUFAB1,NDUFB3,ATP5PD	5/205
3_Member	GO Biological Processes	GO:0009260	ribonucleotide biosynthetic process	-5.01761	-2.44695	514,522,4706,4709,10476	ATP5F1E,ATP5PF,NDUFAB1,NDUFB3,ATP5PD	5/206
3_Member	GO Biological Processes	GO:0046390	ribose phosphate biosynthetic process	-4.94744	-2.39125	514,522,4706,4709,10476	ATP5F1E,ATP5PF,NDUFAB1,NDUFB3,ATP5PD	5/213
3_Member	GO Biological Processes	GO:0006164	purine nucleotide biosynthetic process	-4.80493	-2.26276	514,522,4706,4709,10476	ATP5F1E,ATP5PF,NDUFAB1,NDUFB3,ATP5PD	5/228
3_Member	GO Biological Processes	GO:0072522	purine-containing compound biosynthetic process	-4.73293	-2.20433	514,522,4706,4709,10476	ATP5F1E,ATP5PF,NDUFAB1,NDUFB3,ATP5PD	5/236
3_Member	GO Biological Processes	GO:0009165	nucleotide biosynthetic process	-4.49205	-1.98304	514,522,4706,4709,10476	ATP5F1E,ATP5PF,NDUFAB1,NDUFB3,ATP5PD	5/265
3_Member	GO Biological Processes	GO:1901293	nucleoside phosphate biosynthetic process	-4.47648	-1.97381	514,522,4706,4709,10476	ATP5F1E,ATP5PF,NDUFAB1,NDUFB3,ATP5PD	5/267
3_Member	GO Cellular Components	GO:1904949	ATPase complex	-4.26439	-1.79793	514,522,10105,10476	ATP5F1E,ATP5PF,PPIF,ATP5PD	4/149
3_Member	GO Biological Processes	GO:0090407	organophosphate biosynthetic process	-4.00068	-1.56539	514,522,2171,4706,4709,10476	ATP5F1E,ATP5PF,FABP5,NDUFAB1,NDUFB3,ATP5PD	6/545
3_Member	GO Biological Processes	GO:1901137	carbohydrate derivative biosynthetic process	-2.8691	-0.514361	514,522,4706,4709,10476	ATP5F1E,ATP5PF,NDUFAB1,NDUFB3,ATP5PD	5/596
3_Member	GO Molecular Functions	GO:0016874	ligase activity	-2.79978	-0.453903	514,522,10476	ATP5F1E,ATP5PF,ATP5PD	3/166
4_Summary	GO Biological Processes	GO:0007005	mitochondrion organization	-6.92268	-4.13747	4706,4709,10105,79017,79135,93974,135154,728568,1743,7381,57017	NDUFAB1,NDUFB3,PPIF,GGCT,APOO,ATP5IF1,SDHAF4,UQCC6,DLST,UQCRB,COQ9	11/-
4_Member	GO Biological Processes	GO:0007005	mitochondrion organization	-6.92268	-4.13747	4706,4709,10105,79017,79135,93974,135154,728568	NDUFAB1,NDUFB3,PPIF,GGCT,APOO,ATP5IF1,SDHAF4,UQCC6	8/430
4_Member	GO Biological Processes	GO:0033108	mitochondrial respiratory chain complex assembly	-4.92743	-2.3783	4706,4709,135154,728568	NDUFAB1,NDUFB3,SDHAF4,UQCC6	4/101
4_Member	GO Cellular Components	GO:1990204	oxidoreductase complex	-4.4569	-1.96048	1743,4706,4709,7381	DLST,NDUFAB1,NDUFB3,UQCRB	4/133
4_Member	GO Biological Processes	GO:0006120	mitochondrial electron transport, NADH to ubiquinone	-4.44265	-1.95239	4706,4709,57017	NDUFAB1,NDUFB3,COQ9	3/46
5_Summary	GO Molecular Functions	GO:0005504	fatty acid binding	-4.35979	-1.8816	2171,2950,4706,1622,3033,4191,57017,1743	FABP5,GSTP1,NDUFAB1,DBI,HADH,MDH2,COQ9,DLST	8/-
5_Member	GO Molecular Functions	GO:0005504	fatty acid binding	-4.35979	-1.8816	2171,2950,4706	FABP5,GSTP1,NDUFAB1	3/49
5_Member	GO Molecular Functions	GO:0033293	monocarboxylic acid binding	-3.72349	-1.30106	2171,2950,4706	FABP5,GSTP1,NDUFAB1	3/80
5_Member	GO Biological Processes	GO:0006631	fatty acid metabolic process	-2.98639	-0.622601	1622,2950,3033,4706	DBI,GSTP1,HADH,NDUFAB1	4/323
5_Member	GO Molecular Functions	GO:0031406	carboxylic acid binding	-2.60722	-0.274309	2171,2950,4706	FABP5,GSTP1,NDUFAB1	3/194
5_Member	GO Molecular Functions	GO:0043177	organic acid binding	-2.53363	-0.204951	2171,2950,4706	FABP5,GSTP1,NDUFAB1	3/206
5_Member	GO Biological Processes	GO:0044283	small molecule biosynthetic process	-2.41907	-0.102864	2950,4191,4706,57017	GSTP1,MDH2,NDUFAB1,COQ9	4/463
5_Member	GO Biological Processes	GO:0032787	monocarboxylic acid metabolic process	-2.25313	0	1622,2950,3033,4706	DBI,GSTP1,HADH,NDUFAB1	4/516
5_Member	GO Biological Processes	GO:0006790	sulfur compound metabolic process	-2.06525	0	1743,2950,4706	DLST,GSTP1,NDUFAB1	3/304
6_Summary	GO Biological Processes	GO:0010950	positive regulation of endopeptidase activity	-4.20865	-1.75362	3146,4155,26355,54205,93974,4738,6647	HMGB1,MBP,FAM162A,CYCS,ATP5IF1,NEDD8,SOD1	7/-
6_Member	GO Biological Processes	GO:0010950	positive regulation of endopeptidase activity	-4.20865	-1.75362	3146,4155,26355,54205	HMGB1,MBP,FAM162A,CYCS	4/154
6_Member	GO Biological Processes	GO:0010952	positive regulation of peptidase activity	-4.06215	-1.61273	3146,4155,26355,54205	HMGB1,MBP,FAM162A,CYCS	4/168
6_Member	GO Biological Processes	GO:0045862	positive regulation of proteolysis	-3.99842	-1.56539	3146,4155,26355,54205,93974	HMGB1,MBP,FAM162A,CYCS,ATP5IF1	5/337
6_Member	GO Biological Processes	GO:0030162	regulation of proteolysis	-3.76566	-1.33796	3146,4155,4738,26355,54205,93974	HMGB1,MBP,NEDD8,FAM162A,CYCS,ATP5IF1	6/602
6_Member	GO Biological Processes	GO:0043280	positive regulation of cysteine-type endopeptidase activity involved in apoptotic process	-3.30512	-0.903127	3146,26355,54205	HMGB1,FAM162A,CYCS	3/111
6_Member	GO Biological Processes	GO:0051336	regulation of hydrolase activity	-3.24738	-0.855259	3146,4155,6647,26355,54205,93974	HMGB1,MBP,SOD1,FAM162A,CYCS,ATP5IF1	6/753
6_Member	GO Biological Processes	GO:0052548	regulation of endopeptidase activity	-3.20559	-0.823122	3146,4155,26355,54205	HMGB1,MBP,FAM162A,CYCS	4/282
6_Member	GO Biological Processes	GO:2001056	positive regulation of cysteine-type endopeptidase activity	-3.13486	-0.757136	3146,26355,54205	HMGB1,FAM162A,CYCS	3/127
6_Member	GO Biological Processes	GO:0052547	regulation of peptidase activity	-3.07339	-0.70036	3146,4155,26355,54205	HMGB1,MBP,FAM162A,CYCS	4/306
6_Member	GO Biological Processes	GO:0002262	myeloid cell homeostasis	-3.03953	-0.671142	3146,6647,93974	HMGB1,SOD1,ATP5IF1	3/137
6_Member	GO Biological Processes	GO:0043281	regulation of cysteine-type endopeptidase activity involved in apoptotic process	-2.84554	-0.495254	3146,26355,54205	HMGB1,FAM162A,CYCS	3/160
6_Member	GO Biological Processes	GO:2000116	regulation of cysteine-type endopeptidase activity	-2.63284	-0.295652	3146,26355,54205	HMGB1,FAM162A,CYCS	3/190
6_Member	GO Biological Processes	GO:0051345	positive regulation of hydrolase activity	-2.34138	-0.0372938	3146,4155,26355,54205	HMGB1,MBP,FAM162A,CYCS	4/487
6_Member	GO Biological Processes	GO:0048872	homeostasis of number of cells	-2.17997	0	3146,6647,93974	HMGB1,SOD1,ATP5IF1	3/276
6_Member	GO Biological Processes	GO:0048871	multicellular organismal-level homeostasis	-2.02421	0	3146,4155,6647,93974	HMGB1,MBP,SOD1,ATP5IF1	4/601
7_Summary	GO Biological Processes	GO:0032642	regulation of chemokine production	-3.38787	-0.980852	2950,3146,4155,6647,10105,5037,55841	GSTP1,HMGB1,MBP,SOD1,PPIF,PEBP1,WWC3	7/-
7_Member	GO Biological Processes	GO:0032642	regulation of chemokine production	-3.38787	-0.980852	2950,3146,4155	GSTP1,HMGB1,MBP	3/104
7_Member	GO Biological Processes	GO:0000302	response to reactive oxygen species	-2.70639	-0.364875	2950,6647,10105	GSTP1,SOD1,PPIF	3/179
7_Member	GO Biological Processes	GO:0009636	response to toxic substance	-2.36816	-0.0600698	2950,4155,6647	GSTP1,MBP,SOD1	3/236
7_Member	GO Biological Processes	GO:1902532	negative regulation of intracellular signal transduction	-2.06176	0	2950,5037,10105,55841	GSTP1,PEBP1,PPIF,WWC3	4/586
8_Summary	GO Biological Processes	GO:0007006	mitochondrial membrane organization	-3.28248	-0.885448	10105,79135,93974,26355,4155,6647,2950,29085,64710	PPIF,APOO,ATP5IF1,FAM162A,MBP,SOD1,GSTP1,PHPT1,NUCKS1	9/-
8_Member	GO Biological Processes	GO:0007006	mitochondrial membrane organization	-3.28248	-0.885448	10105,79135,93974	PPIF,APOO,ATP5IF1	3/113
8_Member	GO Biological Processes	GO:0010821	regulation of mitochondrion organization	-2.94278	-0.583536	10105,26355,93974	PPIF,FAM162A,ATP5IF1	3/148
8_Member	GO Biological Processes	GO:0061024	membrane organization	-2.41933	-0.102864	4155,6647,10105,79135,93974	MBP,SOD1,PPIF,APOO,ATP5IF1	5/757
8_Member	GO Biological Processes	GO:0044092	negative regulation of molecular function	-2.4072	-0.0950668	2950,10105,29085,64710,93974	GSTP1,PPIF,PHPT1,NUCKS1,ATP5IF1	5/762
9_Summary	GO Molecular Functions	GO:0003697	single-stranded DNA binding	-3.21699	-0.829719	3146,10128,64710	HMGB1,LRPPRC,NUCKS1	3/-
9_Member	GO Molecular Functions	GO:0003697	single-stranded DNA binding	-3.21699	-0.829719	3146,10128,64710	HMGB1,LRPPRC,NUCKS1	3/119
10_Summary	GO Biological Processes	GO:0051051	negative regulation of transport	-2.42241	-0.102864	2171,3033,3146,10105	FABP5,HADH,HMGB1,PPIF	4/-
10_Member	GO Biological Processes	GO:0051051	negative regulation of transport	-2.42241	-0.102864	2171,3033,3146,10105	FABP5,HADH,HMGB1,PPIF	4/462
11_Summary	GO Biological Processes	GO:0097190	apoptotic signaling pathway	-2.03085	0	3094,54205,79017	HINT1,CYCS,GGCT	3/-
11_Member	GO Biological Processes	GO:0097190	apoptotic signaling pathway	-2.03085	0	3094,54205,79017	HINT1,CYCS,GGCT	3/313

## Sheet: Metascape GO-MCODE upRPs
Name	Category	CategoryID	GO	Description	PARENT_GO	LogP	Enrichment	Z-score	#TotalGeneInLibrary	#GeneInGO	#GeneInHitList	#GeneInGOAndHitList	%InGO	STDV %InGO	GeneID	Hits	Log(q-value)
MyList	GO Biological Processes	19	GO:0009060	aerobic respiration	19_GO:0008152 metabolic process	-22	72	31	30293	163	36	14	39	8.1	514|522|1327|1329|1351|1743|4191|4706|4709|7381|9377|10476|54205|57017	ATP5F1E|ATP5PF|COX4I1|COX5B|COX8A|DLST|MDH2|NDUFAB1|NDUFB3|UQCRB|COX5A|ATP5PD|CYCS|COQ9	-18
MyList	GO Biological Processes	19	GO:0045333	cellular respiration	19_GO:0008152 metabolic process	-21	60	29	30293	195	36	14	39	8.1	514|522|1327|1329|1351|1743|4191|4706|4709|7381|9377|10476|54205|57017	ATP5F1E|ATP5PF|COX4I1|COX5B|COX8A|DLST|MDH2|NDUFAB1|NDUFB3|UQCRB|COX5A|ATP5PD|CYCS|COQ9	-17
MyList	GO Biological Processes	19	GO:0006119	oxidative phosphorylation	19_GO:0008152 metabolic process	-20	83	31	30293	121	36	12	33	7.9	514|522|1327|1329|1351|4706|4709|7381|9377|10476|54205|57017	ATP5F1E|ATP5PF|COX4I1|COX5B|COX8A|NDUFAB1|NDUFB3|UQCRB|COX5A|ATP5PD|CYCS|COQ9	-16
MyList	GO Biological Processes	19	GO:0015980	energy derivation by oxidation of organic compounds	19_GO:0008152 metabolic process	-20	45	25	30293	262	36	14	39	8.1	514|522|1327|1329|1351|1743|4191|4706|4709|7381|9377|10476|54205|57017	ATP5F1E|ATP5PF|COX4I1|COX5B|COX8A|DLST|MDH2|NDUFAB1|NDUFB3|UQCRB|COX5A|ATP5PD|CYCS|COQ9	-16
MyList	GO Biological Processes	19	GO:0006091	generation of precursor metabolites and energy	19_GO:0008152 metabolic process	-19	31	21	30293	408	36	15	42	8.2	514|522|1327|1329|1351|1743|4191|4706|4709|7381|9377|10476|54205|57017|93974	ATP5F1E|ATP5PF|COX4I1|COX5B|COX8A|DLST|MDH2|NDUFAB1|NDUFB3|UQCRB|COX5A|ATP5PD|CYCS|COQ9|ATP5IF1	-15
MyList	GO Cellular Components	20	GO:0098800	inner mitochondrial membrane protein complex		-18	62	27	30293	162	36	12	33	7.9	514|522|1327|1329|1351|4706|4709|7381|9377|10105|10476|79135	ATP5F1E|ATP5PF|COX4I1|COX5B|COX8A|NDUFAB1|NDUFB3|UQCRB|COX5A|PPIF|ATP5PD|APOO	-15
MyList	GO Cellular Components	20	GO:0019866	organelle inner membrane		-18	24	19	30293	554	36	16	44	8.3	514|522|1327|1329|1351|4706|4709|7381|9377|10105|10128|10476|54205|57017|79135|728568	ATP5F1E|ATP5PF|COX4I1|COX5B|COX8A|NDUFAB1|NDUFB3|UQCRB|COX5A|PPIF|LRPPRC|ATP5PD|CYCS|COQ9|APOO|UQCC6	-15
MyList	GO Cellular Components	20	GO:0005743	mitochondrial inner membrane		-17	25	19	30293	497	36	15	42	8.2	514|522|1327|1329|1351|4706|4709|7381|9377|10105|10476|54205|57017|79135|728568	ATP5F1E|ATP5PF|COX4I1|COX5B|COX8A|NDUFAB1|NDUFB3|UQCRB|COX5A|PPIF|ATP5PD|CYCS|COQ9|APOO|UQCC6	-14
MyList	GO Cellular Components	20	GO:0031966	mitochondrial membrane		-16	18	16	30293	762	36	16	44	8.3	514|522|1327|1329|1351|4706|4709|7381|9377|10105|10476|26355|54205|57017|79135|728568	ATP5F1E|ATP5PF|COX4I1|COX5B|COX8A|NDUFAB1|NDUFB3|UQCRB|COX5A|PPIF|ATP5PD|FAM162A|CYCS|COQ9|APOO|UQCC6	-13
MyList	GO Cellular Components	20	GO:0098798	mitochondrial protein-containing complex		-15	33	19	30293	305	36	12	33	7.9	514|522|1327|1329|1351|4706|4709|7381|9377|10105|10476|79135	ATP5F1E|ATP5PF|COX4I1|COX5B|COX8A|NDUFAB1|NDUFB3|UQCRB|COX5A|PPIF|ATP5PD|APOO	-12
MyList	GO Biological Processes	19	GO:0019646	aerobic electron transport chain	19_GO:0008152 metabolic process	-15	85	27	30293	89	36	9	25	7.2	1327|1329|1351|4706|4709|7381|9377|54205|57017	COX4I1|COX5B|COX8A|NDUFAB1|NDUFB3|UQCRB|COX5A|CYCS|COQ9	-12
MyList	GO Biological Processes	19	GO:0042775	mitochondrial ATP synthesis coupled electron transport	19_GO:0008152 metabolic process	-15	81	27	30293	94	36	9	25	7.2	1327|1329|1351|4706|4709|7381|9377|54205|57017	COX4I1|COX5B|COX8A|NDUFAB1|NDUFB3|UQCRB|COX5A|CYCS|COQ9	-12
MyList	GO Biological Processes	19	GO:0042773	ATP synthesis coupled electron transport	19_GO:0008152 metabolic process	-15	81	27	30293	94	36	9	25	7.2	1327|1329|1351|4706|4709|7381|9377|54205|57017	COX4I1|COX5B|COX8A|NDUFAB1|NDUFB3|UQCRB|COX5A|CYCS|COQ9	-12
MyList	GO Biological Processes	19	GO:0022904	respiratory electron transport chain	19_GO:0008152 metabolic process	-14	65	24	30293	117	36	9	25	7.2	1327|1329|1351|4706|4709|7381|9377|54205|57017	COX4I1|COX5B|COX8A|NDUFAB1|NDUFB3|UQCRB|COX5A|CYCS|COQ9	-11
MyList	GO Biological Processes	19	GO:0022900	electron transport chain	19_GO:0008152 metabolic process	-12	45	20	30293	169	36	9	25	7.2	1327|1329|1351|4706|4709|7381|9377|54205|57017	COX4I1|COX5B|COX8A|NDUFAB1|NDUFB3|UQCRB|COX5A|CYCS|COQ9	-9.6
MyList	GO Cellular Components	20	GO:0070469	respirasome		-12	64	22	30293	105	36	8	22	6.9	1327|1329|1351|4706|4709|7381|9377|54205	COX4I1|COX5B|COX8A|NDUFAB1|NDUFB3|UQCRB|COX5A|CYCS	-9.5
MyList	GO Cellular Components	20	GO:0098803	respiratory chain complex		-11	63	21	30293	94	36	7	19	6.6	1327|1329|1351|4706|4709|7381|9377	COX4I1|COX5B|COX8A|NDUFAB1|NDUFB3|UQCRB|COX5A	-8.1
MyList	GO Cellular Components	20	GO:0005746	mitochondrial respirasome		-11	61	20	30293	97	36	7	19	6.6	1327|1329|1351|4706|4709|7381|9377	COX4I1|COX5B|COX8A|NDUFAB1|NDUFB3|UQCRB|COX5A	-8
MyList	GO Biological Processes	19	GO:0006123	mitochondrial electron transport, cytochrome c to oxygen	19_GO:0008152 metabolic process	-10	1.7e+02	29	30293	25	36	5	14	5.8	1327|1329|1351|9377|54205	COX4I1|COX5B|COX8A|COX5A|CYCS	-7.4
MyList	GO Molecular Functions	21	GO:0015078	proton transmembrane transporter activity		-9.5	41	17	30293	142	36	7	19	6.6	514|522|1327|1329|1351|9377|10476	ATP5F1E|ATP5PF|COX4I1|COX5B|COX8A|COX5A|ATP5PD	-6.9
MyList	GO Biological Processes	19	GO:1902600	proton transmembrane transport	19_GO:0051179 localization	-9.4	41	16	30293	145	36	7	19	6.6	514|522|1327|1329|1351|9377|10476	ATP5F1E|ATP5PF|COX4I1|COX5B|COX8A|COX5A|ATP5PD	-6.9
MyList	GO Cellular Components	20	GO:0070069	cytochrome complex		-8.8	98	22	30293	43	36	5	14	5.8	1327|1329|1351|7381|9377	COX4I1|COX5B|COX8A|UQCRB|COX5A	-6.3
MyList	GO Molecular Functions	21	GO:0016675	oxidoreductase activity, acting on a heme group of donors		-8.5	2.1e+02	29	30293	16	36	4	11	5.2	1327|1329|1351|9377	COX4I1|COX5B|COX8A|COX5A	-6
MyList	GO Molecular Functions	21	GO:0004129	cytochrome-c oxidase activity		-8.5	2.1e+02	29	30293	16	36	4	11	5.2	1327|1329|1351|9377	COX4I1|COX5B|COX8A|COX5A	-6
MyList	GO Molecular Functions	21	GO:0009055	electron transfer activity		-8.3	43	16	30293	117	36	6	17	6.2	1327|1329|1351|4709|9377|54205	COX4I1|COX5B|COX8A|NDUFB3|COX5A|CYCS	-5.8
MyList	GO Molecular Functions	21	GO:0016491	oxidoreductase activity		-8	12	9.9	30293	731	36	10	28	7.5	1327|1329|1351|2950|3033|4191|4709|6647|9377|54205	COX4I1|COX5B|COX8A|GSTP1|HADH|MDH2|NDUFB3|SOD1|COX5A|CYCS	-5.6
MyList	GO Cellular Components	20	GO:0005753	mitochondrial proton-transporting ATP synthase complex		-7.9	1.5e+02	25	30293	22	36	4	11	5.2	514|522|10105|10476	ATP5F1E|ATP5PF|PPIF|ATP5PD	-5.5
MyList	GO Biological Processes	19	GO:0042776	proton motive force-driven mitochondrial ATP synthesis	19_GO:0008152 metabolic process	-7.9	66	18	30293	64	36	5	14	5.8	514|522|4706|4709|10476	ATP5F1E|ATP5PF|NDUFAB1|NDUFB3|ATP5PD	-5.4
MyList	GO Cellular Components	20	GO:0045259	proton-transporting ATP synthase complex		-7.8	1.5e+02	24	30293	23	36	4	11	5.2	514|522|10105|10476	ATP5F1E|ATP5PF|PPIF|ATP5PD	-5.4
MyList	GO Molecular Functions	21	GO:0015453	oxidoreduction-driven active transmembrane transporter activity		-7.8	62	17	30293	68	36	5	14	5.8	1327|1329|1351|4709|9377	COX4I1|COX5B|COX8A|NDUFB3|COX5A	-5.3
MyList	GO Cellular Components	20	GO:0005751	mitochondrial respiratory chain complex IV		-7.7	1.3e+02	23	30293	25	36	4	11	5.2	1327|1329|1351|9377	COX4I1|COX5B|COX8A|COX5A	-5.3
MyList	GO Biological Processes	19	GO:0015986	proton motive force-driven ATP synthesis	19_GO:0008152 metabolic process	-7.6	58	17	30293	73	36	5	14	5.8	514|522|4706|4709|10476	ATP5F1E|ATP5PF|NDUFAB1|NDUFB3|ATP5PD	-5.2
MyList	GO Cellular Components	20	GO:0045277	respiratory chain complex IV		-7.5	1.2e+02	22	30293	28	36	4	11	5.2	1327|1329|1351|9377	COX4I1|COX5B|COX8A|COX5A	-5.1
MyList	GO Biological Processes	19	GO:0006754	ATP biosynthetic process	19_GO:0008152 metabolic process	-7.3	50	16	30293	84	36	5	14	5.8	514|522|4706|4709|10476	ATP5F1E|ATP5PF|NDUFAB1|NDUFB3|ATP5PD	-4.9
MyList	GO Biological Processes	19	GO:0006163	purine nucleotide metabolic process	19_GO:0008152 metabolic process	-7.2	15	10	30293	463	36	8	22	6.9	514|522|1743|3094|4191|4706|4709|10476	ATP5F1E|ATP5PF|DLST|HINT1|MDH2|NDUFAB1|NDUFB3|ATP5PD	-4.8
MyList	GO Cellular Components	20	GO:0005759	mitochondrial matrix		-7.1	14	9.8	30293	488	36	8	22	6.9	514|1743|3033|4191|4706|6647|10105|10128	ATP5F1E|DLST|HADH|MDH2|NDUFAB1|SOD1|PPIF|LRPPRC	-4.7
MyList	GO Biological Processes	19	GO:0072521	purine-containing compound metabolic process	19_GO:0008152 metabolic process	-7	14	9.8	30293	492	36	8	22	6.9	514|522|1743|3094|4191|4706|4709|10476	ATP5F1E|ATP5PF|DLST|HINT1|MDH2|NDUFAB1|NDUFB3|ATP5PD	-4.7
MyList	GO Biological Processes	19	GO:0009206	purine ribonucleoside triphosphate biosynthetic process	19_GO:0008152 metabolic process	-7	44	15	30293	95	36	5	14	5.8	514|522|4706|4709|10476	ATP5F1E|ATP5PF|NDUFAB1|NDUFB3|ATP5PD	-4.7
MyList	GO Biological Processes	19	GO:0009145	purine nucleoside triphosphate biosynthetic process	19_GO:0008152 metabolic process	-7	44	14	30293	96	36	5	14	5.8	514|522|4706|4709|10476	ATP5F1E|ATP5PF|NDUFAB1|NDUFB3|ATP5PD	-4.6
MyList	GO Biological Processes	19	GO:0009201	ribonucleoside triphosphate biosynthetic process	19_GO:0008152 metabolic process	-6.9	42	14	30293	101	36	5	14	5.8	514|522|4706|4709|10476	ATP5F1E|ATP5PF|NDUFAB1|NDUFB3|ATP5PD	-4.5
MyList	GO Biological Processes	19	GO:0009117	nucleotide metabolic process	19_GO:0008152 metabolic process	-6.8	13	9.4	30293	524	36	8	22	6.9	514|522|1743|3094|4191|4706|4709|10476	ATP5F1E|ATP5PF|DLST|HINT1|MDH2|NDUFAB1|NDUFB3|ATP5PD	-4.5
MyList	GO Biological Processes	19	GO:0006753	nucleoside phosphate metabolic process	19_GO:0008152 metabolic process	-6.8	13	9.4	30293	532	36	8	22	6.9	514|522|1743|3094|4191|4706|4709|10476	ATP5F1E|ATP5PF|DLST|HINT1|MDH2|NDUFAB1|NDUFB3|ATP5PD	-4.4
MyList	GO Biological Processes	19	GO:0009142	nucleoside triphosphate biosynthetic process	19_GO:0008152 metabolic process	-6.7	39	14	30293	109	36	5	14	5.8	514|522|4706|4709|10476	ATP5F1E|ATP5PF|NDUFAB1|NDUFB3|ATP5PD	-4.4
MyList	GO Biological Processes	19	GO:0009150	purine ribonucleotide metabolic process	19_GO:0008152 metabolic process	-6.5	15	9.8	30293	382	36	7	19	6.6	514|522|1743|3094|4706|4709|10476	ATP5F1E|ATP5PF|DLST|HINT1|NDUFAB1|NDUFB3|ATP5PD	-4.2
MyList	GO Biological Processes	19	GO:0009259	ribonucleotide metabolic process	19_GO:0008152 metabolic process	-6.4	15	9.5	30293	402	36	7	19	6.6	514|522|1743|3094|4706|4709|10476	ATP5F1E|ATP5PF|DLST|HINT1|NDUFAB1|NDUFB3|ATP5PD	-4.1
MyList	GO Biological Processes	19	GO:0055086	nucleobase-containing small molecule metabolic process	19_GO:0008152 metabolic process	-6.4	11	8.7	30293	599	36	8	22	6.9	514|522|1743|3094|4191|4706|4709|10476	ATP5F1E|ATP5PF|DLST|HINT1|MDH2|NDUFAB1|NDUFB3|ATP5PD	-4.1
MyList	GO Cellular Components	20	GO:0016469	proton-transporting two-sector ATPase complex		-6.4	65	16	30293	52	36	4	11	5.2	514|522|10105|10476	ATP5F1E|ATP5PF|PPIF|ATP5PD	-4.1
MyList	GO Biological Processes	19	GO:0019693	ribose phosphate metabolic process	19_GO:0008152 metabolic process	-6.3	14	9.3	30293	416	36	7	19	6.6	514|522|1743|3094|4706|4709|10476	ATP5F1E|ATP5PF|DLST|HINT1|NDUFAB1|NDUFB3|ATP5PD	-4
MyList	GO Biological Processes	19	GO:0046034	ATP metabolic process	19_GO:0008152 metabolic process	-5.9	26	11	30293	159	36	5	14	5.8	514|522|4706|4709|10476	ATP5F1E|ATP5PF|NDUFAB1|NDUFB3|ATP5PD	-3.7
MyList	GO Molecular Functions	21	GO:0046933	proton-transporting ATP synthase activity, rotational mechanism		-5.9	1.4e+02	20	30293	18	36	3	8.3	4.6	514|522|10476	ATP5F1E|ATP5PF|ATP5PD	-3.7
MyList	GO Molecular Functions	21	GO:0015399	primary active transmembrane transporter activity		-5.8	25	11	30293	165	36	5	14	5.8	1327|1329|1351|4709|9377	COX4I1|COX5B|COX8A|NDUFB3|COX5A	-3.6
MyList	GO Biological Processes	19	GO:0009205	purine ribonucleoside triphosphate metabolic process	19_GO:0008152 metabolic process	-5.6	23	10	30293	183	36	5	14	5.8	514|522|4706|4709|10476	ATP5F1E|ATP5PF|NDUFAB1|NDUFB3|ATP5PD	-3.4
MyList	GO Biological Processes	19	GO:0009144	purine nucleoside triphosphate metabolic process	19_GO:0008152 metabolic process	-5.5	22	10	30293	189	36	5	14	5.8	514|522|4706|4709|10476	ATP5F1E|ATP5PF|NDUFAB1|NDUFB3|ATP5PD	-3.3
MyList	GO Biological Processes	19	GO:0009199	ribonucleoside triphosphate metabolic process	19_GO:0008152 metabolic process	-5.5	22	10	30293	190	36	5	14	5.8	514|522|4706|4709|10476	ATP5F1E|ATP5PF|NDUFAB1|NDUFB3|ATP5PD	-3.3
MyList	GO Biological Processes	19	GO:0009152	purine ribonucleotide biosynthetic process	19_GO:0008152 metabolic process	-5.5	22	10	30293	191	36	5	14	5.8	514|522|4706|4709|10476	ATP5F1E|ATP5PF|NDUFAB1|NDUFB3|ATP5PD	-3.3
MyList	GO Molecular Functions	21	GO:0022890	inorganic cation transmembrane transporter activity		-5.4	11	7.8	30293	560	36	7	19	6.6	514|522|1327|1329|1351|9377|10476	ATP5F1E|ATP5PF|COX4I1|COX5B|COX8A|COX5A|ATP5PD	-3.2
MyList	GO Molecular Functions	21	GO:0015252	proton channel activity		-5.4	97	17	30293	26	36	3	8.3	4.6	514|522|10476	ATP5F1E|ATP5PF|ATP5PD	-3.2
MyList	GO Biological Processes	19	GO:0009141	nucleoside triphosphate metabolic process	19_GO:0008152 metabolic process	-5.4	21	9.7	30293	205	36	5	14	5.8	514|522|4706|4709|10476	ATP5F1E|ATP5PF|NDUFAB1|NDUFB3|ATP5PD	-3.2
MyList	GO Biological Processes	19	GO:0009260	ribonucleotide biosynthetic process	19_GO:0008152 metabolic process	-5.4	20	9.6	30293	206	36	5	14	5.8	514|522|4706|4709|10476	ATP5F1E|ATP5PF|NDUFAB1|NDUFB3|ATP5PD	-3.2
MyList	GO Biological Processes	19	GO:0046390	ribose phosphate biosynthetic process	19_GO:0008152 metabolic process	-5.3	20	9.5	30293	213	36	5	14	5.8	514|522|4706|4709|10476	ATP5F1E|ATP5PF|NDUFAB1|NDUFB3|ATP5PD	-3.1
MyList	GO Molecular Functions	21	GO:0008324	monoatomic cation transmembrane transporter activity		-5.2	9.9	7.5	30293	597	36	7	19	6.6	514|522|1327|1329|1351|9377|10476	ATP5F1E|ATP5PF|COX4I1|COX5B|COX8A|COX5A|ATP5PD	-3.1
MyList	GO Biological Processes	19	GO:0006164	purine nucleotide biosynthetic process	19_GO:0008152 metabolic process	-5.1	18	9.1	30293	228	36	5	14	5.8	514|522|4706|4709|10476	ATP5F1E|ATP5PF|NDUFAB1|NDUFB3|ATP5PD	-3
MyList	GO Biological Processes	19	GO:0098662	inorganic cation transmembrane transport	19_GO:0051179 localization	-5.1	9.4	7.3	30293	628	36	7	19	6.6	514|522|1327|1329|1351|9377|10476	ATP5F1E|ATP5PF|COX4I1|COX5B|COX8A|COX5A|ATP5PD	-2.9
MyList	GO Biological Processes	19	GO:0072522	purine-containing compound biosynthetic process	19_GO:0008152 metabolic process	-5.1	18	9	30293	236	36	5	14	5.8	514|522|4706|4709|10476	ATP5F1E|ATP5PF|NDUFAB1|NDUFB3|ATP5PD	-2.9
MyList	GO Biological Processes	19	GO:0098655	monoatomic cation transmembrane transport	19_GO:0051179 localization	-5	9.1	7.2	30293	644	36	7	19	6.6	514|522|1327|1329|1351|9377|10476	ATP5F1E|ATP5PF|COX4I1|COX5B|COX8A|COX5A|ATP5PD	-2.9
MyList	GO Biological Processes	19	GO:0007005	mitochondrion organization	19_GO:0009987 cellular process	-5	12	7.7	30293	430	36	6	17	6.2	4706|4709|10105|79135|93974|728568	NDUFAB1|NDUFB3|PPIF|APOO|ATP5IF1|UQCC6	-2.8
MyList	GO Molecular Functions	21	GO:0015318	inorganic molecular entity transmembrane transporter activity		-4.9	8.6	6.9	30293	684	36	7	19	6.6	514|522|1327|1329|1351|9377|10476	ATP5F1E|ATP5PF|COX4I1|COX5B|COX8A|COX5A|ATP5PD	-2.7
MyList	GO Biological Processes	19	GO:0009165	nucleotide biosynthetic process	19_GO:0008152 metabolic process	-4.8	16	8.4	30293	265	36	5	14	5.8	514|522|4706|4709|10476	ATP5F1E|ATP5PF|NDUFAB1|NDUFB3|ATP5PD	-2.7
MyList	GO Biological Processes	19	GO:1901293	nucleoside phosphate biosynthetic process	19_GO:0008152 metabolic process	-4.8	16	8.4	30293	267	36	5	14	5.8	514|522|4706|4709|10476	ATP5F1E|ATP5PF|NDUFAB1|NDUFB3|ATP5PD	-2.7
MyList	GO Cellular Components	20	GO:1990204	oxidoreductase complex		-4.7	25	9.7	30293	133	36	4	11	5.2	1743|4706|4709|7381	DLST|NDUFAB1|NDUFB3|UQCRB	-2.6
MyList	GO Molecular Functions	21	GO:0015075	monoatomic ion transmembrane transporter activity		-4.7	8.2	6.7	30293	719	36	7	19	6.6	514|522|1327|1329|1351|9377|10476	ATP5F1E|ATP5PF|COX4I1|COX5B|COX8A|COX5A|ATP5PD	-2.6
MyList	GO Biological Processes	19	GO:0098660	inorganic ion transmembrane transport	19_GO:0051179 localization	-4.7	8.1	6.7	30293	724	36	7	19	6.6	514|522|1327|1329|1351|9377|10476	ATP5F1E|ATP5PF|COX4I1|COX5B|COX8A|COX5A|ATP5PD	-2.6
MyList	GO Biological Processes	19	GO:0006120	mitochondrial electron transport, NADH to ubiquinone	19_GO:0008152 metabolic process	-4.6	55	13	30293	46	36	3	8.3	4.6	4706|4709|57017	NDUFAB1|NDUFB3|COQ9	-2.5
MyList	GO Molecular Functions	21	GO:0005504	fatty acid binding		-4.6	52	12	30293	49	36	3	8.3	4.6	2171|2950|4706	FABP5|GSTP1|NDUFAB1	-2.4
MyList	GO Cellular Components	20	GO:1904949	ATPase complex		-4.5	23	9.1	30293	149	36	4	11	5.2	514|522|10105|10476	ATP5F1E|ATP5PF|PPIF|ATP5PD	-2.4
MyList	GO Biological Processes	19	GO:0006812	monoatomic cation transport	19_GO:0051179 localization	-4.5	7.5	6.4	30293	781	36	7	19	6.6	514|522|1327|1329|1351|9377|10476	ATP5F1E|ATP5PF|COX4I1|COX5B|COX8A|COX5A|ATP5PD	-2.4
MyList	GO Biological Processes	19	GO:0010950	positive regulation of endopeptidase activity	19_GO:0048518 positive regulation of biological process	-4.5	22	9	30293	154	36	4	11	5.2	3146|4155|26355|54205	HMGB1|MBP|FAM162A|CYCS	-2.4
MyList	GO Biological Processes	19	GO:0090407	organophosphate biosynthetic process	19_GO:0008152 metabolic process	-4.4	9.3	6.7	30293	545	36	6	17	6.2	514|522|2171|4706|4709|10476	ATP5F1E|ATP5PF|FABP5|NDUFAB1|NDUFB3|ATP5PD	-2.3
MyList	GO Biological Processes	19	GO:0010952	positive regulation of peptidase activity	19_GO:0048518 positive regulation of biological process	-4.3	20	8.5	30293	168	36	4	11	5.2	3146|4155|26355|54205	HMGB1|MBP|FAM162A|CYCS	-2.2
MyList	GO Biological Processes	19	GO:0045862	positive regulation of proteolysis	19_GO:0048518 positive regulation of biological process	-4.3	12	7.3	30293	337	36	5	14	5.8	3146|4155|26355|54205|93974	HMGB1|MBP|FAM162A|CYCS|ATP5IF1	-2.2
MyList	GO Biological Processes	19	GO:0030162	regulation of proteolysis	19_GO:0008152 metabolic process	-4.2	8.4	6.3	30293	602	36	6	17	6.2	3146|4155|4738|26355|54205|93974	HMGB1|MBP|NEDD8|FAM162A|CYCS|ATP5IF1	-2.1
MyList	GO Molecular Functions	21	GO:0033293	monocarboxylic acid binding		-3.9	32	9.4	30293	80	36	3	8.3	4.6	2171|2950|4706	FABP5|GSTP1|NDUFAB1	-1.9
MyList	GO Molecular Functions	21	GO:0022804	active transmembrane transporter activity		-3.7	9.3	6.1	30293	454	36	5	14	5.8	1327|1329|1351|4709|9377	COX4I1|COX5B|COX8A|NDUFB3|COX5A	-1.7
MyList	GO Molecular Functions	21	GO:0022853	active monoatomic ion transmembrane transporter activity		-3.7	14	6.9	30293	244	36	4	11	5.2	1327|1329|1351|9377	COX4I1|COX5B|COX8A|COX5A	-1.7
MyList	GO Biological Processes	19	GO:0033108	mitochondrial respiratory chain complex assembly	19_GO:0009987 cellular process	-3.6	25	8.3	30293	101	36	3	8.3	4.6	4706|4709|728568	NDUFAB1|NDUFB3|UQCC6	-1.6
MyList	GO Biological Processes	19	GO:0051336	regulation of hydrolase activity	19_GO:0065007 biological regulation	-3.6	6.7	5.5	30293	753	36	6	17	6.2	3146|4155|6647|26355|54205|93974	HMGB1|MBP|SOD1|FAM162A|CYCS|ATP5IF1	-1.6
MyList	GO Biological Processes	19	GO:0032642	regulation of chemokine production	19_GO:0032501 multicellular organismal process	-3.6	24	8.2	30293	104	36	3	8.3	4.6	2950|3146|4155	GSTP1|HMGB1|MBP	-1.6
MyList	GO Biological Processes	19	GO:0043280	positive regulation of cysteine-type endopeptidase activity involved in apoptotic process	19_GO:0048518 positive regulation of biological process	-3.5	23	7.9	30293	111	36	3	8.3	4.6	3146|26355|54205	HMGB1|FAM162A|CYCS	-1.5
MyList	GO Biological Processes	19	GO:0007006	mitochondrial membrane organization	19_GO:0009987 cellular process	-3.5	22	7.8	30293	113	36	3	8.3	4.6	10105|79135|93974	PPIF|APOO|ATP5IF1	-1.5
MyList	GO Biological Processes	19	GO:0052548	regulation of endopeptidase activity	19_GO:0008152 metabolic process	-3.5	12	6.4	30293	282	36	4	11	5.2	3146|4155|26355|54205	HMGB1|MBP|FAM162A|CYCS	-1.5
MyList	GO Biological Processes	19	GO:2001056	positive regulation of cysteine-type endopeptidase activity	19_GO:0048518 positive regulation of biological process	-3.3	20	7.4	30293	127	36	3	8.3	4.6	3146|26355|54205	HMGB1|FAM162A|CYCS	-1.3
MyList	GO Biological Processes	19	GO:0052547	regulation of peptidase activity	19_GO:0008152 metabolic process	-3.3	11	6.1	30293	306	36	4	11	5.2	3146|4155|26355|54205	HMGB1|MBP|FAM162A|CYCS	-1.3
MyList	GO Biological Processes	19	GO:0006631	fatty acid metabolic process	19_GO:0008152 metabolic process	-3.2	10	5.9	30293	323	36	4	11	5.2	1622|2950|3033|4706	DBI|GSTP1|HADH|NDUFAB1	-1.2
MyList	GO Biological Processes	19	GO:0002262	myeloid cell homeostasis	19_GO:0042592 homeostatic process	-3.2	18	7.1	30293	137	36	3	8.3	4.6	3146|6647|93974	HMGB1|SOD1|ATP5IF1	-1.2
MyList	GO Biological Processes	19	GO:1901137	carbohydrate derivative biosynthetic process	19_GO:0008152 metabolic process	-3.2	7.1	5.2	30293	596	36	5	14	5.8	514|522|4706|4709|10476	ATP5F1E|ATP5PF|NDUFAB1|NDUFB3|ATP5PD	-1.2
MyList	GO Biological Processes	19	GO:0010821	regulation of mitochondrion organization	19_GO:0050789 regulation of biological process	-3.1	17	6.8	30293	148	36	3	8.3	4.6	10105|26355|93974	PPIF|FAM162A|ATP5IF1	-1.1
MyList	GO Biological Processes	19	GO:0043281	regulation of cysteine-type endopeptidase activity involved in apoptotic process	19_GO:0008152 metabolic process	-3	16	6.5	30293	160	36	3	8.3	4.6	3146|26355|54205	HMGB1|FAM162A|CYCS	-1.1
MyList	GO Molecular Functions	21	GO:0016874	ligase activity		-3	15	6.3	30293	166	36	3	8.3	4.6	514|522|10476	ATP5F1E|ATP5PF|ATP5PD	-1
MyList	GO Biological Processes	19	GO:0000302	response to reactive oxygen species	19_GO:0050896 response to stimulus	-2.9	14	6.1	30293	179	36	3	8.3	4.6	2950|6647|10105	GSTP1|SOD1|PPIF	-0.93
MyList	GO Biological Processes	19	GO:2000116	regulation of cysteine-type endopeptidase activity	19_GO:0008152 metabolic process	-2.8	13	5.9	30293	190	36	3	8.3	4.6	3146|26355|54205	HMGB1|FAM162A|CYCS	-0.86
MyList	GO Molecular Functions	21	GO:0031406	carboxylic acid binding		-2.8	13	5.8	30293	194	36	3	8.3	4.6	2171|2950|4706	FABP5|GSTP1|NDUFAB1	-0.83
MyList	GO Molecular Functions	21	GO:0043177	organic acid binding		-2.7	12	5.6	30293	206	36	3	8.3	4.6	2171|2950|4706	FABP5|GSTP1|NDUFAB1	-0.76
MyList	GO Biological Processes	19	GO:0061024	membrane organization	19_GO:0009987 cellular process	-2.7	5.6	4.4	30293	757	36	5	14	5.8	4155|6647|10105|79135|93974	MBP|SOD1|PPIF|APOO|ATP5IF1	-0.76
MyList	GO Biological Processes	19	GO:0051051	negative regulation of transport	19_GO:0051179 localization	-2.7	7.3	4.7	30293	462	36	4	11	5.2	2171|3033|3146|10105	FABP5|HADH|HMGB1|PPIF	-0.71
MyList	GO Biological Processes	19	GO:0044283	small molecule biosynthetic process	19_GO:0008152 metabolic process	-2.7	7.3	4.7	30293	463	36	4	11	5.2	2950|4191|4706|57017	GSTP1|MDH2|NDUFAB1|COQ9	-0.71
MyList	GO Biological Processes	19	GO:0051345	positive regulation of hydrolase activity	19_GO:0065007 biological regulation	-2.6	6.9	4.5	30293	487	36	4	11	5.2	3146|4155|26355|54205	HMGB1|MBP|FAM162A|CYCS	-0.63
MyList	GO Biological Processes	19	GO:0009636	response to toxic substance	19_GO:0050896 response to stimulus	-2.6	11	5.2	30293	236	36	3	8.3	4.6	2950|4155|6647	GSTP1|MBP|SOD1	-0.61
MyList	GO Biological Processes	19	GO:0032787	monocarboxylic acid metabolic process	19_GO:0008152 metabolic process	-2.5	6.5	4.4	30293	516	36	4	11	5.2	1622|2950|3033|4706	DBI|GSTP1|HADH|NDUFAB1	-0.55
MyList	GO Biological Processes	19	GO:0048872	homeostasis of number of cells	19_GO:0042592 homeostatic process	-2.4	9.1	4.7	30293	276	36	3	8.3	4.6	3146|6647|93974	HMGB1|SOD1|ATP5IF1	-0.42
MyList	GO Biological Processes	19	GO:0048871	multicellular organismal-level homeostasis	19_GO:0042592 homeostatic process	-2.3	5.6	3.9	30293	601	36	4	11	5.2	3146|4155|6647|93974	HMGB1|MBP|SOD1|ATP5IF1	-0.32
MyList	GO Biological Processes	19	GO:0006790	sulfur compound metabolic process	19_GO:0008152 metabolic process	-2.3	8.3	4.4	30293	304	36	3	8.3	4.6	1743|2950|4706	DLST|GSTP1|NDUFAB1	-0.31
MyList	GO Cellular Components	20	GO:0034774	secretory granule lumen		-2.2	7.8	4.3	30293	322	36	3	8.3	4.6	2171|2950|3146	FABP5|GSTP1|HMGB1	-0.24
MyList	GO Cellular Components	20	GO:0060205	cytoplasmic vesicle lumen		-2.2	7.8	4.2	30293	325	36	3	8.3	4.6	2171|2950|3146	FABP5|GSTP1|HMGB1	-0.23
MyList	GO Cellular Components	20	GO:0031983	vesicle lumen		-2.2	7.7	4.2	30293	326	36	3	8.3	4.6	2171|2950|3146	FABP5|GSTP1|HMGB1	-0.23
MyList	GO Molecular Functions	21	GO:0005261	monoatomic cation channel activity		-2.2	7.7	4.2	30293	328	36	3	8.3	4.6	514|522|10476	ATP5F1E|ATP5PF|ATP5PD	-0.23
MyList	GO Biological Processes	19	GO:0051338	regulation of transferase activity	19_GO:0065007 biological regulation	-2.2	5.2	3.7	30293	644	36	4	11	5.2	1622|2950|6647|29085	DBI|GSTP1|SOD1|PHPT1	-0.22
MyList	GO Biological Processes	19	GO:0062012	regulation of small molecule metabolic process	19_GO:0008152 metabolic process	-2.1	7.6	4.2	30293	332	36	3	8.3	4.6	2171|6647|93974	FABP5|SOD1|ATP5IF1	-0.22
MyList	GO Biological Processes	19	GO:0043408	regulation of MAPK cascade	19_GO:0050896 response to stimulus	-2.1	5	3.6	30293	669	36	4	11	5.2	2950|3146|5037|6647	GSTP1|HMGB1|PEBP1|SOD1	-0.17
MyList	GO Biological Processes	19	GO:0006979	response to oxidative stress	19_GO:0050896 response to stimulus	-2	7	3.9	30293	363	36	3	8.3	4.6	2950|6647|10105	GSTP1|SOD1|PPIF	-0.11
MyList_MCODE_ALL	GO Biological Processes	19	GO:0009060	aerobic respiration	19_GO:0008152 metabolic process	-19	1.2e+02	35	30293	163	15	10	67	12	522|1327|1329|1351|4191|4706|7381|9377|10476|54205	ATP5PF|COX4I1|COX5B|COX8A|MDH2|NDUFAB1|UQCRB|COX5A|ATP5PD|CYCS	-16
MyList_MCODE_ALL	GO Biological Processes	19	GO:0045333	cellular respiration	19_GO:0008152 metabolic process	-19	100	32	30293	195	15	10	67	12	522|1327|1329|1351|4191|4706|7381|9377|10476|54205	ATP5PF|COX4I1|COX5B|COX8A|MDH2|NDUFAB1|UQCRB|COX5A|ATP5PD|CYCS	-15
MyList_MCODE_ALL	GO Biological Processes	19	GO:0006119	oxidative phosphorylation	19_GO:0008152 metabolic process	-18	1.5e+02	37	30293	121	15	9	60	13	522|1327|1329|1351|4706|7381|9377|10476|54205	ATP5PF|COX4I1|COX5B|COX8A|NDUFAB1|UQCRB|COX5A|ATP5PD|CYCS	-15
MyList_MCODE_ALL	GO Biological Processes	19	GO:0015980	energy derivation by oxidation of organic compounds	19_GO:0008152 metabolic process	-17	77	28	30293	262	15	10	67	12	522|1327|1329|1351|4191|4706|7381|9377|10476|54205	ATP5PF|COX4I1|COX5B|COX8A|MDH2|NDUFAB1|UQCRB|COX5A|ATP5PD|CYCS	-14
MyList_MCODE_ALL	GO Cellular Components	20	GO:0098800	inner mitochondrial membrane protein complex		-17	1.1e+02	32	30293	162	15	9	60	13	522|1327|1329|1351|4706|7381|9377|10105|10476	ATP5PF|COX4I1|COX5B|COX8A|NDUFAB1|UQCRB|COX5A|PPIF|ATP5PD	-14
MyList_MCODE_ALL	GO Biological Processes	19	GO:0006091	generation of precursor metabolites and energy	19_GO:0008152 metabolic process	-15	49	22	30293	408	15	10	67	12	522|1327|1329|1351|4191|4706|7381|9377|10476|54205	ATP5PF|COX4I1|COX5B|COX8A|MDH2|NDUFAB1|UQCRB|COX5A|ATP5PD|CYCS	-12
MyList_MCODE_ALL	GO Cellular Components	20	GO:0005743	mitochondrial inner membrane		-14	41	20	30293	497	15	10	67	12	522|1327|1329|1351|4706|7381|9377|10105|10476|54205	ATP5PF|COX4I1|COX5B|COX8A|NDUFAB1|UQCRB|COX5A|PPIF|ATP5PD|CYCS	-11
MyList_MCODE_ALL	GO Cellular Components	20	GO:0098798	mitochondrial protein-containing complex		-14	60	23	30293	305	15	9	60	13	522|1327|1329|1351|4706|7381|9377|10105|10476	ATP5PF|COX4I1|COX5B|COX8A|NDUFAB1|UQCRB|COX5A|PPIF|ATP5PD	-11
MyList_MCODE_ALL	GO Biological Processes	19	GO:0019646	aerobic electron transport chain	19_GO:0008152 metabolic process	-14	1.6e+02	33	30293	89	15	7	47	13	1327|1329|1351|4706|7381|9377|54205	COX4I1|COX5B|COX8A|NDUFAB1|UQCRB|COX5A|CYCS	-11
MyList_MCODE_ALL	GO Cellular Components	20	GO:0019866	organelle inner membrane		-14	36	19	30293	554	15	10	67	12	522|1327|1329|1351|4706|7381|9377|10105|10476|54205	ATP5PF|COX4I1|COX5B|COX8A|NDUFAB1|UQCRB|COX5A|PPIF|ATP5PD|CYCS	-11
MyList_MCODE_ALL	GO Biological Processes	19	GO:0042773	ATP synthesis coupled electron transport	19_GO:0008152 metabolic process	-14	1.5e+02	32	30293	94	15	7	47	13	1327|1329|1351|4706|7381|9377|54205	COX4I1|COX5B|COX8A|NDUFAB1|UQCRB|COX5A|CYCS	-11
MyList_MCODE_ALL	GO Biological Processes	19	GO:0042775	mitochondrial ATP synthesis coupled electron transport	19_GO:0008152 metabolic process	-14	1.5e+02	32	30293	94	15	7	47	13	1327|1329|1351|4706|7381|9377|54205	COX4I1|COX5B|COX8A|NDUFAB1|UQCRB|COX5A|CYCS	-11
MyList_MCODE_ALL	GO Cellular Components	20	GO:0070469	respirasome		-14	1.3e+02	31	30293	105	15	7	47	13	1327|1329|1351|4706|7381|9377|54205	COX4I1|COX5B|COX8A|NDUFAB1|UQCRB|COX5A|CYCS	-11
MyList_MCODE_ALL	GO Biological Processes	19	GO:0022904	respiratory electron transport chain	19_GO:0008152 metabolic process	-13	1.2e+02	29	30293	117	15	7	47	13	1327|1329|1351|4706|7381|9377|54205	COX4I1|COX5B|COX8A|NDUFAB1|UQCRB|COX5A|CYCS	-10
MyList_MCODE_ALL	GO Cellular Components	20	GO:0031966	mitochondrial membrane		-13	27	16	30293	762	15	10	67	12	522|1327|1329|1351|4706|7381|9377|10105|10476|54205	ATP5PF|COX4I1|COX5B|COX8A|NDUFAB1|UQCRB|COX5A|PPIF|ATP5PD|CYCS	-9.7
MyList_MCODE_ALL	GO Biological Processes	19	GO:0006123	mitochondrial electron transport, cytochrome c to oxygen	19_GO:0008152 metabolic process	-12	400	45	30293	25	15	5	33	12	1327|1329|1351|9377|54205	COX4I1|COX5B|COX8A|COX5A|CYCS	-9.3
MyList_MCODE_ALL	GO Biological Processes	19	GO:0022900	electron transport chain	19_GO:0008152 metabolic process	-12	84	24	30293	169	15	7	47	13	1327|1329|1351|4706|7381|9377|54205	COX4I1|COX5B|COX8A|NDUFAB1|UQCRB|COX5A|CYCS	-9.3
MyList_MCODE_ALL	GO Cellular Components	20	GO:0098803	respiratory chain complex		-11	1.3e+02	28	30293	94	15	6	40	13	1327|1329|1351|4706|7381|9377	COX4I1|COX5B|COX8A|NDUFAB1|UQCRB|COX5A	-8.7
MyList_MCODE_ALL	GO Cellular Components	20	GO:0005746	mitochondrial respirasome		-11	1.2e+02	27	30293	97	15	6	40	13	1327|1329|1351|4706|7381|9377	COX4I1|COX5B|COX8A|NDUFAB1|UQCRB|COX5A	-8.6
MyList_MCODE_ALL	GO Cellular Components	20	GO:0070069	cytochrome complex		-11	2.3e+02	34	30293	43	15	5	33	12	1327|1329|1351|7381|9377	COX4I1|COX5B|COX8A|UQCRB|COX5A	-8.2
MyList_MCODE_ALL	GO Molecular Functions	21	GO:0015078	proton transmembrane transporter activity		-10	85	22	30293	142	15	6	40	13	522|1327|1329|1351|9377|10476	ATP5PF|COX4I1|COX5B|COX8A|COX5A|ATP5PD	-7.7
MyList_MCODE_ALL	GO Biological Processes	19	GO:1902600	proton transmembrane transport	19_GO:0051179 localization	-10	84	22	30293	145	15	6	40	13	522|1327|1329|1351|9377|10476	ATP5PF|COX4I1|COX5B|COX8A|COX5A|ATP5PD	-7.6
MyList_MCODE_ALL	GO Molecular Functions	21	GO:0016675	oxidoreductase activity, acting on a heme group of donors		-10	500	45	30293	16	15	4	27	11	1327|1329|1351|9377	COX4I1|COX5B|COX8A|COX5A	-7.5
MyList_MCODE_ALL	GO Molecular Functions	21	GO:0004129	cytochrome-c oxidase activity		-10	500	45	30293	16	15	4	27	11	1327|1329|1351|9377	COX4I1|COX5B|COX8A|COX5A	-7.5
MyList_MCODE_ALL	GO Cellular Components	20	GO:0005751	mitochondrial respiratory chain complex IV		-9.3	3.2e+02	36	30293	25	15	4	27	11	1327|1329|1351|9377	COX4I1|COX5B|COX8A|COX5A	-6.8
MyList_MCODE_ALL	GO Cellular Components	20	GO:0045277	respiratory chain complex IV		-9.1	2.9e+02	34	30293	28	15	4	27	11	1327|1329|1351|9377	COX4I1|COX5B|COX8A|COX5A	-6.6
MyList_MCODE_ALL	GO Molecular Functions	21	GO:0009055	electron transfer activity		-8.6	86	21	30293	117	15	5	33	12	1327|1329|1351|9377|54205	COX4I1|COX5B|COX8A|COX5A|CYCS	-6.1
MyList_MCODE_ALL	GO Molecular Functions	21	GO:0016491	oxidoreductase activity		-7.6	19	11	30293	731	15	7	47	13	1327|1329|1351|4191|6647|9377|54205	COX4I1|COX5B|COX8A|MDH2|SOD1|COX5A|CYCS	-5.2
MyList_MCODE_ALL	GO Molecular Functions	21	GO:0015453	oxidoreduction-driven active transmembrane transporter activity		-7.5	1.2e+02	22	30293	68	15	4	27	11	1327|1329|1351|9377	COX4I1|COX5B|COX8A|COX5A	-5.1
MyList_MCODE_ALL	GO Cellular Components	20	GO:0005753	mitochondrial proton-transporting ATP synthase complex		-6.8	2.8e+02	29	30293	22	15	3	20	10	522|10105|10476	ATP5PF|PPIF|ATP5PD	-4.5
MyList_MCODE_ALL	GO Molecular Functions	21	GO:0022890	inorganic cation transmembrane transporter activity		-6.8	22	11	30293	560	15	6	40	13	522|1327|1329|1351|9377|10476	ATP5PF|COX4I1|COX5B|COX8A|COX5A|ATP5PD	-4.4
MyList_MCODE_ALL	GO Cellular Components	20	GO:0045259	proton-transporting ATP synthase complex		-6.8	2.6e+02	28	30293	23	15	3	20	10	522|10105|10476	ATP5PF|PPIF|ATP5PD	-4.4
MyList_MCODE_ALL	GO Molecular Functions	21	GO:0008324	monoatomic cation transmembrane transporter activity		-6.6	20	11	30293	597	15	6	40	13	522|1327|1329|1351|9377|10476	ATP5PF|COX4I1|COX5B|COX8A|COX5A|ATP5PD	-4.3
MyList_MCODE_ALL	GO Biological Processes	19	GO:0098662	inorganic cation transmembrane transport	19_GO:0051179 localization	-6.5	19	10	30293	628	15	6	40	13	522|1327|1329|1351|9377|10476	ATP5PF|COX4I1|COX5B|COX8A|COX5A|ATP5PD	-4.2
MyList_MCODE_ALL	GO Biological Processes	19	GO:0098655	monoatomic cation transmembrane transport	19_GO:0051179 localization	-6.4	19	10	30293	644	15	6	40	13	522|1327|1329|1351|9377|10476	ATP5PF|COX4I1|COX5B|COX8A|COX5A|ATP5PD	-4.1
MyList_MCODE_ALL	GO Molecular Functions	21	GO:0015318	inorganic molecular entity transmembrane transporter activity		-6.3	18	9.8	30293	684	15	6	40	13	522|1327|1329|1351|9377|10476	ATP5PF|COX4I1|COX5B|COX8A|COX5A|ATP5PD	-4
MyList_MCODE_ALL	GO Molecular Functions	21	GO:0015075	monoatomic ion transmembrane transporter activity		-6.1	17	9.6	30293	719	15	6	40	13	522|1327|1329|1351|9377|10476	ATP5PF|COX4I1|COX5B|COX8A|COX5A|ATP5PD	-3.9
MyList_MCODE_ALL	GO Biological Processes	19	GO:0098660	inorganic ion transmembrane transport	19_GO:0051179 localization	-6.1	17	9.5	30293	724	15	6	40	13	522|1327|1329|1351|9377|10476	ATP5PF|COX4I1|COX5B|COX8A|COX5A|ATP5PD	-3.9
MyList_MCODE_ALL	GO Molecular Functions	21	GO:0015399	primary active transmembrane transporter activity		-6	49	14	30293	165	15	4	27	11	1327|1329|1351|9377	COX4I1|COX5B|COX8A|COX5A	-3.7
MyList_MCODE_ALL	GO Biological Processes	19	GO:0006812	monoatomic cation transport	19_GO:0051179 localization	-5.9	16	9.1	30293	781	15	6	40	13	522|1327|1329|1351|9377|10476	ATP5PF|COX4I1|COX5B|COX8A|COX5A|ATP5PD	-3.7
MyList_MCODE_ALL	GO Cellular Components	20	GO:0016469	proton-transporting two-sector ATPase complex		-5.7	1.2e+02	19	30293	52	15	3	20	10	522|10105|10476	ATP5PF|PPIF|ATP5PD	-3.4
MyList_MCODE_ALL	GO Biological Processes	19	GO:0042776	proton motive force-driven mitochondrial ATP synthesis	19_GO:0008152 metabolic process	-5.4	95	17	30293	64	15	3	20	10	522|4706|10476	ATP5PF|NDUFAB1|ATP5PD	-3.2
MyList_MCODE_ALL	GO Molecular Functions	21	GO:0022853	active monoatomic ion transmembrane transporter activity		-5.3	33	11	30293	244	15	4	27	11	1327|1329|1351|9377	COX4I1|COX5B|COX8A|COX5A	-3.1
MyList_MCODE_ALL	GO Biological Processes	19	GO:0015986	proton motive force-driven ATP synthesis	19_GO:0008152 metabolic process	-5.2	83	16	30293	73	15	3	20	10	522|4706|10476	ATP5PF|NDUFAB1|ATP5PD	-3
MyList_MCODE_ALL	GO Biological Processes	19	GO:0006754	ATP biosynthetic process	19_GO:0008152 metabolic process	-5	72	15	30293	84	15	3	20	10	522|4706|10476	ATP5PF|NDUFAB1|ATP5PD	-2.9
MyList_MCODE_ALL	GO Biological Processes	19	GO:0009206	purine ribonucleoside triphosphate biosynthetic process	19_GO:0008152 metabolic process	-4.9	64	14	30293	95	15	3	20	10	522|4706|10476	ATP5PF|NDUFAB1|ATP5PD	-2.7
MyList_MCODE_ALL	GO Biological Processes	19	GO:0009145	purine nucleoside triphosphate biosynthetic process	19_GO:0008152 metabolic process	-4.9	63	14	30293	96	15	3	20	10	522|4706|10476	ATP5PF|NDUFAB1|ATP5PD	-2.7
MyList_MCODE_ALL	GO Biological Processes	19	GO:0009201	ribonucleoside triphosphate biosynthetic process	19_GO:0008152 metabolic process	-4.8	60	13	30293	101	15	3	20	10	522|4706|10476	ATP5PF|NDUFAB1|ATP5PD	-2.6
MyList_MCODE_ALL	GO Biological Processes	19	GO:0009142	nucleoside triphosphate biosynthetic process	19_GO:0008152 metabolic process	-4.7	56	13	30293	109	15	3	20	10	522|4706|10476	ATP5PF|NDUFAB1|ATP5PD	-2.6
MyList_MCODE_ALL	GO Cellular Components	20	GO:1904949	ATPase complex		-4.3	41	11	30293	149	15	3	20	10	522|10105|10476	ATP5PF|PPIF|ATP5PD	-2.2
MyList_MCODE_ALL	GO Molecular Functions	21	GO:0022804	active transmembrane transporter activity		-4.2	18	8	30293	454	15	4	27	11	1327|1329|1351|9377	COX4I1|COX5B|COX8A|COX5A	-2.1
MyList_MCODE_ALL	GO Biological Processes	19	GO:0046034	ATP metabolic process	19_GO:0008152 metabolic process	-4.2	38	10	30293	159	15	3	20	10	522|4706|10476	ATP5PF|NDUFAB1|ATP5PD	-2.1
MyList_MCODE_ALL	GO Biological Processes	19	GO:0006163	purine nucleotide metabolic process	19_GO:0008152 metabolic process	-4.2	17	7.9	30293	463	15	4	27	11	522|4191|4706|10476	ATP5PF|MDH2|NDUFAB1|ATP5PD	-2.1
MyList_MCODE_ALL	GO Cellular Components	20	GO:0005759	mitochondrial matrix		-4.1	17	7.7	30293	488	15	4	27	11	4191|4706|6647|10105	MDH2|NDUFAB1|SOD1|PPIF	-2
MyList_MCODE_ALL	GO Biological Processes	19	GO:0072521	purine-containing compound metabolic process	19_GO:0008152 metabolic process	-4.1	16	7.7	30293	492	15	4	27	11	522|4191|4706|10476	ATP5PF|MDH2|NDUFAB1|ATP5PD	-2
MyList_MCODE_ALL	GO Biological Processes	19	GO:0009205	purine ribonucleoside triphosphate metabolic process	19_GO:0008152 metabolic process	-4	33	9.7	30293	183	15	3	20	10	522|4706|10476	ATP5PF|NDUFAB1|ATP5PD	-2
MyList_MCODE_ALL	GO Biological Processes	19	GO:0009144	purine nucleoside triphosphate metabolic process	19_GO:0008152 metabolic process	-4	32	9.5	30293	189	15	3	20	10	522|4706|10476	ATP5PF|NDUFAB1|ATP5PD	-1.9
MyList_MCODE_ALL	GO Biological Processes	19	GO:0009117	nucleotide metabolic process	19_GO:0008152 metabolic process	-4	15	7.4	30293	524	15	4	27	11	522|4191|4706|10476	ATP5PF|MDH2|NDUFAB1|ATP5PD	-1.9
MyList_MCODE_ALL	GO Biological Processes	19	GO:0009199	ribonucleoside triphosphate metabolic process	19_GO:0008152 metabolic process	-4	32	9.5	30293	190	15	3	20	10	522|4706|10476	ATP5PF|NDUFAB1|ATP5PD	-1.9
MyList_MCODE_ALL	GO Biological Processes	19	GO:0009152	purine ribonucleotide biosynthetic process	19_GO:0008152 metabolic process	-4	32	9.5	30293	191	15	3	20	10	522|4706|10476	ATP5PF|NDUFAB1|ATP5PD	-1.9
MyList_MCODE_ALL	GO Biological Processes	19	GO:0006753	nucleoside phosphate metabolic process	19_GO:0008152 metabolic process	-4	15	7.3	30293	532	15	4	27	11	522|4191|4706|10476	ATP5PF|MDH2|NDUFAB1|ATP5PD	-1.9
MyList_MCODE_ALL	GO Biological Processes	19	GO:0090407	organophosphate biosynthetic process	19_GO:0008152 metabolic process	-3.9	15	7.2	30293	545	15	4	27	11	522|2171|4706|10476	ATP5PF|FABP5|NDUFAB1|ATP5PD	-1.9
MyList_MCODE_ALL	GO Biological Processes	19	GO:0009141	nucleoside triphosphate metabolic process	19_GO:0008152 metabolic process	-3.9	30	9.1	30293	205	15	3	20	10	522|4706|10476	ATP5PF|NDUFAB1|ATP5PD	-1.8
MyList_MCODE_ALL	GO Biological Processes	19	GO:0009260	ribonucleotide biosynthetic process	19_GO:0008152 metabolic process	-3.9	29	9.1	30293	206	15	3	20	10	522|4706|10476	ATP5PF|NDUFAB1|ATP5PD	-1.8
MyList_MCODE_ALL	GO Biological Processes	19	GO:0046390	ribose phosphate biosynthetic process	19_GO:0008152 metabolic process	-3.8	28	8.9	30293	213	15	3	20	10	522|4706|10476	ATP5PF|NDUFAB1|ATP5PD	-1.8
MyList_MCODE_ALL	GO Biological Processes	19	GO:0055086	nucleobase-containing small molecule metabolic process	19_GO:0008152 metabolic process	-3.8	13	6.9	30293	599	15	4	27	11	522|4191|4706|10476	ATP5PF|MDH2|NDUFAB1|ATP5PD	-1.7
MyList_MCODE_ALL	GO Biological Processes	19	GO:0006164	purine nucleotide biosynthetic process	19_GO:0008152 metabolic process	-3.7	27	8.6	30293	228	15	3	20	10	522|4706|10476	ATP5PF|NDUFAB1|ATP5PD	-1.7
MyList_MCODE_ALL	GO Biological Processes	19	GO:0072522	purine-containing compound biosynthetic process	19_GO:0008152 metabolic process	-3.7	26	8.5	30293	236	15	3	20	10	522|4706|10476	ATP5PF|NDUFAB1|ATP5PD	-1.7
MyList_MCODE_ALL	GO Biological Processes	19	GO:0009165	nucleotide biosynthetic process	19_GO:0008152 metabolic process	-3.6	23	8	30293	265	15	3	20	10	522|4706|10476	ATP5PF|NDUFAB1|ATP5PD	-1.5
MyList_MCODE_ALL	GO Biological Processes	19	GO:1901293	nucleoside phosphate biosynthetic process	19_GO:0008152 metabolic process	-3.5	23	7.9	30293	267	15	3	20	10	522|4706|10476	ATP5PF|NDUFAB1|ATP5PD	-1.5
MyList_MCODE_ALL	GO Biological Processes	19	GO:0009150	purine ribonucleotide metabolic process	19_GO:0008152 metabolic process	-3.1	16	6.5	30293	382	15	3	20	10	522|4706|10476	ATP5PF|NDUFAB1|ATP5PD	-1.1
MyList_MCODE_ALL	GO Biological Processes	19	GO:0009259	ribonucleotide metabolic process	19_GO:0008152 metabolic process	-3	15	6.3	30293	402	15	3	20	10	522|4706|10476	ATP5PF|NDUFAB1|ATP5PD	-1
MyList_MCODE_ALL	GO Biological Processes	19	GO:0019693	ribose phosphate metabolic process	19_GO:0008152 metabolic process	-3	15	6.2	30293	416	15	3	20	10	522|4706|10476	ATP5PF|NDUFAB1|ATP5PD	-1
MyList_MCODE_ALL	GO Biological Processes	19	GO:1901137	carbohydrate derivative biosynthetic process	19_GO:0008152 metabolic process	-2.5	10	5	30293	596	15	3	20	10	522|4706|10476	ATP5PF|NDUFAB1|ATP5PD	-0.59
MyList_SUB1_MCODE_1	GO Biological Processes	19	GO:0019646	aerobic electron transport chain	19_GO:0008152 metabolic process	-13	1.9e+02	33	30293	89	11	6	55	15	1329|1351|4706|7381|9377|54205	COX5B|COX8A|NDUFAB1|UQCRB|COX5A|CYCS	-9.7
MyList_SUB1_MCODE_1	GO Biological Processes	19	GO:0042775	mitochondrial ATP synthesis coupled electron transport	19_GO:0008152 metabolic process	-12	1.8e+02	32	30293	94	11	6	55	15	1329|1351|4706|7381|9377|54205	COX5B|COX8A|NDUFAB1|UQCRB|COX5A|CYCS	-9.6
MyList_SUB1_MCODE_1	GO Biological Processes	19	GO:0042773	ATP synthesis coupled electron transport	19_GO:0008152 metabolic process	-12	1.8e+02	32	30293	94	11	6	55	15	1329|1351|4706|7381|9377|54205	COX5B|COX8A|NDUFAB1|UQCRB|COX5A|CYCS	-9.6
MyList_SUB1_MCODE_1	GO Cellular Components	20	GO:0070469	respirasome		-12	1.6e+02	31	30293	105	11	6	55	15	1329|1351|4706|7381|9377|54205	COX5B|COX8A|NDUFAB1|UQCRB|COX5A|CYCS	-9.4
MyList_SUB1_MCODE_1	GO Biological Processes	19	GO:0022904	respiratory electron transport chain	19_GO:0008152 metabolic process	-12	1.4e+02	29	30293	117	11	6	55	15	1329|1351|4706|7381|9377|54205	COX5B|COX8A|NDUFAB1|UQCRB|COX5A|CYCS	-9.1
MyList_SUB1_MCODE_1	GO Biological Processes	19	GO:0006119	oxidative phosphorylation	19_GO:0008152 metabolic process	-12	1.4e+02	28	30293	121	11	6	55	15	1329|1351|4706|7381|9377|54205	COX5B|COX8A|NDUFAB1|UQCRB|COX5A|CYCS	-9
MyList_SUB1_MCODE_1	GO Cellular Components	20	GO:0098800	inner mitochondrial membrane protein complex		-11	100	25	30293	162	11	6	55	15	1329|1351|4706|7381|9377|10105	COX5B|COX8A|NDUFAB1|UQCRB|COX5A|PPIF	-8.3
MyList_SUB1_MCODE_1	GO Biological Processes	19	GO:0009060	aerobic respiration	19_GO:0008152 metabolic process	-11	100	24	30293	163	11	6	55	15	1329|1351|4706|7381|9377|54205	COX5B|COX8A|NDUFAB1|UQCRB|COX5A|CYCS	-8.3
MyList_SUB1_MCODE_1	GO Biological Processes	19	GO:0022900	electron transport chain	19_GO:0008152 metabolic process	-11	98	24	30293	169	11	6	55	15	1329|1351|4706|7381|9377|54205	COX5B|COX8A|NDUFAB1|UQCRB|COX5A|CYCS	-8.2
MyList_SUB1_MCODE_1	GO Biological Processes	19	GO:0045333	cellular respiration	19_GO:0008152 metabolic process	-11	85	22	30293	195	11	6	55	15	1329|1351|4706|7381|9377|54205	COX5B|COX8A|NDUFAB1|UQCRB|COX5A|CYCS	-7.9
MyList_SUB1_MCODE_1	GO Cellular Components	20	GO:0005743	mitochondrial inner membrane		-10	39	16	30293	497	11	7	64	15	1329|1351|4706|7381|9377|10105|54205	COX5B|COX8A|NDUFAB1|UQCRB|COX5A|PPIF|CYCS	-7.4
MyList_SUB1_MCODE_1	GO Cellular Components	20	GO:0098803	respiratory chain complex		-9.9	1.5e+02	27	30293	94	11	5	45	15	1329|1351|4706|7381|9377	COX5B|COX8A|NDUFAB1|UQCRB|COX5A	-7.3
MyList_SUB1_MCODE_1	GO Biological Processes	19	GO:0006123	mitochondrial electron transport, cytochrome c to oxygen	19_GO:0008152 metabolic process	-9.9	4.4e+02	42	30293	25	11	4	36	15	1329|1351|9377|54205	COX5B|COX8A|COX5A|CYCS	-7.3
MyList_SUB1_MCODE_1	GO Cellular Components	20	GO:0005746	mitochondrial respirasome		-9.9	1.4e+02	27	30293	97	11	5	45	15	1329|1351|4706|7381|9377	COX5B|COX8A|NDUFAB1|UQCRB|COX5A	-7.3
MyList_SUB1_MCODE_1	GO Biological Processes	19	GO:0015980	energy derivation by oxidation of organic compounds	19_GO:0008152 metabolic process	-9.8	63	19	30293	262	11	6	55	15	1329|1351|4706|7381|9377|54205	COX5B|COX8A|NDUFAB1|UQCRB|COX5A|CYCS	-7.2
MyList_SUB1_MCODE_1	GO Cellular Components	20	GO:0019866	organelle inner membrane		-9.7	35	15	30293	554	11	7	64	15	1329|1351|4706|7381|9377|10105|54205	COX5B|COX8A|NDUFAB1|UQCRB|COX5A|PPIF|CYCS	-7.1
MyList_SUB1_MCODE_1	GO Cellular Components	20	GO:0098798	mitochondrial protein-containing complex		-9.4	54	18	30293	305	11	6	55	15	1329|1351|4706|7381|9377|10105	COX5B|COX8A|NDUFAB1|UQCRB|COX5A|PPIF	-6.8
MyList_SUB1_MCODE_1	GO Cellular Components	20	GO:0070069	cytochrome complex		-8.9	2.6e+02	32	30293	43	11	4	36	15	1329|1351|7381|9377	COX5B|COX8A|UQCRB|COX5A	-6.4
MyList_SUB1_MCODE_1	GO Cellular Components	20	GO:0031966	mitochondrial membrane		-8.7	25	13	30293	762	11	7	64	15	1329|1351|4706|7381|9377|10105|54205	COX5B|COX8A|NDUFAB1|UQCRB|COX5A|PPIF|CYCS	-6.2
MyList_SUB1_MCODE_1	GO Biological Processes	19	GO:0006091	generation of precursor metabolites and energy	19_GO:0008152 metabolic process	-8.6	40	15	30293	408	11	6	55	15	1329|1351|4706|7381|9377|54205	COX5B|COX8A|NDUFAB1|UQCRB|COX5A|CYCS	-6.1
MyList_SUB1_MCODE_1	GO Molecular Functions	21	GO:0016675	oxidoreductase activity, acting on a heme group of donors		-7.7	5.2e+02	39	30293	16	11	3	27	13	1329|1351|9377	COX5B|COX8A|COX5A	-5.3
MyList_SUB1_MCODE_1	GO Molecular Functions	21	GO:0004129	cytochrome-c oxidase activity		-7.7	5.2e+02	39	30293	16	11	3	27	13	1329|1351|9377	COX5B|COX8A|COX5A	-5.3
MyList_SUB1_MCODE_1	GO Molecular Functions	21	GO:0009055	electron transfer activity		-7.2	94	19	30293	117	11	4	36	15	1329|1351|9377|54205	COX5B|COX8A|COX5A|CYCS	-4.8
MyList_SUB1_MCODE_1	GO Cellular Components	20	GO:0005751	mitochondrial respiratory chain complex IV		-7.1	3.3e+02	31	30293	25	11	3	27	13	1329|1351|9377	COX5B|COX8A|COX5A	-4.7
MyList_SUB1_MCODE_1	GO Cellular Components	20	GO:0045277	respiratory chain complex IV		-6.9	300	30	30293	28	11	3	27	13	1329|1351|9377	COX5B|COX8A|COX5A	-4.6
MyList_SUB1_MCODE_1	GO Molecular Functions	21	GO:0015453	oxidoreduction-driven active transmembrane transporter activity		-5.8	1.2e+02	19	30293	68	11	3	27	13	1329|1351|9377	COX5B|COX8A|COX5A	-3.5
MyList_SUB1_MCODE_1	GO Molecular Functions	21	GO:0016491	oxidoreductase activity		-5.5	19	9.3	30293	731	11	5	45	15	1329|1351|6647|9377|54205	COX5B|COX8A|SOD1|COX5A|CYCS	-3.3
MyList_SUB1_MCODE_1	GO Molecular Functions	21	GO:0015078	proton transmembrane transporter activity		-4.8	58	13	30293	142	11	3	27	13	1329|1351|9377	COX5B|COX8A|COX5A	-2.6
MyList_SUB1_MCODE_1	GO Biological Processes	19	GO:1902600	proton transmembrane transport	19_GO:0051179 localization	-4.8	57	13	30293	145	11	3	27	13	1329|1351|9377	COX5B|COX8A|COX5A	-2.6
MyList_SUB1_MCODE_1	GO Molecular Functions	21	GO:0015399	primary active transmembrane transporter activity		-4.6	50	12	30293	165	11	3	27	13	1329|1351|9377	COX5B|COX8A|COX5A	-2.5
MyList_SUB1_MCODE_1	GO Molecular Functions	21	GO:0022853	active monoatomic ion transmembrane transporter activity		-4.1	34	9.8	30293	244	11	3	27	13	1329|1351|9377	COX5B|COX8A|COX5A	-2
MyList_SUB1_MCODE_1	GO Molecular Functions	21	GO:0022804	active transmembrane transporter activity		-3.3	18	7	30293	454	11	3	27	13	1329|1351|9377	COX5B|COX8A|COX5A	-1.3
MyList_SUB1_MCODE_1	GO Cellular Components	20	GO:0005759	mitochondrial matrix		-3.2	17	6.8	30293	488	11	3	27	13	4706|6647|10105	NDUFAB1|SOD1|PPIF	-1.2
MyList_SUB1_MCODE_1	GO Molecular Functions	21	GO:0022890	inorganic cation transmembrane transporter activity		-3	15	6.3	30293	560	11	3	27	13	1329|1351|9377	COX5B|COX8A|COX5A	-1
MyList_SUB1_MCODE_1	GO Molecular Functions	21	GO:0008324	monoatomic cation transmembrane transporter activity		-3	14	6	30293	597	11	3	27	13	1329|1351|9377	COX5B|COX8A|COX5A	-0.97
MyList_SUB1_MCODE_1	GO Biological Processes	19	GO:0098662	inorganic cation transmembrane transport	19_GO:0051179 localization	-2.9	13	5.9	30293	628	11	3	27	13	1329|1351|9377	COX5B|COX8A|COX5A	-0.91
MyList_SUB1_MCODE_1	GO Biological Processes	19	GO:0098655	monoatomic cation transmembrane transport	19_GO:0051179 localization	-2.9	13	5.8	30293	644	11	3	27	13	1329|1351|9377	COX5B|COX8A|COX5A	-0.88
MyList_SUB1_MCODE_1	GO Molecular Functions	21	GO:0015318	inorganic molecular entity transmembrane transporter activity		-2.8	12	5.6	30293	684	11	3	27	13	1329|1351|9377	COX5B|COX8A|COX5A	-0.82
MyList_SUB1_MCODE_1	GO Molecular Functions	21	GO:0015075	monoatomic ion transmembrane transporter activity		-2.7	11	5.4	30293	719	11	3	27	13	1329|1351|9377	COX5B|COX8A|COX5A	-0.76
MyList_SUB1_MCODE_1	GO Biological Processes	19	GO:0098660	inorganic ion transmembrane transport	19_GO:0051179 localization	-2.7	11	5.4	30293	724	11	3	27	13	1329|1351|9377	COX5B|COX8A|COX5A	-0.75
MyList_SUB1_MCODE_1	GO Biological Processes	19	GO:0006812	monoatomic cation transport	19_GO:0051179 localization	-2.6	11	5.2	30293	781	11	3	27	13	1329|1351|9377	COX5B|COX8A|COX5A	-0.66
MyList_SUB1_MCODE_2	GO Biological Processes	19	GO:0009060	aerobic respiration	19_GO:0008152 metabolic process	-9.1	1.9e+02	27	30293	163	4	4	100	22	522|1327|4191|10476	ATP5PF|COX4I1|MDH2|ATP5PD	-6.6
MyList_SUB1_MCODE_2	GO Biological Processes	19	GO:0045333	cellular respiration	19_GO:0008152 metabolic process	-8.8	1.6e+02	25	30293	195	4	4	100	22	522|1327|4191|10476	ATP5PF|COX4I1|MDH2|ATP5PD	-6.3
MyList_SUB1_MCODE_2	GO Biological Processes	19	GO:0015980	energy derivation by oxidation of organic compounds	19_GO:0008152 metabolic process	-8.3	1.2e+02	21	30293	262	4	4	100	22	522|1327|4191|10476	ATP5PF|COX4I1|MDH2|ATP5PD	-5.8
MyList_SUB1_MCODE_2	GO Biological Processes	19	GO:0006091	generation of precursor metabolites and energy	19_GO:0008152 metabolic process	-7.5	74	17	30293	408	4	4	100	22	522|1327|4191|10476	ATP5PF|COX4I1|MDH2|ATP5PD	-5.1
MyList_SUB1_MCODE_2	GO Biological Processes	19	GO:0006119	oxidative phosphorylation	19_GO:0008152 metabolic process	-6.6	1.9e+02	24	30293	121	4	3	75	22	522|1327|10476	ATP5PF|COX4I1|ATP5PD	-4.3
MyList_SUB1_MCODE_2	GO Molecular Functions	21	GO:0015078	proton transmembrane transporter activity		-6.4	1.6e+02	22	30293	142	4	3	75	22	522|1327|10476	ATP5PF|COX4I1|ATP5PD	-4.1
MyList_SUB1_MCODE_2	GO Biological Processes	19	GO:1902600	proton transmembrane transport	19_GO:0051179 localization	-6.4	1.6e+02	22	30293	145	4	3	75	22	522|1327|10476	ATP5PF|COX4I1|ATP5PD	-4.1
MyList_SUB1_MCODE_2	GO Cellular Components	20	GO:0098800	inner mitochondrial membrane protein complex		-6.2	1.4e+02	20	30293	162	4	3	75	22	522|1327|10476	ATP5PF|COX4I1|ATP5PD	-3.9
MyList_SUB1_MCODE_2	GO Cellular Components	20	GO:0098798	mitochondrial protein-containing complex		-5.4	74	15	30293	305	4	3	75	22	522|1327|10476	ATP5PF|COX4I1|ATP5PD	-3.2
MyList_SUB1_MCODE_2	GO Biological Processes	19	GO:0006163	purine nucleotide metabolic process	19_GO:0008152 metabolic process	-4.9	49	12	30293	463	4	3	75	22	522|4191|10476	ATP5PF|MDH2|ATP5PD	-2.7
MyList_SUB1_MCODE_2	GO Biological Processes	19	GO:0072521	purine-containing compound metabolic process	19_GO:0008152 metabolic process	-4.8	46	12	30293	492	4	3	75	22	522|4191|10476	ATP5PF|MDH2|ATP5PD	-2.6
MyList_SUB1_MCODE_2	GO Cellular Components	20	GO:0005743	mitochondrial inner membrane		-4.8	46	12	30293	497	4	3	75	22	522|1327|10476	ATP5PF|COX4I1|ATP5PD	-2.6
MyList_SUB1_MCODE_2	GO Biological Processes	19	GO:0009117	nucleotide metabolic process	19_GO:0008152 metabolic process	-4.7	43	11	30293	524	4	3	75	22	522|4191|10476	ATP5PF|MDH2|ATP5PD	-2.6
MyList_SUB1_MCODE_2	GO Biological Processes	19	GO:0006753	nucleoside phosphate metabolic process	19_GO:0008152 metabolic process	-4.7	43	11	30293	532	4	3	75	22	522|4191|10476	ATP5PF|MDH2|ATP5PD	-2.5
MyList_SUB1_MCODE_2	GO Cellular Components	20	GO:0019866	organelle inner membrane		-4.6	41	11	30293	554	4	3	75	22	522|1327|10476	ATP5PF|COX4I1|ATP5PD	-2.5
MyList_SUB1_MCODE_2	GO Molecular Functions	21	GO:0022890	inorganic cation transmembrane transporter activity		-4.6	41	11	30293	560	4	3	75	22	522|1327|10476	ATP5PF|COX4I1|ATP5PD	-2.5
MyList_SUB1_MCODE_2	GO Molecular Functions	21	GO:0008324	monoatomic cation transmembrane transporter activity		-4.5	38	11	30293	597	4	3	75	22	522|1327|10476	ATP5PF|COX4I1|ATP5PD	-2.4
MyList_SUB1_MCODE_2	GO Biological Processes	19	GO:0055086	nucleobase-containing small molecule metabolic process	19_GO:0008152 metabolic process	-4.5	38	10	30293	599	4	3	75	22	522|4191|10476	ATP5PF|MDH2|ATP5PD	-2.4
MyList_SUB1_MCODE_2	GO Biological Processes	19	GO:0098662	inorganic cation transmembrane transport	19_GO:0051179 localization	-4.5	36	10	30293	628	4	3	75	22	522|1327|10476	ATP5PF|COX4I1|ATP5PD	-2.4
MyList_SUB1_MCODE_2	GO Biological Processes	19	GO:0098655	monoatomic cation transmembrane transport	19_GO:0051179 localization	-4.4	35	10	30293	644	4	3	75	22	522|1327|10476	ATP5PF|COX4I1|ATP5PD	-2.3
MyList_SUB1_MCODE_2	GO Molecular Functions	21	GO:0015318	inorganic molecular entity transmembrane transporter activity		-4.3	33	9.8	30293	684	4	3	75	22	522|1327|10476	ATP5PF|COX4I1|ATP5PD	-2.3
MyList_SUB1_MCODE_2	GO Molecular Functions	21	GO:0015075	monoatomic ion transmembrane transporter activity		-4.3	32	9.5	30293	719	4	3	75	22	522|1327|10476	ATP5PF|COX4I1|ATP5PD	-2.2
MyList_SUB1_MCODE_2	GO Biological Processes	19	GO:0098660	inorganic ion transmembrane transport	19_GO:0051179 localization	-4.3	31	9.5	30293	724	4	3	75	22	522|1327|10476	ATP5PF|COX4I1|ATP5PD	-2.2
MyList_SUB1_MCODE_2	GO Cellular Components	20	GO:0031966	mitochondrial membrane		-4.2	30	9.3	30293	762	4	3	75	22	522|1327|10476	ATP5PF|COX4I1|ATP5PD	-2.1
MyList_SUB1_MCODE_2	GO Biological Processes	19	GO:0006812	monoatomic cation transport	19_GO:0051179 localization	-4.2	29	9.1	30293	781	4	3	75	22	522|1327|10476	ATP5PF|COX4I1|ATP5PD	-2.1
					MCODE_1				MCODE_2
PPI network

## Sheet: Matascape Annotation downRPs
MyList	Gene ID	Type	Tax ID	Homologene Gene ID	Homologene Gene Tax ID	GO:0031966 mitochondrial membrane	GO:0030016 myofibril	GO:0005838 proteasome regulatory particle	GO:0030863 cortical cytoskeleton	GO:0016529 sarcoplasmic reticulum	GO:0042176 regulation of protein cataboli	GO:0006518 peptide metabolic process	GO:0072562 blood microparticle	GO:0006839 mitochondrial transport	GO:0098973 structural constituent of post	GO:0048471 perinuclear region of cytoplas	GO:0008637 apoptotic mitochondrial change	GO:0031625 ubiquitin protein ligase bindi	GO:0098798 mitochondrial protein-containi	GO:0036402 proteasome-activating activity	GO:0005925 focal adhesion	GO:0070585 protein localization to mitoch	GO:0019725 cellular homeostasis	GO:0031968 organelle outer membrane	GO:0051259 protein complex oligomerizatio
ACTC1	70	symbol	H. sapiens	70	H. sapiens	0	1	0	0	0	0	0	1	0	1	0	0	0	0	1	1	0	0	0	0
POTEI	653269	symbol	H. sapiens	653269	H. sapiens	0	1	0	0	0	0	0	0	0	1	0	0	0	0	0	0	0	0	0	0
POTEF	728378	symbol	H. sapiens	728378	H. sapiens	0	1	0	1	0	0	0	1	0	1	0	0	0	0	0	0	0	0	0	0
ACTBL2	345651	symbol	H. sapiens	345651	H. sapiens	0	1	0	0	0	0	0	0	0	1	0	0	0	0	0	0	0	0	0	0
MYH1	4619	symbol	H. sapiens	4619	H. sapiens	0	1	0	1	1	0	0	0	0	0	0	0	0	0	1	0	0	0	0	0
ACTB	60	symbol	H. sapiens	60	H. sapiens	0	1	0	1	0	1	0	1	0	1	0	0	0	0	0	1	0	0	0	0
CARD19	84270	symbol	H. sapiens	84270	H. sapiens	1	0	0	0	0	0	0	0	0	0	0	0	0	0	0	0	0	0	0	0
EPB42	2038	symbol	H. sapiens	2038	H. sapiens	0	0	0	1	0	0	0	0	0	1	0	0	0	0	0	0	0	1	0	0
MYBPC2	4606	symbol	H. sapiens	4606	H. sapiens	0	1	0	1	0	0	0	0	0	0	0	0	0	0	0	0	0	0	0	0
MAP2K2	5605	symbol	H. sapiens	5605	H. sapiens	0	0	0	0	1	0	0	0	0	1	1	0	0	0	0	1	0	0	0	0
HK2	3099	symbol	H. sapiens	3099	H. sapiens	1	0	0	0	1	0	0	0	1	0	0	1	0	1	0	0	1	1	1	0
CCAR2	57805	symbol	H. sapiens	57805	H. sapiens	1	0	0	0	0	1	0	0	0	0	0	1	0	0	0	0	0	0	0	0
AIMP1	9255	symbol	H. sapiens	9255	H. sapiens	0	0	0	0	1	0	1	0	0	0	0	0	0	0	0	0	0	0	0	0
APIP	51074	symbol	H. sapiens	51074	H. sapiens	0	0	0	0	0	0	0	0	0	0	0	0	0	0	0	0	0	0	0	1
PSMD12	5718	symbol	H. sapiens	5718	H. sapiens	0	0	1	0	0	0	0	0	0	0	0	0	0	0	0	0	0	0	0	0
SPTB	6710	symbol	H. sapiens	6710	H. sapiens	0	1	0	1	0	0	0	0	0	1	0	0	0	0	0	0	0	0	0	0
SESN1	27244	symbol	H. sapiens	27244	H. sapiens	0	0	0	0	0	1	0	0	0	0	0	0	0	0	1	0	0	0	0	0
ERLIN2	11160	symbol	H. sapiens	11160	H. sapiens	0	0	1	0	0	0	0	0	0	0	0	0	1	0	0	0	0	0	0	0
DDAH2	23564	symbol	H. sapiens	23564	H. sapiens	0	0	0	0	0	0	0	0	0	0	0	0	0	0	0	0	0	0	0	0
ATAD3A	55210	symbol	H. sapiens	55210	H. sapiens	1	0	0	0	0	0	0	0	0	0	0	1	0	0	1	0	0	0	0	0
C8A	731	symbol	H. sapiens	731	H. sapiens	0	0	0	0	0	0	0	1	0	0	0	0	0	0	0	0	0	0	0	0
VTN	7448	symbol	H. sapiens	7448	H. sapiens	0	0	0	0	0	1	0	1	0	0	0	0	0	0	0	0	0	0	0	0
TWF2	11344	symbol	H. sapiens	11344	H. sapiens	0	1	0	1	0	0	0	0	0	1	1	0	0	0	0	0	0	0	0	0
RYR1	6261	symbol	H. sapiens	6261	H. sapiens	0	1	0	1	1	0	0	0	1	0	0	0	0	0	0	0	0	1	0	1
PRKACA	5566	symbol	H. sapiens	5566	H. sapiens	0	0	0	0	1	1	0	0	0	1	1	0	1	0	0	0	1	1	0	0
IGF2R	3482	symbol	H. sapiens	3482	H. sapiens	0	0	0	0	1	0	0	0	0	0	1	0	0	0	0	1	0	0	0	0
PECAM1	5175	symbol	H. sapiens	5175	H. sapiens	0	0	0	0	1	0	0	0	0	0	0	0	0	0	0	0	0	0	0	0
NDUFAF4	29078	symbol	H. sapiens	29078	H. sapiens	1	0	0	0	1	0	0	0	0	0	0	1	0	1	0	0	0	0	0	0
EEF1A1	1915	symbol	H. sapiens	1915	H. sapiens	0	1	1	1	0	1	1	0	0	1	0	0	0	0	1	0	0	0	0	0
FDPS	2224	symbol	H. sapiens	2224	H. sapiens	0	0	0	0	0	0	0	0	0	0	0	0	0	1	0	0	0	0	0	0
RPN2	6185	symbol	H. sapiens	6185	H. sapiens	0	0	0	0	0	0	0	0	0	0	0	0	0	1	0	0	0	0	0	0
TMEM205	374882	symbol	H. sapiens	374882	H. sapiens	0	0	0	0	0	0	0	0	0	0	0	0	0	0	0	0	0	0	0	0
PSMC3	5702	symbol	H. sapiens	5702	H. sapiens	0	0	1	0	0	1	0	0	0	0	0	0	0	0	1	0	0	0	0	0
RBP4	5950	symbol	H. sapiens	5950	H. sapiens	0	0	0	0	0	0	0	0	0	0	0	0	0	0	0	0	0	0	0	0
CAMK2G	818	symbol	H. sapiens	818	H. sapiens	0	0	0	0	1	0	0	0	0	0	0	0	0	0	0	0	0	0	0	0
SELENOF	9403	symbol	H. sapiens	9403	H. sapiens	0	0	0	0	0	0	0	0	0	0	0	0	0	0	0	0	0	0	0	0
CAMK2D	817	symbol	H. sapiens	817	H. sapiens	0	1	0	1	1	0	0	0	0	0	0	0	0	0	0	0	0	1	0	0
PANK4	55229	symbol	H. sapiens	55229	H. sapiens	0	0	0	0	0	0	0	0	0	0	0	0	0	1	0	0	0	0	0	0
INPP1	3628	symbol	H. sapiens	3628	H. sapiens	0	0	0	0	0	0	0	0	0	0	0	0	0	1	0	0	0	0	0	0
ACSL3	2181	symbol	H. sapiens	2181	H. sapiens	1	0	0	0	0	0	1	0	0	1	1	0	0	1	1	0	0	0	1	0
TMT1A	25840	symbol	H. sapiens	25840	H. sapiens	0	0	0	0	0	0	0	0	0	0	0	0	0	0	0	0	0	0	0	0
NDUFB4	4710	symbol	H. sapiens	4710	H. sapiens	1	0	0	0	0	0	0	0	0	0	0	1	0	1	0	0	0	1	0	0
USP9X	8239	symbol	H. sapiens	8239	H. sapiens	0	1	1	0	0	1	0	0	0	1	0	0	0	0	0	0	1	0	0	0
LRRC47	57470	symbol	H. sapiens	57470	H. sapiens	0	0	0	0	0	0	1	0	0	0	0	0	0	0	0	0	0	0	0	0
HK1	3098	symbol	H. sapiens	3098	H. sapiens	1	0	0	0	1	0	0	0	0	0	0	0	0	1	0	0	1	1	1	0
MFN2	9927	symbol	H. sapiens	9927	H. sapiens	1	0	0	0	0	0	0	0	0	0	0	1	1	0	1	0	1	0	1	0
PRKG1	5592	symbol	H. sapiens	5592	H. sapiens	0	1	0	0	1	0	0	0	0	1	0	0	0	0	0	0	0	0	0	0
RHOT2	89941	symbol	H. sapiens	89941	H. sapiens	1	1	0	0	0	0	0	0	1	0	0	1	0	0	1	0	0	1	1	1
MRPS14	63931	symbol	H. sapiens	63931	H. sapiens	1	0	0	0	0	0	1	0	0	0	0	0	0	1	0	0	0	0	0	0
EHD1	10938	symbol	H. sapiens	10938	H. sapiens	0	0	0	0	1	0	0	0	0	0	1	0	0	0	0	0	1	0	0	1
C4BPA	722	symbol	H. sapiens	722	H. sapiens	0	0	0	0	0	1	0	1	0	0	0	0	0	0	1	0	0	0	0	0
ITIH1	3697	symbol	H. sapiens	3697	H. sapiens	0	0	0	0	0	0	0	1	0	0	0	0	0	0	0	0	0	0	0	1
PMPCB	9512	symbol	H. sapiens	9512	H. sapiens	1	0	0	0	0	0	0	0	1	0	0	0	0	1	0	0	1	0	0	0
SETD3	84193	symbol	H. sapiens	84193	H. sapiens	0	1	0	1	1	0	0	0	0	0	0	0	0	0	0	0	0	0	0	0
CUL4A	8451	symbol	H. sapiens	8451	H. sapiens	0	0	1	0	0	1	0	0	0	0	0	0	1	0	1	0	0	0	0	0
KLHL40	131377	symbol	H. sapiens	131377	H. sapiens	0	1	0	0	0	1	0	0	0	0	0	0	0	0	1	0	0	0	0	0
OPLAH	26873	symbol	H. sapiens	26873	H. sapiens	0	0	0	0	0	0	0	0	0	0	0	0	0	0	0	0	0	0	0	0
TMEM120A	83862	symbol	H. sapiens	83862	H. sapiens	1	0	0	0	0	0	0	0	0	0	0	0	0	0	0	0	0	0	0	1
USO1	8615	symbol	H. sapiens	8615	H. sapiens	0	0	0	0	0	0	0	0	0	0	1	1	0	0	0	0	0	0	1	0
TRAP1	10131	symbol	H. sapiens	10131	H. sapiens	1	0	0	0	0	0	0	0	0	1	0	0	0	0	1	0	0	0	0	0
GSTT2B	653689	symbol	H. sapiens	653689	H. sapiens	0	0	0	0	0	0	0	0	0	0	0	0	0	0	0	0	0	0	0	0
CLIC4	25932	symbol	H. sapiens	25932	H. sapiens	0	1	0	1	0	0	0	0	0	1	1	0	0	0	0	0	0	1	0	0
XRCC5	7520	symbol	H. sapiens	7520	H. sapiens	0	1	1	1	0	0	0	0	0	0	0	0	1	0	1	0	1	0	0	0
RACK1	10399	symbol	H. sapiens	10399	H. sapiens	0	0	0	1	1	1	1	0	0	1	1	0	0	0	1	0	0	1	0	0
GPS1	2873	symbol	H. sapiens	2873	H. sapiens	0	0	0	0	0	0	0	0	0	0	0	0	0	0	0	0	0	0	0	0
NEXN	91624	symbol	H. sapiens	91624	H. sapiens	0	1	0	1	0	0	0	0	0	1	0	0	0	0	0	1	0	0	0	0
CAMK2B	816	symbol	H. sapiens	816	H. sapiens	0	0	0	1	1	0	0	0	0	0	0	0	0	0	0	0	0	0	0	0
ACSS3	79611	symbol	H. sapiens	79611	H. sapiens	1	0	0	0	0	0	0	0	0	0	0	0	0	1	0	0	0	0	0	0
DNAJB4	11080	symbol	H. sapiens	11080	H. sapiens	0	1	0	0	0	0	0	0	0	0	0	0	0	0	0	0	0	0	0	0
MYBPH	4608	symbol	H. sapiens	4608	H. sapiens	0	1	0	0	1	0	0	0	0	0	0	0	0	0	0	0	0	0	0	0
NT5C1A	84618	symbol	H. sapiens	84618	H. sapiens	0	0	0	0	0	0	0	0	0	0	0	0	0	1	0	0	0	0	0	0
MRPS31	10240	symbol	H. sapiens	10240	H. sapiens	1	0	0	0	0	0	1	0	0	0	0	0	0	1	0	0	0	0	0	0
MRPL15	29088	symbol	H. sapiens	29088	H. sapiens	1	0	0	0	0	0	1	0	0	0	0	0	0	1	0	0	0	0	0	0
PGM5	5239	symbol	H. sapiens	5239	H. sapiens	0	1	0	0	0	0	0	0	0	0	0	0	0	0	0	1	0	0	0	0
ABCE1	6059	symbol	H. sapiens	6059	H. sapiens	1	0	0	0	0	0	1	0	0	0	0	0	0	0	1	0	0	0	1	0
SLC25A24	29957	symbol	H. sapiens	29957	H. sapiens	1	0	0	0	0	0	0	0	1	0	0	0	0	1	0	0	0	0	0	1
CCDC51	79714	symbol	H. sapiens	79714	H. sapiens	1	0	0	0	0	0	0	0	1	0	0	0	0	0	0	0	0	1	0	0
SLC25A12	8604	symbol	H. sapiens	8604	H. sapiens	1	0	0	0	0	0	0	0	1	0	0	0	0	1	0	0	0	0	0	1
DARS1	1615	symbol	H. sapiens	1615	H. sapiens	0	0	0	0	0	0	1	0	0	0	0	0	0	0	0	0	0	0	0	0
NDUFA1	4694	symbol	H. sapiens	4694	H. sapiens	1	0	0	0	0	0	0	0	0	0	0	1	0	1	0	0	0	1	0	0
NAXE	128240	symbol	H. sapiens	128240	H. sapiens	1	0	0	0	0	0	0	0	0	0	0	1	0	1	0	0	0	0	0	0
KLC1	3831	symbol	H. sapiens	3831	H. sapiens	0	0	0	0	0	0	0	0	0	1	0	0	0	0	0	0	0	0	0	0
CAMK2A	815	symbol	H. sapiens	815	H. sapiens	0	0	0	0	1	0	0	0	1	0	0	1	0	0	0	0	0	0	0	0
ANK1	286	symbol	H. sapiens	286	H. sapiens	0	1	0	0	1	0	0	0	0	1	0	0	0	0	0	0	0	0	0	0
MYBPC1	4604	symbol	H. sapiens	4604	H. sapiens	0	1	0	1	0	0	0	0	0	0	0	0	0	0	0	0	0	0	0	0
MCU	90550	symbol	H. sapiens	90550	H. sapiens	1	0	0	0	0	0	0	0	1	0	0	0	0	1	0	0	0	1	0	1
XPO1	7514	symbol	H. sapiens	7514	H. sapiens	0	0	0	0	0	1	0	0	0	0	0	0	0	0	0	0	1	0	1	0
GNA12	2768	symbol	H. sapiens	2768	H. sapiens	0	0	0	0	0	1	0	0	0	0	0	0	0	0	1	1	0	0	0	0
RPL22	6146	symbol	H. sapiens	6146	H. sapiens	0	0	0	0	0	0	1	0	0	1	0	0	0	0	0	1	0	0	0	0
DNPEP	23549	symbol	H. sapiens	23549	H. sapiens	0	0	0	0	0	0	1	1	0	0	0	0	0	0	0	0	0	0	0	0
DHRS7C	201140	symbol	H. sapiens	201140	H. sapiens	0	0	0	0	1	0	0	0	0	0	0	0	0	0	0	0	0	1	0	0
PAFAH1B3	5050	symbol	H. sapiens	5050	H. sapiens	0	0	0	0	1	0	0	0	0	0	0	0	0	0	0	0	0	0	0	0
MYH3	4621	symbol	H. sapiens	4621	H. sapiens	0	1	0	1	1	0	0	0	0	0	0	0	0	1	1	0	0	0	0	0
DPP3	10072	symbol	H. sapiens	10072	H. sapiens	0	0	1	0	0	0	0	0	0	0	0	0	0	0	0	0	0	0	0	0
SH3GL1	6455	symbol	H. sapiens	6455	H. sapiens	0	1	0	0	0	0	0	0	0	1	0	0	0	0	0	0	0	0	0	0
BLVRA	644	symbol	H. sapiens	644	H. sapiens	0	0	0	0	0	0	0	0	0	0	0	0	0	0	0	0	0	0	0	0
LSS	4047	symbol	H. sapiens	4047	H. sapiens	0	0	0	0	0	0	0	0	0	0	0	0	0	0	0	0	0	0	0	0
FN3K	64122	symbol	H. sapiens	64122	H. sapiens	0	0	0	0	1	0	0	0	0	0	0	0	0	0	0	0	0	0	0	0
ALPK3	57538	symbol	H. sapiens	57538	H. sapiens	0	1	0	0	1	0	0	0	0	0	0	0	0	0	0	0	0	0	0	0
PLAA	9373	symbol	H. sapiens	9373	H. sapiens	0	0	1	0	0	0	0	0	0	0	0	0	0	0	0	0	0	1	0	0
PSMD3	5709	symbol	H. sapiens	5709	H. sapiens	0	0	1	0	0	1	0	0	0	0	0	0	0	0	0	0	0	0	0	0
WDR1	9948	symbol	H. sapiens	9948	H. sapiens	0	1	0	1	0	0	0	0	0	1	0	0	0	0	0	0	0	0	0	0
ENO3	2027	symbol	H. sapiens	2027	H. sapiens	0	0	0	0	0	0	0	0	0	0	0	0	0	1	0	0	0	0	0	0
PPP2R5A	5525	symbol	H. sapiens	5525	H. sapiens	0	1	0	0	0	0	0	0	0	1	0	0	0	0	0	0	0	0	0	0
FHOD1	29109	symbol	H. sapiens	29109	H. sapiens	0	1	0	1	0	0	0	0	0	0	0	0	0	0	0	0	0	0	1	0
H2BC21	8349	symbol	H. sapiens	8349	H. sapiens	0	0	0	0	0	0	0	0	0	0	0	0	0	0	0	0	0	0	0	0
NAA10	8260	symbol	H. sapiens	8260	H. sapiens	0	0	0	1	0	0	0	0	0	1	0	0	0	0	0	0	0	0	0	0
NPEPPS	9520	symbol	H. sapiens	9520	H. sapiens	0	0	0	0	0	0	1	0	0	0	0	0	0	0	0	0	0	0	0	0
IRGQ	126298	symbol	H. sapiens	126298	H. sapiens	0	0	0	0	0	0	0	0	0	0	0	0	0	0	0	0	0	0	0	0
DMPK	1760	symbol	H. sapiens	1760	H. sapiens	1	0	0	0	1	0	0	0	0	0	0	1	0	0	0	0	0	1	1	0
PGAM5	192111	symbol	H. sapiens	192111	H. sapiens	1	0	0	0	0	0	0	0	0	0	0	0	0	0	0	0	0	0	1	0
PSMC5	5705	symbol	H. sapiens	5705	H. sapiens	0	0	1	0	0	1	0	1	0	0	0	0	0	0	1	0	0	0	0	0
MRPS18B	28973	symbol	H. sapiens	28973	H. sapiens	1	0	0	0	0	0	1	0	0	0	0	0	0	1	0	0	0	0	0	0
MTIF2	4528	symbol	H. sapiens	4528	H. sapiens	0	0	0	0	0	0	1	0	0	0	0	0	0	0	1	0	0	0	0	0
OTUB1	55611	symbol	H. sapiens	55611	H. sapiens	0	0	0	0	0	1	0	0	0	0	0	0	1	0	0	0	0	0	0	0
WASHC2A	387680	symbol	H. sapiens	387680	H. sapiens	0	0	0	1	0	0	0	0	0	0	0	0	0	0	0	0	1	0	0	0
PSMC1	5700	symbol	H. sapiens	5700	H. sapiens	0	0	1	0	0	1	0	0	0	0	0	0	0	0	1	0	0	0	0	0
PSMD13	5719	symbol	H. sapiens	5719	H. sapiens	0	0	1	0	0	0	0	0	0	0	0	0	0	0	0	0	0	0	0	0
TIMM50	92609	symbol	H. sapiens	92609	H. sapiens	1	0	0	0	0	0	0	0	1	0	0	1	0	1	0	0	1	0	0	0
SHMT1	6470	symbol	H. sapiens	6470	H. sapiens	0	0	0	0	1	0	0	0	0	0	0	0	0	1	0	0	0	0	0	1
EHD4	30844	symbol	H. sapiens	30844	H. sapiens	0	0	0	0	1	0	0	0	0	0	1	0	0	0	0	0	0	0	0	1
RPL15	6138	symbol	H. sapiens	6138	H. sapiens	0	1	0	0	0	0	1	0	0	0	0	0	0	0	0	0	0	0	0	0
SPTBN1	6711	symbol	H. sapiens	6711	H. sapiens	0	1	0	1	1	0	0	0	0	1	0	1	0	0	0	0	0	0	0	0
UNC45B	146862	symbol	H. sapiens	146862	H. sapiens	0	1	0	0	0	0	0	0	0	0	1	0	0	0	0	0	0	0	0	0
RGL2	5863	symbol	H. sapiens	5863	H. sapiens	0	0	0	0	0	0	0	0	0	0	0	0	0	0	0	0	0	0	0	0
ACAD8	27034	symbol	H. sapiens	27034	H. sapiens	1	0	0	0	0	0	0	0	0	0	0	0	0	0	0	0	0	0	0	0
CAPN1	823	symbol	H. sapiens	823	H. sapiens	0	0	1	0	0	0	0	0	0	0	0	0	0	0	0	1	0	0	0	1
LDHD	197257	symbol	H. sapiens	197257	H. sapiens	1	0	0	0	0	0	0	0	0	0	0	0	0	0	0	0	0	0	0	0
DCPS	28960	symbol	H. sapiens	28960	H. sapiens	0	0	0	0	0	0	0	0	0	0	0	0	0	0	1	0	0	0	0	0
RPN1	6184	symbol	H. sapiens	6184	H. sapiens	0	0	0	0	0	0	0	0	0	0	0	0	0	1	0	0	0	0	0	0
FSD2	123722	symbol	H. sapiens	123722	H. sapiens	0	0	0	0	1	0	0	0	0	0	1	0	0	0	0	0	0	0	0	0
ATP6V1E1	529	symbol	H. sapiens	529	H. sapiens	0	0	0	0	0	0	0	0	0	0	0	0	0	1	1	0	0	1	0	0
NDUFA9	4704	symbol	H. sapiens	4704	H. sapiens	1	0	0	0	0	0	0	0	0	0	0	1	0	1	0	0	0	1	0	0
RPRD1B	58490	symbol	H. sapiens	58490	H. sapiens	0	0	0	0	0	0	0	0	0	0	0	0	0	0	0	0	0	0	0	0
FHIP1A	729830	symbol	H. sapiens	729830	H. sapiens	0	0	0	0	0	0	0	0	0	0	0	0	0	0	0	0	0	0	0	0
TBC1D17	79735	symbol	H. sapiens	79735	H. sapiens	0	0	0	0	0	0	0	0	0	0	0	0	0	0	0	0	0	0	0	0
FECH	2235	symbol	H. sapiens	2235	H. sapiens	1	0	0	0	1	0	0	0	0	0	0	0	0	1	0	0	0	1	0	0
CDC37L1	55664	symbol	H. sapiens	55664	H. sapiens	0	0	1	0	0	0	0	0	0	0	0	0	0	0	0	0	0	0	0	0
MICU1	10367	symbol	H. sapiens	10367	H. sapiens	1	0	0	0	0	0	0	0	1	0	0	0	0	1	0	0	0	1	0	1
SLC25A11	8402	symbol	H. sapiens	8402	H. sapiens	1	0	0	0	0	0	0	0	0	0	0	0	0	1	0	0	0	0	0	0
PPP1R14C	81706	symbol	H. sapiens	81706	H. sapiens	0	0	0	0	0	0	0	0	0	0	0	0	0	0	0	0	0	0	0	0
ECHDC1	55862	symbol	H. sapiens	55862	H. sapiens	0	0	0	0	0	0	0	0	0	0	0	0	0	0	0	0	0	0	0	0
LANCL2	55915	symbol	H. sapiens	55915	H. sapiens	0	1	0	1	0	0	1	0	0	0	0	0	0	0	0	0	0	0	0	0
OGN	4969	symbol	H. sapiens	4969	H. sapiens	0	0	0	0	0	0	0	0	0	0	0	0	0	0	0	0	0	0	0	0
TACC2	10579	symbol	H. sapiens	10579	H. sapiens	0	0	0	0	0	0	0	0	0	0	0	0	0	0	0	0	0	0	0	0
UGGT1	56886	symbol	H. sapiens	56886	H. sapiens	0	0	1	0	0	0	0	0	0	0	0	0	0	1	0	0	0	0	0	0
CAPZA2	830	symbol	H. sapiens	830	H. sapiens	0	1	0	1	0	0	0	0	0	0	0	0	0	0	0	0	0	0	0	0
ACTN4	81	symbol	H. sapiens	81	H. sapiens	0	1	1	1	1	0	0	0	0	0	1	0	0	0	0	1	0	0	1	1
NCEH1	57552	symbol	H. sapiens	57552	H. sapiens	0	0	0	0	0	0	0	0	0	0	0	0	0	0	0	0	0	0	0	0
UBE2D3	7323	symbol	H. sapiens	7323	H. sapiens	0	0	1	0	0	0	0	0	0	0	0	0	1	0	0	0	0	0	0	0
MAP2K3	5606	symbol	H. sapiens	5606	H. sapiens	0	0	0	0	1	0	0	0	0	1	0	1	0	0	0	0	0	0	0	0
HNRNPU	3192	symbol	H. sapiens	3192	H. sapiens	0	1	0	1	0	1	0	0	0	1	0	0	0	0	0	0	1	0	0	0
ATXN2	6311	symbol	H. sapiens	6311	H. sapiens	0	1	0	1	0	0	0	0	0	0	1	0	0	0	0	0	0	0	0	0
DNM1L	10059	symbol	H. sapiens	10059	H. sapiens	1	0	0	0	1	0	0	0	1	1	1	1	1	0	1	0	1	0	1	1
LCMT1	51451	symbol	H. sapiens	51451	H. sapiens	0	0	0	1	0	0	0	0	0	0	0	0	0	0	0	0	0	0	0	0
C7	730	symbol	H. sapiens	730	H. sapiens	0	0	0	0	0	0	0	0	0	0	0	0	0	0	0	0	0	0	0	0
ILVBL	10994	symbol	H. sapiens	10994	H. sapiens	0	0	0	0	0	0	0	0	0	0	0	0	0	0	0	0	0	0	0	0
EPHX1	2052	symbol	H. sapiens	2052	H. sapiens	0	0	0	0	0	0	0	0	0	0	0	0	0	0	0	0	0	0	0	0
PGLS	25796	symbol	H. sapiens	25796	H. sapiens	0	0	0	0	0	0	0	0	0	0	0	0	0	1	0	0	0	0	0	0
SLC27A1	376497	symbol	H. sapiens	376497	H. sapiens	1	0	0	0	0	0	0	0	0	0	0	0	0	1	1	0	0	0	0	0
HDDC2	51020	symbol	H. sapiens	51020	H. sapiens	0	0	0	0	0	0	0	0	0	0	0	0	0	0	0	0	0	0	0	0
HDHD5	27440	symbol	H. sapiens	27440	H. sapiens	0	0	0	0	0	0	0	0	0	0	0	0	0	1	0	0	0	0	0	0
RPL14	9045	symbol	H. sapiens	9045	H. sapiens	0	0	0	0	0	0	1	0	0	0	0	0	0	0	0	0	0	0	0	0
HSPA8	3312	symbol	H. sapiens	3312	H. sapiens	0	0	1	1	0	0	0	1	0	0	0	1	1	1	1	1	1	0	0	0
TKFC	26007	symbol	H. sapiens	26007	H. sapiens	0	0	0	0	1	0	0	0	0	0	0	0	0	0	0	0	0	0	0	0
SEC22B	9554	symbol	H. sapiens	9554	H. sapiens	0	0	0	1	1	1	0	0	0	0	0	1	0	0	1	0	0	0	0	0
ADRM1	11047	symbol	H. sapiens	11047	H. sapiens	0	0	1	0	0	0	0	0	0	0	0	0	0	0	0	0	0	0	0	0
UBE2B	7320	symbol	H. sapiens	7320	H. sapiens	0	0	1	0	0	0	0	0	0	0	0	0	1	0	0	0	0	0	1	0
CAPN2	824	symbol	H. sapiens	824	H. sapiens	0	1	1	1	0	0	0	0	0	0	1	0	0	0	0	1	0	0	0	1
RNH1	6050	symbol	H. sapiens	6050	H. sapiens	0	0	0	1	0	0	0	0	0	0	0	0	0	0	0	0	0	0	0	0
LRPPRC	10128	symbol	H. sapiens	10128	H. sapiens	1	0	0	0	0	1	0	0	0	1	1	0	1	0	0	0	0	0	1	0

## Sheet: Metascape Enrichment downRPs
GroupID	Category	Term	Description	LogP	Log(q-value)	Genes	Symbols	InTerm_InList
1_Summary	GO Cellular Components	GO:0031966	mitochondrial membrane	-16.2857	-11.9442	1760,2181,2235,3098,3099,4694,4704,4710,8402,8604,9512,9927,10059,10131,10240,10367,28973,29078,29088,29957,55210,63931,79714,84270,89941,90550,92609,192111,197257,376497,10128,83862,6059,27034,57805,79611,128240	DMPK,ACSL3,FECH,HK1,HK2,NDUFA1,NDUFA9,NDUFB4,SLC25A11,SLC25A12,PMPCB,MFN2,DNM1L,TRAP1,MRPS31,MICU1,MRPS18B,NDUFAF4,MRPL15,SLC25A24,ATAD3A,MRPS14,CCDC51,CARD19,RHOT2,MCU,TIMM50,PGAM5,LDHD,SLC27A1,LRPPRC,TMEM120A,ABCE1,ACAD8,CCAR2,ACSS3,NAXE	37/-
1_Member	GO Cellular Components	GO:0031966	mitochondrial membrane	-16.2857	-11.9442	1760,2181,2235,3098,3099,4694,4704,4710,8402,8604,9512,9927,10059,10131,10240,10367,28973,29078,29088,29957,55210,63931,79714,84270,89941,90550,92609,192111,197257,376497	DMPK,ACSL3,FECH,HK1,HK2,NDUFA1,NDUFA9,NDUFB4,SLC25A11,SLC25A12,PMPCB,MFN2,DNM1L,TRAP1,MRPS31,MICU1,MRPS18B,NDUFAF4,MRPL15,SLC25A24,ATAD3A,MRPS14,CCDC51,CARD19,RHOT2,MCU,TIMM50,PGAM5,LDHD,SLC27A1	30/762
1_Member	GO Cellular Components	GO:0019866	organelle inner membrane	-13.9422	-10.2997	2235,4694,4704,4710,8402,8604,9512,10128,10131,10240,10367,28973,29078,29088,29957,55210,63931,79714,83862,90550,92609,192111,197257,376497	FECH,NDUFA1,NDUFA9,NDUFB4,SLC25A11,SLC25A12,PMPCB,LRPPRC,TRAP1,MRPS31,MICU1,MRPS18B,NDUFAF4,MRPL15,SLC25A24,ATAD3A,MRPS14,CCDC51,TMEM120A,MCU,TIMM50,PGAM5,LDHD,SLC27A1	24/554
1_Member	GO Cellular Components	GO:0005743	mitochondrial inner membrane	-12.9877	-9.49126	2235,4694,4704,4710,8402,8604,9512,10131,10240,10367,28973,29078,29088,29957,55210,63931,79714,90550,92609,192111,197257,376497	FECH,NDUFA1,NDUFA9,NDUFB4,SLC25A11,SLC25A12,PMPCB,TRAP1,MRPS31,MICU1,MRPS18B,NDUFAF4,MRPL15,SLC25A24,ATAD3A,MRPS14,CCDC51,MCU,TIMM50,PGAM5,LDHD,SLC27A1	22/497
1_Member	GO Cellular Components	GO:0005759	mitochondrial matrix	-6.87984	-4.05284	2235,4704,6059,9512,10128,10131,10240,27034,28973,29088,55210,57805,63931,79611,128240	FECH,NDUFA9,ABCE1,PMPCB,LRPPRC,TRAP1,MRPS31,ACAD8,MRPS18B,MRPL15,ATAD3A,CCAR2,MRPS14,ACSS3,NAXE	15/488
2_Summary	GO Cellular Components	GO:0030016	myofibril	-14.6124	-10.5719	70,81,286,4604,4606,4608,4619,4621,5239,5525,6138,6261,6711,11080,11344,91624,131377,146862,60,824,830,1915,6455,6710,9948,25932,29109,55915,345651,653269,728378,3192,5592,57538,84193,89941,817,8239,6311,7520	ACTC1,ACTN4,ANK1,MYBPC1,MYBPC2,MYBPH,MYH1,MYH3,PGM5,PPP2R5A,RPL15,RYR1,SPTBN1,DNAJB4,TWF2,NEXN,KLHL40,UNC45B,ACTB,CAPN2,CAPZA2,EEF1A1,SH3GL1,SPTB,WDR1,CLIC4,FHOD1,LANCL2,ACTBL2,POTEI,POTEF,HNRNPU,PRKG1,ALPK3,SETD3,RHOT2,CAMK2D,USP9X,ATXN2,XRCC5	40/-
2_Member	GO Cellular Components	GO:0030016	myofibril	-14.6124	-10.5719	70,81,286,4604,4606,4608,4619,4621,5239,5525,6138,6261,6711,11080,11344,91624,131377,146862	ACTC1,ACTN4,ANK1,MYBPC1,MYBPC2,MYBPH,MYH1,MYH3,PGM5,PPP2R5A,RPL15,RYR1,SPTBN1,DNAJB4,TWF2,NEXN,KLHL40,UNC45B	18/239
2_Member	GO Cellular Components	GO:0043292	contractile fiber	-14.3011	-10.4367	70,81,286,4604,4606,4608,4619,4621,5239,5525,6138,6261,6711,11080,11344,91624,131377,146862	ACTC1,ACTN4,ANK1,MYBPC1,MYBPC2,MYBPH,MYH1,MYH3,PGM5,PPP2R5A,RPL15,RYR1,SPTBN1,DNAJB4,TWF2,NEXN,KLHL40,UNC45B	18/249
2_Member	GO Cellular Components	GO:0030017	sarcomere	-14.0404	-10.3009	70,81,286,4604,4606,4608,4619,4621,5239,5525,6138,6261,6711,11080,91624,131377,146862	ACTC1,ACTN4,ANK1,MYBPC1,MYBPC2,MYBPH,MYH1,MYH3,PGM5,PPP2R5A,RPL15,RYR1,SPTBN1,DNAJB4,NEXN,KLHL40,UNC45B	17/219
2_Member	GO Cellular Components	GO:0031672	A band	-13.857	-10.2936	286,4604,4606,4608,4619,5525,6138,6711,131377,146862	ANK1,MYBPC1,MYBPC2,MYBPH,MYH1,PPP2R5A,RPL15,SPTBN1,KLHL40,UNC45B	10/39
2_Member	GO Cellular Components	GO:0015629	actin cytoskeleton	-11.8272	-8.38875	60,70,81,824,830,1915,4619,4621,5239,6455,6710,6711,9948,11344,25932,29109,55915,91624,345651,653269,728378	ACTB,ACTC1,ACTN4,CAPN2,CAPZA2,EEF1A1,MYH1,MYH3,PGM5,SH3GL1,SPTB,SPTBN1,WDR1,TWF2,CLIC4,FHOD1,LANCL2,NEXN,ACTBL2,POTEI,POTEF	21/509
2_Member	GO Biological Processes	GO:0055001	muscle cell development	-10.6369	-7.29538	70,81,3192,4604,4606,4608,4621,5239,5592,6261,9948,57538,131377	ACTC1,ACTN4,HNRNPU,MYBPC1,MYBPC2,MYBPH,MYH3,PGM5,PRKG1,RYR1,WDR1,ALPK3,KLHL40	13/174
2_Member	GO Biological Processes	GO:0030036	actin cytoskeleton organization	-10.4115	-7.11142	60,70,81,830,4604,4606,4608,4621,5239,5592,6710,6711,9948,11344,29109,84193,89941,345651,653269,728378	ACTB,ACTC1,ACTN4,CAPZA2,MYBPC1,MYBPC2,MYBPH,MYH3,PGM5,PRKG1,SPTB,SPTBN1,WDR1,TWF2,FHOD1,SETD3,RHOT2,ACTBL2,POTEI,POTEF	20/542
2_Member	GO Biological Processes	GO:0030029	actin filament-based process	-10.33	-7.06766	60,70,81,817,830,4604,4606,4608,4621,5239,5592,6710,6711,9948,11344,29109,84193,89941,345651,653269,728378	ACTB,ACTC1,ACTN4,CAMK2D,CAPZA2,MYBPC1,MYBPC2,MYBPH,MYH3,PGM5,PRKG1,SPTB,SPTBN1,WDR1,TWF2,FHOD1,SETD3,RHOT2,ACTBL2,POTEI,POTEF	21/612
2_Member	GO Biological Processes	GO:0051146	striated muscle cell differentiation	-9.24723	-6.10984	70,824,3192,4604,4606,4608,4621,5239,5592,6261,9948,57538,131377	ACTC1,CAPN2,HNRNPU,MYBPC1,MYBPC2,MYBPH,MYH3,PGM5,PRKG1,RYR1,WDR1,ALPK3,KLHL40	13/225
2_Member	GO Biological Processes	GO:0042692	muscle cell differentiation	-8.95876	-5.84769	70,81,824,3192,4604,4606,4608,4621,5239,5592,6261,9948,57538,131377	ACTC1,ACTN4,CAPN2,HNRNPU,MYBPC1,MYBPC2,MYBPH,MYH3,PGM5,PRKG1,RYR1,WDR1,ALPK3,KLHL40	14/287
2_Member	GO Cellular Components	GO:0031430	M band	-8.09972	-5.11994	286,4604,4606,4608,5525,6711	ANK1,MYBPC1,MYBPC2,MYBPH,PPP2R5A,SPTBN1	6/27
2_Member	GO Cellular Components	GO:0031674	I band	-7.96702	-5.02345	70,81,286,5239,5525,6261,11080,91624,131377,146862	ACTC1,ACTN4,ANK1,PGM5,PPP2R5A,RYR1,DNAJB4,NEXN,KLHL40,UNC45B	10/145
2_Member	GO Biological Processes	GO:0030239	myofibril assembly	-6.84316	-4.04572	70,4604,4606,4608,4621,5239,9948	ACTC1,MYBPC1,MYBPC2,MYBPH,MYH3,PGM5,WDR1	7/70
2_Member	GO Biological Processes	GO:0055002	striated muscle cell development	-6.75778	-3.99504	70,4604,4606,4608,4621,5239,9948	ACTC1,MYBPC1,MYBPC2,MYBPH,MYH3,PGM5,WDR1	7/72
2_Member	GO Cellular Components	GO:0032982	myosin filament	-6.67652	-3.94779	4604,4606,4608,4619,4621	MYBPC1,MYBPC2,MYBPH,MYH1,MYH3	5/24
2_Member	GO Biological Processes	GO:0061061	muscle structure development	-6.54903	-3.84099	70,81,824,3192,4604,4606,4608,4621,5239,5592,6261,9948,57538,131377,146862	ACTC1,ACTN4,CAPN2,HNRNPU,MYBPC1,MYBPC2,MYBPH,MYH3,PGM5,PRKG1,RYR1,WDR1,ALPK3,KLHL40,UNC45B	15/518
2_Member	GO Cellular Components	GO:0030018	Z disc	-6.07621	-3.42489	81,286,5239,5525,6261,11080,91624,146862	ACTN4,ANK1,PGM5,PPP2R5A,RYR1,DNAJB4,NEXN,UNC45B	8/131
2_Member	GO Biological Processes	GO:0045214	sarcomere organization	-5.30876	-2.79332	4604,4606,4608,4621,9948	MYBPC1,MYBPC2,MYBPH,MYH3,WDR1	5/44
2_Member	GO Biological Processes	GO:0010927	cellular component assembly involved in morphogenesis	-5.17932	-2.70184	70,4604,4606,4608,4621,5239,9948	ACTC1,MYBPC1,MYBPC2,MYBPH,MYH3,PGM5,WDR1	7/123
2_Member	GO Biological Processes	GO:0031032	actomyosin structure organization	-5.17932	-2.70184	70,4604,4606,4608,4621,5239,9948	ACTC1,MYBPC1,MYBPC2,MYBPH,MYH3,PGM5,WDR1	7/123
2_Member	GO Biological Processes	GO:0032989	cellular anatomical entity morphogenesis	-5.02207	-2.57819	60,70,4604,4606,4608,4621,5239,5592,8239,9948,91624,345651,653269,728378	ACTB,ACTC1,MYBPC1,MYBPC2,MYBPH,MYH3,PGM5,PRKG1,USP9X,WDR1,NEXN,ACTBL2,POTEI,POTEF	14/605
2_Member	GO Molecular Functions	GO:0008307	structural constituent of muscle	-4.03243	-1.81355	4604,4606,4608,91624	MYBPC1,MYBPC2,MYBPH,NEXN	4/42
2_Member	GO Biological Processes	GO:0140694	non-membrane-bounded organelle assembly	-3.84143	-1.6731	70,4604,4606,4608,4621,5239,6311,7520,9948	ACTC1,MYBPC1,MYBPC2,MYBPH,MYH3,PGM5,ATXN2,XRCC5,WDR1	9/340
2_Member	GO Biological Processes	GO:0097435	supramolecular fiber organization	-2.70341	-0.827275	70,4604,4606,4608,4621,5239,8239,9948,11344,89941	ACTC1,MYBPC1,MYBPC2,MYBPH,MYH3,PGM5,USP9X,WDR1,TWF2,RHOT2	10/589
3_Summary	GO Cellular Components	GO:0005838	proteasome regulatory particle	-10.7555	-7.36824	5700,5702,5705,5709,5718,5719,11047,823,824,7320,7323,8451,9373,11160,56886,3312,8239,10072,1915,81,7520,55664	PSMC1,PSMC3,PSMC5,PSMD3,PSMD12,PSMD13,ADRM1,CAPN1,CAPN2,UBE2B,UBE2D3,CUL4A,PLAA,ERLIN2,UGGT1,HSPA8,USP9X,DPP3,EEF1A1,ACTN4,XRCC5,CDC37L1	22/-
3_Member	GO Cellular Components	GO:0005838	proteasome regulatory particle	-10.7555	-7.36824	5700,5702,5705,5709,5718,5719,11047	PSMC1,PSMC3,PSMC5,PSMD3,PSMD12,PSMD13,ADRM1	7/21
3_Member	GO Cellular Components	GO:0022624	proteasome accessory complex	-10.288	-7.06042	5700,5702,5705,5709,5718,5719,11047	PSMC1,PSMC3,PSMC5,PSMD3,PSMD12,PSMD13,ADRM1	7/24
3_Member	GO Cellular Components	GO:1905369	endopeptidase complex	-8.82623	-5.73998	823,824,5700,5702,5705,5709,5718,5719,11047	CAPN1,CAPN2,PSMC1,PSMC3,PSMC5,PSMD3,PSMD12,PSMD13,ADRM1	9/86
3_Member	GO Cellular Components	GO:1905368	peptidase complex	-7.47791	-4.57598	823,824,5700,5702,5705,5709,5718,5719,11047	CAPN1,CAPN2,PSMC1,PSMC3,PSMC5,PSMD3,PSMD12,PSMD13,ADRM1	9/122
3_Member	GO Cellular Components	GO:0008541	proteasome regulatory particle, lid subcomplex	-7.47033	-4.57598	5709,5718,5719,11047	PSMD3,PSMD12,PSMD13,ADRM1	4/7
3_Member	GO Cellular Components	GO:0000502	proteasome complex	-7.21366	-4.34927	5700,5702,5705,5709,5718,5719,11047	PSMC1,PSMC3,PSMC5,PSMD3,PSMD12,PSMD13,ADRM1	7/62
3_Member	GO Biological Processes	GO:0010498	proteasomal protein catabolic process	-6.47519	-3.78689	5700,5702,5705,5709,5718,5719,7320,7323,8451,9373,11047,11160,56886	PSMC1,PSMC3,PSMC5,PSMD3,PSMD12,PSMD13,UBE2B,UBE2D3,CUL4A,PLAA,ADRM1,ERLIN2,UGGT1	13/386
3_Member	GO Biological Processes	GO:0030163	protein catabolic process	-6.19704	-3.52762	824,3312,5700,5702,5705,5709,5718,5719,7320,7323,8239,8451,9373,10072,11047,11160,56886	CAPN2,HSPA8,PSMC1,PSMC3,PSMC5,PSMD3,PSMD12,PSMD13,UBE2B,UBE2D3,USP9X,CUL4A,PLAA,DPP3,ADRM1,ERLIN2,UGGT1	17/710
3_Member	GO Biological Processes	GO:0043161	proteasome-mediated ubiquitin-dependent protein catabolic process	-6.00808	-3.36554	5700,5702,5705,5709,5718,5719,7320,7323,8451,9373,11047,11160	PSMC1,PSMC3,PSMC5,PSMD3,PSMD12,PSMD13,UBE2B,UBE2D3,CUL4A,PLAA,ADRM1,ERLIN2	12/357
3_Member	GO Biological Processes	GO:0051603	proteolysis involved in protein catabolic process	-5.77048	-3.17594	824,5700,5702,5705,5709,5718,5719,7320,7323,8239,8451,9373,11047,11160,56886	CAPN2,PSMC1,PSMC3,PSMC5,PSMD3,PSMD12,PSMD13,UBE2B,UBE2D3,USP9X,CUL4A,PLAA,ADRM1,ERLIN2,UGGT1	15/598
3_Member	GO Cellular Components	GO:1904813	ficolin-1-rich granule lumen	-5.15614	-2.69544	823,1915,3312,5702,5709,5718,5719	CAPN1,EEF1A1,HSPA8,PSMC3,PSMD3,PSMD12,PSMD13	7/124
3_Member	GO Biological Processes	GO:0006511	ubiquitin-dependent protein catabolic process	-4.96491	-2.53188	5700,5702,5705,5709,5718,5719,7320,7323,8239,8451,9373,11047,11160	PSMC1,PSMC3,PSMC5,PSMD3,PSMD12,PSMD13,UBE2B,UBE2D3,USP9X,CUL4A,PLAA,ADRM1,ERLIN2	13/530
3_Member	GO Biological Processes	GO:0019941	modification-dependent protein catabolic process	-4.87927	-2.47587	5700,5702,5705,5709,5718,5719,7320,7323,8239,8451,9373,11047,11160	PSMC1,PSMC3,PSMC5,PSMD3,PSMD12,PSMD13,UBE2B,UBE2D3,USP9X,CUL4A,PLAA,ADRM1,ERLIN2	13/540
3_Member	GO Biological Processes	GO:0043632	modification-dependent macromolecule catabolic process	-4.78736	-2.42357	5700,5702,5705,5709,5718,5719,7320,7323,8239,8451,9373,11047,11160	PSMC1,PSMC3,PSMC5,PSMD3,PSMD12,PSMD13,UBE2B,UBE2D3,USP9X,CUL4A,PLAA,ADRM1,ERLIN2	13/551
3_Member	GO Cellular Components	GO:0101002	ficolin-1-rich granule	-4.03976	-1.81355	823,1915,3312,5702,5709,5718,5719	CAPN1,EEF1A1,HSPA8,PSMC3,PSMD3,PSMD12,PSMD13	7/185
3_Member	GO Cellular Components	GO:0034774	secretory granule lumen	-4.01925	-1.80807	81,1915,3312,5702,5709,5718,5719,7520,55664	ACTN4,EEF1A1,HSPA8,PSMC3,PSMD3,PSMD12,PSMD13,XRCC5,CDC37L1	9/322
3_Member	GO Cellular Components	GO:0060205	cytoplasmic vesicle lumen	-3.98878	-1.7808	81,1915,3312,5702,5709,5718,5719,7520,55664	ACTN4,EEF1A1,HSPA8,PSMC3,PSMD3,PSMD12,PSMD13,XRCC5,CDC37L1	9/325
3_Member	GO Cellular Components	GO:0031983	vesicle lumen	-3.9787	-1.77391	81,1915,3312,5702,5709,5718,5719,7520,55664	ACTN4,EEF1A1,HSPA8,PSMC3,PSMD3,PSMD12,PSMD13,XRCC5,CDC37L1	9/326
4_Summary	GO Cellular Components	GO:0030863	cortical cytoskeleton	-9.38031	-6.20143	60,81,824,830,1915,2038,6710,6711,9948,55915,816,3192,4604,4606,4619,4621,11344,29109,84193,91624,6261,728378,6050,25932,387680,3312,51451,817,6311,7520,8260,9554,10399	ACTB,ACTN4,CAPN2,CAPZA2,EEF1A1,EPB42,SPTB,SPTBN1,WDR1,LANCL2,CAMK2B,HNRNPU,MYBPC1,MYBPC2,MYH1,MYH3,TWF2,FHOD1,SETD3,NEXN,RYR1,POTEF,RNH1,CLIC4,WASHC2A,HSPA8,LCMT1,CAMK2D,ATXN2,XRCC5,NAA10,SEC22B,RACK1	33/-
4_Member	GO Cellular Components	GO:0030863	cortical cytoskeleton	-9.38031	-6.20143	60,81,824,830,1915,2038,6710,6711,9948,55915	ACTB,ACTN4,CAPN2,CAPZA2,EEF1A1,EPB42,SPTB,SPTBN1,WDR1,LANCL2	10/104
4_Member	GO Molecular Functions	GO:0003779	actin binding	-7.50237	-4.57598	81,816,830,3192,4604,4606,4619,4621,6710,6711,9948,11344,29109,84193,91624	ACTN4,CAMK2B,CAPZA2,HNRNPU,MYBPC1,MYBPC2,MYH1,MYH3,SPTB,SPTBN1,WDR1,TWF2,FHOD1,SETD3,NEXN	15/437
4_Member	GO Cellular Components	GO:0030864	cortical actin cytoskeleton	-6.75778	-3.99504	81,824,1915,6710,6711,9948,55915	ACTN4,CAPN2,EEF1A1,SPTB,SPTBN1,WDR1,LANCL2	7/72
4_Member	GO Cellular Components	GO:0005938	cell cortex	-6.68724	-3.94779	60,81,824,830,1915,2038,6261,6710,6711,9948,55915,728378	ACTB,ACTN4,CAPN2,CAPZA2,EEF1A1,EPB42,RYR1,SPTB,SPTBN1,WDR1,LANCL2,POTEF	12/308
4_Member	GO Molecular Functions	GO:0051015	actin filament binding	-6.50924	-3.81118	81,830,4619,4621,6710,6711,9948,11344,29109,91624	ACTN4,CAPZA2,MYH1,MYH3,SPTB,SPTBN1,WDR1,TWF2,FHOD1,NEXN	10/207
4_Member	GO Biological Processes	GO:0030834	regulation of actin filament depolymerization	-4.90457	-2.48342	830,6710,6711,9948,11344	CAPZA2,SPTB,SPTBN1,WDR1,TWF2	5/53
4_Member	GO Biological Processes	GO:0051493	regulation of cytoskeleton organization	-4.34987	-2.0682	824,830,3192,6050,6710,6711,9948,11344,25932,29109,91624,387680	CAPN2,CAPZA2,HNRNPU,RNH1,SPTB,SPTBN1,WDR1,TWF2,CLIC4,FHOD1,NEXN,WASHC2A	12/522
4_Member	GO Biological Processes	GO:0051693	actin filament capping	-4.34902	-2.0682	830,6710,6711,11344	CAPZA2,SPTB,SPTBN1,TWF2	4/35
4_Member	GO Biological Processes	GO:0030835	negative regulation of actin filament depolymerization	-4.16051	-1.91543	830,6710,6711,11344	CAPZA2,SPTB,SPTBN1,TWF2	4/39
4_Member	GO Biological Processes	GO:1901879	regulation of protein depolymerization	-3.86192	-1.69066	830,6710,6711,9948,11344	CAPZA2,SPTB,SPTBN1,WDR1,TWF2	5/87
4_Member	GO Biological Processes	GO:0031333	negative regulation of protein-containing complex assembly	-3.79353	-1.63671	830,3312,6710,6711,11344,51451	CAPZA2,HSPA8,SPTB,SPTBN1,TWF2,LCMT1	6/142
4_Member	GO Biological Processes	GO:0110053	regulation of actin filament organization	-3.76905	-1.62303	830,6050,6710,6711,9948,11344,29109,387680	CAPZA2,RNH1,SPTB,SPTBN1,WDR1,TWF2,FHOD1,WASHC2A	8/273
4_Member	GO Biological Processes	GO:0032970	regulation of actin filament-based process	-3.44355	-1.36449	817,830,6050,6710,6711,9948,11344,29109,387680	CAMK2D,CAPZA2,RNH1,SPTB,SPTBN1,WDR1,TWF2,FHOD1,WASHC2A	9/385
4_Member	GO Biological Processes	GO:1902903	regulation of supramolecular fiber organization	-3.40295	-1.35077	830,3312,6050,6710,6711,9948,11344,29109,387680	CAPZA2,HSPA8,RNH1,SPTB,SPTBN1,WDR1,TWF2,FHOD1,WASHC2A	9/390
4_Member	GO Biological Processes	GO:0030837	negative regulation of actin filament polymerization	-3.40003	-1.35077	830,6710,6711,11344	CAPZA2,SPTB,SPTBN1,TWF2	4/61
4_Member	GO Biological Processes	GO:1901880	negative regulation of protein depolymerization	-3.26932	-1.25003	830,6710,6711,11344	CAPZA2,SPTB,SPTBN1,TWF2	4/66
4_Member	GO Biological Processes	GO:0043244	regulation of protein-containing complex disassembly	-3.1498	-1.15975	830,6710,6711,9948,11344	CAPZA2,SPTB,SPTBN1,WDR1,TWF2	5/124
4_Member	GO Biological Processes	GO:0032956	regulation of actin cytoskeleton organization	-3.10266	-1.12664	830,6050,6710,6711,9948,11344,29109,387680	CAPZA2,RNH1,SPTB,SPTBN1,WDR1,TWF2,FHOD1,WASHC2A	8/344
4_Member	GO Biological Processes	GO:0032272	negative regulation of protein polymerization	-3.05944	-1.0945	830,6710,6711,11344	CAPZA2,SPTB,SPTBN1,TWF2	4/75
4_Member	GO Biological Processes	GO:0051129	negative regulation of cellular component organization	-3.04392	-1.08467	830,3192,3312,6311,6710,6711,7520,8260,9554,10399,11344,51451	CAPZA2,HNRNPU,HSPA8,ATXN2,SPTB,SPTBN1,XRCC5,NAA10,SEC22B,RACK1,TWF2,LCMT1	12/726
4_Member	GO Biological Processes	GO:0043242	negative regulation of protein-containing complex disassembly	-3.03786	-1.08195	830,6710,6711,11344	CAPZA2,SPTB,SPTBN1,TWF2	4/76
4_Member	GO Biological Processes	GO:0008064	regulation of actin polymerization or depolymerization	-2.73108	-0.848578	830,6710,6711,9948,11344	CAPZA2,SPTB,SPTBN1,WDR1,TWF2	5/154
4_Member	GO Biological Processes	GO:0030832	regulation of actin filament length	-2.6945	-0.821331	830,6710,6711,9948,11344	CAPZA2,SPTB,SPTBN1,WDR1,TWF2	5/157
4_Member	GO Biological Processes	GO:1902904	negative regulation of supramolecular fiber organization	-2.62374	-0.778747	830,3312,6710,6711,11344	CAPZA2,HSPA8,SPTB,SPTBN1,TWF2	5/163
4_Member	GO Biological Processes	GO:0010639	negative regulation of organelle organization	-2.46787	-0.680235	830,3192,6710,6711,8260,9554,11344	CAPZA2,HNRNPU,SPTB,SPTBN1,NAA10,SEC22B,TWF2	7/342
4_Member	GO Biological Processes	GO:0030833	regulation of actin filament polymerization	-2.12468	-0.412578	830,6710,6711,11344	CAPZA2,SPTB,SPTBN1,TWF2	4/136
4_Member	GO Biological Processes	GO:0043254	regulation of protein-containing complex assembly	-2.0114	-0.3231	830,3312,6710,6711,10399,11344,51451	CAPZA2,HSPA8,SPTB,SPTBN1,RACK1,TWF2,LCMT1	7/417
5_Summary	GO Cellular Components	GO:0016529	sarcoplasmic reticulum	-9.36685	-6.20143	286,816,817,818,1760,3099,6261,123722,201140,815,4619,4621,6711,29078,3098,3482,5566,5592,5605,5606,26007,57538,64122,4608,84193,81,2235,5050,5175,6470,9255,10059,10399,9554,10938,30844	ANK1,CAMK2B,CAMK2D,CAMK2G,DMPK,HK2,RYR1,FSD2,DHRS7C,CAMK2A,MYH1,MYH3,SPTBN1,NDUFAF4,HK1,IGF2R,PRKACA,PRKG1,MAP2K2,MAP2K3,TKFC,ALPK3,FN3K,MYBPH,SETD3,ACTN4,FECH,PAFAH1B3,PECAM1,SHMT1,AIMP1,DNM1L,RACK1,SEC22B,EHD1,EHD4	36/-
5_Member	GO Cellular Components	GO:0016529	sarcoplasmic reticulum	-9.36685	-6.20143	286,816,817,818,1760,3099,6261,123722,201140	ANK1,CAMK2B,CAMK2D,CAMK2G,DMPK,HK2,RYR1,FSD2,DHRS7C	9/75
5_Member	GO Cellular Components	GO:0016528	sarcoplasm	-8.52039	-5.47991	286,816,817,818,1760,3099,6261,123722,201140	ANK1,CAMK2B,CAMK2D,CAMK2G,DMPK,HK2,RYR1,FSD2,DHRS7C	9/93
5_Member	GO Cellular Components	GO:0005954	calcium- and calmodulin-dependent protein kinase complex	-8.31159	-5.2923	815,816,817,818	CAMK2A,CAMK2B,CAMK2D,CAMK2G	4/5
5_Member	GO Cellular Components	GO:0033017	sarcoplasmic reticulum membrane	-6.75677	-3.99504	816,817,818,1760,6261,201140	CAMK2B,CAMK2D,CAMK2G,DMPK,RYR1,DHRS7C	6/44
5_Member	GO Molecular Functions	GO:0005516	calmodulin binding	-5.56884	-3.01971	815,816,817,818,4619,4621,6261,6711,29078	CAMK2A,CAMK2B,CAMK2D,CAMK2G,MYH1,MYH3,RYR1,SPTBN1,NDUFAF4	9/205
5_Member	GO Molecular Functions	GO:0016773	phosphotransferase activity, alcohol group as acceptor	-5.1737	-2.70184	815,816,817,818,1760,3098,3099,3482,5566,5592,5605,5606,26007,57538,64122	CAMK2A,CAMK2B,CAMK2D,CAMK2G,DMPK,HK1,HK2,IGF2R,PRKACA,PRKG1,MAP2K2,MAP2K3,TKFC,ALPK3,FN3K	15/670
5_Member	GO Molecular Functions	GO:0004683	calmodulin-dependent protein kinase activity	-4.80844	-2.44006	815,816,817,818	CAMK2A,CAMK2B,CAMK2D,CAMK2G	4/27
5_Member	GO Molecular Functions	GO:0016301	kinase activity	-4.77075	-2.41151	815,816,817,818,1760,3098,3099,3482,5566,5592,5605,5606,26007,57538,64122	CAMK2A,CAMK2B,CAMK2D,CAMK2G,DMPK,HK1,HK2,IGF2R,PRKACA,PRKG1,MAP2K2,MAP2K3,TKFC,ALPK3,FN3K	15/725
5_Member	GO Molecular Functions	GO:0106310	protein serine kinase activity	-4.37528	-2.08685	815,816,817,818,1760,5566,5592,5605,5606,57538	CAMK2A,CAMK2B,CAMK2D,CAMK2G,DMPK,PRKACA,PRKG1,MAP2K2,MAP2K3,ALPK3	10/361
5_Member	GO Biological Processes	GO:0090257	regulation of muscle system process	-4.09245	-1.85474	816,817,818,1760,4608,5566,5592,84193	CAMK2B,CAMK2D,CAMK2G,DMPK,MYBPH,PRKACA,PRKG1,SETD3	8/245
5_Member	GO Molecular Functions	GO:0004674	protein serine/threonine kinase activity	-3.77552	-1.62303	815,816,817,818,1760,5566,5592,5605,5606,57538	CAMK2A,CAMK2B,CAMK2D,CAMK2G,DMPK,PRKACA,PRKG1,MAP2K2,MAP2K3,ALPK3	10/427
5_Member	GO Biological Processes	GO:0016310	phosphorylation	-3.61877	-1.50771	815,816,817,818,1760,3098,3099,5566,5605,5606,26007,57538,64122	CAMK2A,CAMK2B,CAMK2D,CAMK2G,DMPK,HK1,HK2,PRKACA,MAP2K2,MAP2K3,TKFC,ALPK3,FN3K	13/720
5_Member	GO Biological Processes	GO:0018105	peptidyl-serine phosphorylation	-3.48457	-1.40039	815,816,817,1760,5566,5605	CAMK2A,CAMK2B,CAMK2D,DMPK,PRKACA,MAP2K2	6/162
5_Member	GO Molecular Functions	GO:0004672	protein kinase activity	-3.42944	-1.35791	815,816,817,818,1760,3482,5566,5592,5605,5606,57538	CAMK2A,CAMK2B,CAMK2D,CAMK2G,DMPK,IGF2R,PRKACA,PRKG1,MAP2K2,MAP2K3,ALPK3	11/562
5_Member	GO Biological Processes	GO:0006937	regulation of muscle contraction	-3.41417	-1.35369	817,1760,4608,5566,5592,84193	CAMK2D,DMPK,MYBPH,PRKACA,PRKG1,SETD3	6/167
5_Member	GO Biological Processes	GO:0018209	peptidyl-serine modification	-3.30647	-1.27459	815,816,817,1760,5566,5605	CAMK2A,CAMK2B,CAMK2D,DMPK,PRKACA,MAP2K2	6/175
5_Member	GO Molecular Functions	GO:0042803	protein homodimerization activity	-3.1168	-1.13322	81,815,816,817,818,2235,5050,5175,6470,9255,10059,10399	ACTN4,CAMK2A,CAMK2B,CAMK2D,CAMK2G,FECH,PAFAH1B3,PECAM1,SHMT1,AIMP1,DNM1L,RACK1	12/712
5_Member	GO Cellular Components	GO:0030139	endocytic vesicle	-3.0543	-1.09118	815,816,817,818,3482,9554,10938,30844	CAMK2A,CAMK2B,CAMK2D,CAMK2G,IGF2R,SEC22B,EHD1,EHD4	8/350
5_Member	GO Cellular Components	GO:0030666	endocytic vesicle membrane	-2.95963	-1.02518	815,816,817,818,3482,9554	CAMK2A,CAMK2B,CAMK2D,CAMK2G,IGF2R,SEC22B	6/204
5_Member	GO Biological Processes	GO:0010959	regulation of metal ion transport	-2.72919	-0.848578	81,815,816,817,818,1760,5566,201140	ACTN4,CAMK2A,CAMK2B,CAMK2D,CAMK2G,DMPK,PRKACA,DHRS7C	8/394
5_Member	GO Biological Processes	GO:0006942	regulation of striated muscle contraction	-2.62995	-0.782593	817,1760,4608,5566	CAMK2D,DMPK,MYBPH,PRKACA	4/98
5_Member	GO Biological Processes	GO:0051924	regulation of calcium ion transport	-2.54144	-0.725172	815,816,817,818,5566,201140	CAMK2A,CAMK2B,CAMK2D,CAMK2G,PRKACA,DHRS7C	6/247
5_Member	GO Biological Processes	GO:0043269	regulation of monoatomic ion transport	-2.26669	-0.529403	81,815,816,817,818,1760,5566,201140	ACTN4,CAMK2A,CAMK2B,CAMK2D,CAMK2G,DMPK,PRKACA,DHRS7C	8/470
6_Summary	GO Biological Processes	GO:0042176	regulation of protein catabolic process	-8.62541	-5.56265	722,1915,2768,5566,5700,5702,5705,5709,7514,8239,8451,9554,10399,57805,131377,7448,60,27244,55611,3192,10128	C4BPA,EEF1A1,GNA12,PRKACA,PSMC1,PSMC3,PSMC5,PSMD3,XPO1,USP9X,CUL4A,SEC22B,RACK1,CCAR2,KLHL40,VTN,ACTB,SESN1,OTUB1,HNRNPU,LRPPRC	21/-
6_Member	GO Biological Processes	GO:0042176	regulation of protein catabolic process	-8.62541	-5.56265	722,1915,2768,5566,5700,5702,5705,5709,7514,8239,8451,9554,10399,57805,131377	C4BPA,EEF1A1,GNA12,PRKACA,PSMC1,PSMC3,PSMC5,PSMD3,XPO1,USP9X,CUL4A,SEC22B,RACK1,CCAR2,KLHL40	15/360
6_Member	GO Biological Processes	GO:0061136	regulation of proteasomal protein catabolic process	-6.87583	-4.05284	2768,5566,5700,5702,5705,7514,8239,10399,57805,131377	GNA12,PRKACA,PSMC1,PSMC3,PSMC5,XPO1,USP9X,RACK1,CCAR2,KLHL40	10/189
6_Member	GO Biological Processes	GO:1903050	regulation of proteolysis involved in protein catabolic process	-6.12469	-3.46442	2768,5566,5700,5702,5705,7514,8239,10399,57805,131377	GNA12,PRKACA,PSMC1,PSMC3,PSMC5,XPO1,USP9X,RACK1,CCAR2,KLHL40	10/228
6_Member	GO Biological Processes	GO:0032434	regulation of proteasomal ubiquitin-dependent protein catabolic process	-3.93135	-1.73906	2768,7514,8239,10399,57805,131377	GNA12,XPO1,USP9X,RACK1,CCAR2,KLHL40	6/134
6_Member	GO Biological Processes	GO:2000058	regulation of ubiquitin-dependent protein catabolic process	-3.38669	-1.33965	2768,7514,8239,10399,57805,131377	GNA12,XPO1,USP9X,RACK1,CCAR2,KLHL40	6/169
6_Member	GO Biological Processes	GO:0030162	regulation of proteolysis	-3.18187	-1.17682	2768,5566,5700,5702,5705,7448,7514,8239,10399,57805,131377	GNA12,PRKACA,PSMC1,PSMC3,PSMC5,VTN,XPO1,USP9X,RACK1,CCAR2,KLHL40	11/602
6_Member	GO Biological Processes	GO:0043393	regulation of protein binding	-2.96958	-1.03161	60,5566,7448,8239,10399	ACTB,PRKACA,VTN,USP9X,RACK1	5/136
6_Member	GO Biological Processes	GO:0032435	negative regulation of proteasomal ubiquitin-dependent protein catabolic process	-2.85663	-0.944872	8239,57805,131377	USP9X,CCAR2,KLHL40	3/39
6_Member	GO Biological Processes	GO:0032006	regulation of TOR signaling	-2.84603	-0.935879	2768,5566,8239,27244,55611	GNA12,PRKACA,USP9X,SESN1,OTUB1	5/145
6_Member	GO Biological Processes	GO:1901799	negative regulation of proteasomal protein catabolic process	-2.4729	-0.684055	8239,57805,131377	USP9X,CCAR2,KLHL40	3/53
6_Member	GO Biological Processes	GO:2000059	negative regulation of ubiquitin-dependent protein catabolic process	-2.4729	-0.684055	8239,57805,131377	USP9X,CCAR2,KLHL40	3/53
6_Member	GO Biological Processes	GO:0009895	negative regulation of catabolic process	-2.42665	-0.648621	3192,5566,8239,9554,10128,57805,131377	HNRNPU,PRKACA,USP9X,SEC22B,LRPPRC,CCAR2,KLHL40	7/348
6_Member	GO Biological Processes	GO:1903051	negative regulation of proteolysis involved in protein catabolic process	-2.15185	-0.435646	8239,57805,131377	USP9X,CCAR2,KLHL40	3/69
7_Summary	GO Biological Processes	GO:0006518	peptide metabolic process	-8.18867	-5.18958	1615,1915,4528,6059,6138,6146,9045,9255,9520,10240,10399,23549,28973,29088,55915,57470,63931,2181	DARS1,EEF1A1,MTIF2,ABCE1,RPL15,RPL22,RPL14,AIMP1,NPEPPS,MRPS31,RACK1,DNPEP,MRPS18B,MRPL15,LANCL2,LRRC47,MRPS14,ACSL3	18/-
7_Member	GO Biological Processes	GO:0006518	peptide metabolic process	-8.18867	-5.18958	1615,1915,4528,6059,6138,6146,9045,9255,9520,10240,10399,23549,28973,29088,55915,57470,63931	DARS1,EEF1A1,MTIF2,ABCE1,RPL15,RPL22,RPL14,AIMP1,NPEPPS,MRPS31,RACK1,DNPEP,MRPS18B,MRPL15,LANCL2,LRRC47,MRPS14	17/515
7_Member	GO Biological Processes	GO:0006412	translation	-7.23325	-4.35413	1615,1915,4528,6059,6138,6146,9045,9255,10240,10399,28973,29088,57470,63931	DARS1,EEF1A1,MTIF2,ABCE1,RPL15,RPL22,RPL14,AIMP1,MRPS31,RACK1,MRPS18B,MRPL15,LRRC47,MRPS14	14/393
7_Member	GO Biological Processes	GO:0043043	peptide biosynthetic process	-6.85455	-4.04572	1615,1915,4528,6059,6138,6146,9045,9255,10240,10399,28973,29088,57470,63931	DARS1,EEF1A1,MTIF2,ABCE1,RPL15,RPL22,RPL14,AIMP1,MRPS31,RACK1,MRPS18B,MRPL15,LRRC47,MRPS14	14/422
7_Member	GO Biological Processes	GO:0043604	amide biosynthetic process	-6.26063	-3.58188	1615,1915,2181,4528,6059,6138,6146,9045,9255,10240,10399,28973,29088,57470,63931	DARS1,EEF1A1,ACSL3,MTIF2,ABCE1,RPL15,RPL22,RPL14,AIMP1,MRPS31,RACK1,MRPS18B,MRPL15,LRRC47,MRPS14	15/546
7_Member	GO Cellular Components	GO:0005840	ribosome	-5.76303	-3.17594	1915,6059,6138,6146,9045,10240,10399,28973,29088,63931	EEF1A1,ABCE1,RPL15,RPL22,RPL14,MRPS31,RACK1,MRPS18B,MRPL15,MRPS14	10/250
7_Member	GO Cellular Components	GO:0044391	ribosomal subunit	-4.82755	-2.44982	6138,6146,9045,10240,10399,28973,29088,63931	RPL15,RPL22,RPL14,MRPS31,RACK1,MRPS18B,MRPL15,MRPS14	8/193
7_Member	GO Molecular Functions	GO:0003735	structural constituent of ribosome	-4.17556	-1.91543	6138,6146,9045,10240,28973,29088,63931	RPL15,RPL22,RPL14,MRPS31,MRPS18B,MRPL15,MRPS14	7/176
7_Member	GO Cellular Components	GO:0022626	cytosolic ribosome	-4.15657	-1.91543	1915,6059,6138,6146,9045,10399	EEF1A1,ABCE1,RPL15,RPL22,RPL14,RACK1	6/122
7_Member	GO Biological Processes	GO:0032543	mitochondrial translation	-3.40527	-1.35077	4528,10240,28973,29088,63931	MTIF2,MRPS31,MRPS18B,MRPL15,MRPS14	5/109
7_Member	GO Cellular Components	GO:0000314	organellar small ribosomal subunit	-3.10948	-1.1297	10240,28973,63931	MRPS31,MRPS18B,MRPS14	3/32
7_Member	GO Cellular Components	GO:0005763	mitochondrial small ribosomal subunit	-3.10948	-1.1297	10240,28973,63931	MRPS31,MRPS18B,MRPS14	3/32
7_Member	GO Cellular Components	GO:0015935	small ribosomal subunit	-2.97495	-1.03484	10240,10399,28973,63931	MRPS31,RACK1,MRPS18B,MRPS14	4/79
7_Member	GO Biological Processes	GO:0140053	mitochondrial gene expression	-2.8862	-0.969634	4528,10240,28973,29088,63931	MTIF2,MRPS31,MRPS18B,MRPL15,MRPS14	5/142
7_Member	GO Cellular Components	GO:0000313	organellar ribosome	-2.78303	-0.890224	10240,28973,29088,63931	MRPS31,MRPS18B,MRPL15,MRPS14	4/89
7_Member	GO Cellular Components	GO:0005761	mitochondrial ribosome	-2.78303	-0.890224	10240,28973,29088,63931	MRPS31,MRPS18B,MRPL15,MRPS14	4/89
7_Member	GO Cellular Components	GO:0015934	large ribosomal subunit	-2.34045	-0.587768	6138,6146,9045,29088	RPL15,RPL22,RPL14,MRPL15	4/118
7_Member	GO Cellular Components	GO:0022625	cytosolic large ribosomal subunit	-2.32082	-0.574799	6138,6146,9045	RPL15,RPL22,RPL14	3/60
7_Member	GO Biological Processes	GO:0002181	cytoplasmic translation	-2.27685	-0.538484	6138,6146,9045,10399	RPL15,RPL22,RPL14,RACK1	4/123
8_Summary	GO Cellular Components	GO:0072562	blood microparticle	-7.99596	-5.03465	60,70,722,731,3312,3697,5705,7448,23549,728378	ACTB,ACTC1,C4BPA,C8A,HSPA8,ITIH1,PSMC5,VTN,DNPEP,POTEF	10/-
8_Member	GO Cellular Components	GO:0072562	blood microparticle	-7.99596	-5.03465	60,70,722,731,3312,3697,5705,7448,23549,728378	ACTB,ACTC1,C4BPA,C8A,HSPA8,ITIH1,PSMC5,VTN,DNPEP,POTEF	10/144
9_Summary	GO Biological Processes	GO:0006839	mitochondrial transport	-7.05161	-4.20145	815,3099,8604,9512,10367,29957,79714,89941,90550,92609,6261,10059	CAMK2A,HK2,SLC25A12,PMPCB,MICU1,SLC25A24,CCDC51,RHOT2,MCU,TIMM50,RYR1,DNM1L	12/-
9_Member	GO Biological Processes	GO:0006839	mitochondrial transport	-7.05161	-4.20145	815,3099,8604,9512,10367,29957,79714,89941,90550,92609	CAMK2A,HK2,SLC25A12,PMPCB,MICU1,SLC25A24,CCDC51,RHOT2,MCU,TIMM50	10/181
9_Member	GO Biological Processes	GO:0006851	mitochondrial calcium ion transmembrane transport	-4.02796	-1.81355	9512,10367,90550	PMPCB,MICU1,MCU	3/16
9_Member	GO Biological Processes	GO:1990542	mitochondrial transmembrane transport	-3.48423	-1.40039	8604,10367,90550,92609	SLC25A12,MICU1,MCU,TIMM50	4/58
9_Member	GO Biological Processes	GO:0006816	calcium ion transport	-2.48182	-0.686854	815,6261,9512,10059,10367,90550	CAMK2A,RYR1,PMPCB,DNM1L,MICU1,MCU	6/254
10_Summary	GO Molecular Functions	GO:0098973	structural constituent of postsynaptic actin cytoskeleton	-6.69794	-3.94779	60,345651,653269,728378,286,2038,6710,6711,70,11344,8260,1915,2181,5525,5566,5592,5606,10131,10399,6146,6455,3831,8239,91624,9948,25932,3192,5605,10059,10128	ACTB,ACTBL2,POTEI,POTEF,ANK1,EPB42,SPTB,SPTBN1,ACTC1,TWF2,NAA10,EEF1A1,ACSL3,PPP2R5A,PRKACA,PRKG1,MAP2K3,TRAP1,RACK1,RPL22,SH3GL1,KLC1,USP9X,NEXN,WDR1,CLIC4,HNRNPU,MAP2K2,DNM1L,LRPPRC	30/-
10_Member	GO Molecular Functions	GO:0098973	structural constituent of postsynaptic actin cytoskeleton	-6.69794	-3.94779	60,345651,653269,728378	ACTB,ACTBL2,POTEI,POTEF	4/10
10_Member	GO Molecular Functions	GO:0005200	structural constituent of cytoskeleton	-6.59764	-3.87938	60,286,2038,6710,6711,345651,653269,728378	ACTB,ANK1,EPB42,SPTB,SPTBN1,ACTBL2,POTEI,POTEF	8/112
10_Member	GO Biological Processes	GO:0098974	postsynaptic actin cytoskeleton organization	-5.657	-3.09364	60,345651,653269,728378	ACTB,ACTBL2,POTEI,POTEF	4/17
10_Member	GO Biological Processes	GO:0099188	postsynaptic cytoskeleton organization	-5.35403	-2.82543	60,345651,653269,728378	ACTB,ACTBL2,POTEI,POTEF	4/20
10_Member	GO Molecular Functions	GO:0099186	structural constituent of postsynapse	-5.26417	-2.76776	60,345651,653269,728378	ACTB,ACTBL2,POTEI,POTEF	4/21
10_Member	GO Molecular Functions	GO:0098918	structural constituent of synapse	-4.80844	-2.44006	60,345651,653269,728378	ACTB,ACTBL2,POTEI,POTEF	4/27
10_Member	GO Cellular Components	GO:0035267	NuA4 histone acetyltransferase complex	-4.50646	-2.19837	60,345651,653269,728378	ACTB,ACTBL2,POTEI,POTEF	4/32
10_Member	GO Cellular Components	GO:0043189	H4/H2A histone acetyltransferase complex	-4.50646	-2.19837	60,345651,653269,728378	ACTB,ACTBL2,POTEI,POTEF	4/32
10_Member	GO Cellular Components	GO:0005884	actin filament	-4.21679	-1.94716	60,70,11344,345651,653269,728378	ACTB,ACTC1,TWF2,ACTBL2,POTEI,POTEF	6/119
10_Member	GO Cellular Components	GO:1902562	H4 histone acetyltransferase complex	-3.91393	-1.72775	60,345651,653269,728378	ACTB,ACTBL2,POTEI,POTEF	4/45
10_Member	GO Cellular Components	GO:0031248	protein acetyltransferase complex	-3.49938	-1.40091	60,8260,345651,653269,728378	ACTB,NAA10,ACTBL2,POTEI,POTEF	5/104
10_Member	GO Cellular Components	GO:1902493	acetyltransferase complex	-3.48016	-1.39872	60,8260,345651,653269,728378	ACTB,NAA10,ACTBL2,POTEI,POTEF	5/105
10_Member	GO Molecular Functions	GO:0019900	kinase binding	-3.26377	-1.24653	60,1915,2181,5525,5566,5592,5606,10131,10399,11344,345651,653269,728378	ACTB,EEF1A1,ACSL3,PPP2R5A,PRKACA,PRKG1,MAP2K3,TRAP1,RACK1,TWF2,ACTBL2,POTEI,POTEF	13/785
10_Member	GO Molecular Functions	GO:0019901	protein kinase binding	-3.17009	-1.16902	60,1915,2181,5566,5592,5606,10131,10399,11344,345651,653269,728378	ACTB,EEF1A1,ACSL3,PRKACA,PRKG1,MAP2K3,TRAP1,RACK1,TWF2,ACTBL2,POTEI,POTEF	12/702
10_Member	GO Cellular Components	GO:0000123	histone acetyltransferase complex	-2.69594	-0.821331	60,345651,653269,728378	ACTB,ACTBL2,POTEI,POTEF	4/94
10_Member	GO Cellular Components	GO:0098978	glutamatergic synapse	-2.63548	-0.785329	60,70,5566,6146,6455,6710,6711,345651	ACTB,ACTC1,PRKACA,RPL22,SH3GL1,SPTB,SPTBN1,ACTBL2	8/408
10_Member	GO Biological Processes	GO:0099173	postsynapse organization	-2.47752	-0.684055	60,345651,653269,728378	ACTB,ACTBL2,POTEI,POTEF	4/108
10_Member	GO Cellular Components	GO:0030424	axon	-2.40355	-0.630236	60,286,3831,6711,8239,11344,91624,345651,653269,728378	ACTB,ANK1,KLC1,SPTBN1,USP9X,TWF2,NEXN,ACTBL2,POTEI,POTEF	10/649
10_Member	GO Biological Processes	GO:0007409	axonogenesis	-2.30838	-0.563463	60,5592,8239,91624,345651,653269,728378	ACTB,PRKG1,USP9X,NEXN,ACTBL2,POTEI,POTEF	7/366
10_Member	GO Biological Processes	GO:0000902	cell morphogenesis	-2.26375	-0.527542	60,2038,5592,8239,9948,25932,91624,345651,653269,728378	ACTB,EPB42,PRKG1,USP9X,WDR1,CLIC4,NEXN,ACTBL2,POTEI,POTEF	10/680
10_Member	GO Cellular Components	GO:0099513	polymeric cytoskeletal fiber	-2.24255	-0.509478	60,70,3192,3831,5605,10059,10128,11344,345651,653269,728378	ACTB,ACTC1,HNRNPU,KLC1,MAP2K2,DNM1L,LRPPRC,TWF2,ACTBL2,POTEI,POTEF	11/796
11_Summary	GO Cellular Components	GO:0048471	perinuclear region of cytoplasm	-5.9834	-3.34946	81,824,2181,3482,5566,5605,6311,8615,10059,10128,10399,10938,11344,25932,30844,123722,146862	ACTN4,CAPN2,ACSL3,IGF2R,PRKACA,MAP2K2,ATXN2,USO1,DNM1L,LRPPRC,RACK1,EHD1,TWF2,CLIC4,EHD4,FSD2,UNC45B	17/-
11_Member	GO Cellular Components	GO:0048471	perinuclear region of cytoplasm	-5.9834	-3.34946	81,824,2181,3482,5566,5605,6311,8615,10059,10128,10399,10938,11344,25932,30844,123722,146862	ACTN4,CAPN2,ACSL3,IGF2R,PRKACA,MAP2K2,ATXN2,USO1,DNM1L,LRPPRC,RACK1,EHD1,TWF2,CLIC4,EHD4,FSD2,UNC45B	17/736
12_Summary	GO Biological Processes	GO:0008637	apoptotic mitochondrial changes	-5.85329	-3.23697	815,3099,10059,57805,89941,92609,4694,4704,4710,9927,29078,55210,1760,3312,6711,8615,9554,128240,5606	CAMK2A,HK2,DNM1L,CCAR2,RHOT2,TIMM50,NDUFA1,NDUFA9,NDUFB4,MFN2,NDUFAF4,ATAD3A,DMPK,HSPA8,SPTBN1,USO1,SEC22B,NAXE,MAP2K3	19/-
12_Member	GO Biological Processes	GO:0008637	apoptotic mitochondrial changes	-5.85329	-3.23697	815,3099,10059,57805,89941,92609	CAMK2A,HK2,DNM1L,CCAR2,RHOT2,TIMM50	6/62
12_Member	GO Biological Processes	GO:0007005	mitochondrion organization	-5.17845	-2.70184	815,3099,4694,4704,4710,9927,10059,29078,55210,57805,89941,92609	CAMK2A,HK2,NDUFA1,NDUFA9,NDUFB4,MFN2,DNM1L,NDUFAF4,ATAD3A,CCAR2,RHOT2,TIMM50	12/430
12_Member	GO Biological Processes	GO:0007006	mitochondrial membrane organization	-3.33342	-1.29368	815,3099,9927,89941,92609	CAMK2A,HK2,MFN2,RHOT2,TIMM50	5/113
12_Member	GO Biological Processes	GO:0061024	membrane organization	-2.88942	-0.971148	815,1760,3099,3312,6711,8615,9554,9927,10059,89941,92609,128240	CAMK2A,DMPK,HK2,HSPA8,SPTBN1,USO1,SEC22B,MFN2,DNM1L,RHOT2,TIMM50,NAXE	12/757
12_Member	GO Biological Processes	GO:0046902	regulation of mitochondrial membrane permeability	-2.38347	-0.620594	815,3099,89941	CAMK2A,HK2,RHOT2	3/57
12_Member	GO Biological Processes	GO:0002931	response to ischemia	-2.22373	-0.493935	815,3099,5606	CAMK2A,HK2,MAP2K3	3/65
12_Member	GO Biological Processes	GO:0090559	regulation of membrane permeability	-2.11763	-0.407563	815,3099,89941	CAMK2A,HK2,RHOT2	3/71
13_Summary	GO Molecular Functions	GO:0031625	ubiquitin protein ligase binding	-5.84609	-3.23697	3312,5566,7320,7323,7520,8451,9927,10059,10128,11160,55611	HSPA8,PRKACA,UBE2B,UBE2D3,XRCC5,CUL4A,MFN2,DNM1L,LRPPRC,ERLIN2,OTUB1	11/-
13_Member	GO Molecular Functions	GO:0031625	ubiquitin protein ligase binding	-5.84609	-3.23697	3312,5566,7320,7323,7520,8451,9927,10059,10128,11160,55611	HSPA8,PRKACA,UBE2B,UBE2D3,XRCC5,CUL4A,MFN2,DNM1L,LRPPRC,ERLIN2,OTUB1	11/305
13_Member	GO Molecular Functions	GO:0044389	ubiquitin-like protein ligase binding	-5.59266	-3.03648	3312,5566,7320,7323,7520,8451,9927,10059,10128,11160,55611	HSPA8,PRKACA,UBE2B,UBE2D3,XRCC5,CUL4A,MFN2,DNM1L,LRPPRC,ERLIN2,OTUB1	11/324
14_Summary	GO Cellular Components	GO:0098798	mitochondrial protein-containing complex	-5.84609	-3.23697	4694,4704,4710,9512,10240,10367,28973,29088,63931,90550,92609,2027,2181,3098,3099,3312,4621,6470,25796,55229,56886,84618,128240,2235,8604,79611,29078,2224,3628,27440,376497,529,8402,29957,6184,6185	NDUFA1,NDUFA9,NDUFB4,PMPCB,MRPS31,MICU1,MRPS18B,MRPL15,MRPS14,MCU,TIMM50,ENO3,ACSL3,HK1,HK2,HSPA8,MYH3,SHMT1,PGLS,PANK4,UGGT1,NT5C1A,NAXE,FECH,SLC25A12,ACSS3,NDUFAF4,FDPS,INPP1,HDHD5,SLC27A1,ATP6V1E1,SLC25A11,SLC25A24,RPN1,RPN2	36/-
14_Member	GO Cellular Components	GO:0098798	mitochondrial protein-containing complex	-5.84609	-3.23697	4694,4704,4710,9512,10240,10367,28973,29088,63931,90550,92609	NDUFA1,NDUFA9,NDUFB4,PMPCB,MRPS31,MICU1,MRPS18B,MRPL15,MRPS14,MCU,TIMM50	11/305
14_Member	GO Biological Processes	GO:0055086	nucleobase-containing small molecule metabolic process	-5.76158	-3.17594	2027,2181,3098,3099,3312,4621,4694,4704,4710,6470,25796,55229,56886,84618,128240	ENO3,ACSL3,HK1,HK2,HSPA8,MYH3,NDUFA1,NDUFA9,NDUFB4,SHMT1,PGLS,PANK4,UGGT1,NT5C1A,NAXE	15/599
14_Member	GO Biological Processes	GO:0009117	nucleotide metabolic process	-5.73516	-3.15708	2027,2181,3098,3099,3312,4621,4694,4704,4710,6470,25796,55229,84618,128240	ENO3,ACSL3,HK1,HK2,HSPA8,MYH3,NDUFA1,NDUFA9,NDUFB4,SHMT1,PGLS,PANK4,NT5C1A,NAXE	14/524
14_Member	GO Biological Processes	GO:0006753	nucleoside phosphate metabolic process	-5.65878	-3.09364	2027,2181,3098,3099,3312,4621,4694,4704,4710,6470,25796,55229,84618,128240	ENO3,ACSL3,HK1,HK2,HSPA8,MYH3,NDUFA1,NDUFA9,NDUFB4,SHMT1,PGLS,PANK4,NT5C1A,NAXE	14/532
14_Member	GO Biological Processes	GO:0046034	ATP metabolic process	-5.44431	-2.90897	2027,3098,3099,3312,4621,4694,4704,4710	ENO3,HK1,HK2,HSPA8,MYH3,NDUFA1,NDUFA9,NDUFB4	8/159
14_Member	GO Biological Processes	GO:0072521	purine-containing compound metabolic process	-5.30977	-2.79332	2027,2181,3098,3099,3312,4621,4694,4704,4710,6470,25796,55229,84618	ENO3,ACSL3,HK1,HK2,HSPA8,MYH3,NDUFA1,NDUFA9,NDUFB4,SHMT1,PGLS,PANK4,NT5C1A	13/492
14_Member	GO Biological Processes	GO:0009205	purine ribonucleoside triphosphate metabolic process	-4.99524	-2.55682	2027,3098,3099,3312,4621,4694,4704,4710	ENO3,HK1,HK2,HSPA8,MYH3,NDUFA1,NDUFA9,NDUFB4	8/183
14_Member	GO Biological Processes	GO:0009150	purine ribonucleotide metabolic process	-4.91648	-2.48878	2027,2181,3098,3099,3312,4621,4694,4704,4710,55229,84618	ENO3,ACSL3,HK1,HK2,HSPA8,MYH3,NDUFA1,NDUFA9,NDUFB4,PANK4,NT5C1A	11/382
14_Member	GO Biological Processes	GO:0009144	purine nucleoside triphosphate metabolic process	-4.8934	-2.48131	2027,3098,3099,3312,4621,4694,4704,4710	ENO3,HK1,HK2,HSPA8,MYH3,NDUFA1,NDUFA9,NDUFB4	8/189
14_Member	GO Biological Processes	GO:0009199	ribonucleoside triphosphate metabolic process	-4.87679	-2.47587	2027,3098,3099,3312,4621,4694,4704,4710	ENO3,HK1,HK2,HSPA8,MYH3,NDUFA1,NDUFA9,NDUFB4	8/190
14_Member	GO Biological Processes	GO:0006163	purine nucleotide metabolic process	-4.8578	-2.46567	2027,2181,3098,3099,3312,4621,4694,4704,4710,25796,55229,84618	ENO3,ACSL3,HK1,HK2,HSPA8,MYH3,NDUFA1,NDUFA9,NDUFB4,PGLS,PANK4,NT5C1A	12/463
14_Member	GO Biological Processes	GO:0009259	ribonucleotide metabolic process	-4.71155	-2.36126	2027,2181,3098,3099,3312,4621,4694,4704,4710,55229,84618	ENO3,ACSL3,HK1,HK2,HSPA8,MYH3,NDUFA1,NDUFA9,NDUFB4,PANK4,NT5C1A	11/402
14_Member	GO Biological Processes	GO:0009141	nucleoside triphosphate metabolic process	-4.63901	-2.31869	2027,3098,3099,3312,4621,4694,4704,4710	ENO3,HK1,HK2,HSPA8,MYH3,NDUFA1,NDUFA9,NDUFB4	8/205
14_Member	GO Biological Processes	GO:0019693	ribose phosphate metabolic process	-4.57539	-2.25918	2027,2181,3098,3099,3312,4621,4694,4704,4710,55229,84618	ENO3,ACSL3,HK1,HK2,HSPA8,MYH3,NDUFA1,NDUFA9,NDUFB4,PANK4,NT5C1A	11/416
14_Member	GO Biological Processes	GO:0006091	generation of precursor metabolites and energy	-3.93568	-1.74029	2027,2235,3098,3099,4694,4704,4710,8604,25796,79611	ENO3,FECH,HK1,HK2,NDUFA1,NDUFA9,NDUFB4,SLC25A12,PGLS,ACSS3	10/408
14_Member	GO Cellular Components	GO:0098800	inner mitochondrial membrane protein complex	-3.48457	-1.40039	4694,4704,4710,10367,90550,92609	NDUFA1,NDUFA9,NDUFB4,MICU1,MCU,TIMM50	6/162
14_Member	GO Biological Processes	GO:0010257	NADH dehydrogenase complex assembly	-3.42758	-1.35791	4694,4704,4710,29078	NDUFA1,NDUFA9,NDUFB4,NDUFAF4	4/60
14_Member	GO Biological Processes	GO:0032981	mitochondrial respiratory chain complex I assembly	-3.42758	-1.35791	4694,4704,4710,29078	NDUFA1,NDUFA9,NDUFB4,NDUFAF4	4/60
14_Member	GO Biological Processes	GO:0090407	organophosphate biosynthetic process	-2.95181	-1.02191	2181,2224,3628,4694,4704,4710,6470,27440,55229,376497	ACSL3,FDPS,INPP1,NDUFA1,NDUFA9,NDUFB4,SHMT1,HDHD5,PANK4,SLC27A1	10/545
14_Member	GO Molecular Functions	GO:0008137	NADH dehydrogenase (ubiquinone) activity	-2.79336	-0.897452	4694,4704,4710	NDUFA1,NDUFA9,NDUFB4	3/41
14_Member	GO Molecular Functions	GO:0050136	NADH dehydrogenase (quinone) activity	-2.76297	-0.876301	4694,4704,4710	NDUFA1,NDUFA9,NDUFB4	3/42
14_Member	GO Molecular Functions	GO:0003954	NADH dehydrogenase activity	-2.70448	-0.827275	4694,4704,4710	NDUFA1,NDUFA9,NDUFB4	3/44
14_Member	GO Molecular Functions	GO:0003955	NAD(P)H dehydrogenase (quinone) activity	-2.6763	-0.809133	4694,4704,4710	NDUFA1,NDUFA9,NDUFB4	3/45
14_Member	GO Biological Processes	GO:0006120	mitochondrial electron transport, NADH to ubiquinone	-2.64881	-0.788734	4694,4704,4710	NDUFA1,NDUFA9,NDUFB4	3/46
14_Member	GO Biological Processes	GO:0072522	purine-containing compound biosynthetic process	-2.63946	-0.787909	2181,4694,4704,4710,6470,55229	ACSL3,NDUFA1,NDUFA9,NDUFB4,SHMT1,PANK4	6/236
14_Member	GO Biological Processes	GO:0033108	mitochondrial respiratory chain complex assembly	-2.58243	-0.750119	4694,4704,4710,29078	NDUFA1,NDUFA9,NDUFB4,NDUFAF4	4/101
14_Member	GO Cellular Components	GO:0005747	mitochondrial respiratory chain complex I	-2.52044	-0.716744	4694,4704,4710	NDUFA1,NDUFA9,NDUFB4	3/51
14_Member	GO Cellular Components	GO:0030964	NADH dehydrogenase complex	-2.52044	-0.716744	4694,4704,4710	NDUFA1,NDUFA9,NDUFB4	3/51
14_Member	GO Cellular Components	GO:0045271	respiratory chain complex I	-2.52044	-0.716744	4694,4704,4710	NDUFA1,NDUFA9,NDUFB4	3/51
14_Member	GO Biological Processes	GO:0009165	nucleotide biosynthetic process	-2.39217	-0.621195	2181,4694,4704,4710,6470,55229	ACSL3,NDUFA1,NDUFA9,NDUFB4,SHMT1,PANK4	6/265
14_Member	GO Molecular Functions	GO:0016655	oxidoreductase activity, acting on NAD(P)H, quinone or similar compound as acceptor	-2.38347	-0.620594	4694,4704,4710	NDUFA1,NDUFA9,NDUFB4	3/57
14_Member	GO Biological Processes	GO:1901293	nucleoside phosphate biosynthetic process	-2.37636	-0.615776	2181,4694,4704,4710,6470,55229	ACSL3,NDUFA1,NDUFA9,NDUFB4,SHMT1,PANK4	6/267
14_Member	GO Molecular Functions	GO:0022804	active transmembrane transporter activity	-2.3553	-0.598118	529,4694,4704,4710,8402,8604,29957,90550	ATP6V1E1,NDUFA1,NDUFA9,NDUFB4,SLC25A11,SLC25A12,SLC25A24,MCU	8/454
14_Member	GO Biological Processes	GO:0022904	respiratory electron transport chain	-2.35354	-0.597491	4694,4704,4710,8604	NDUFA1,NDUFA9,NDUFB4,SLC25A12	4/117
14_Member	GO Biological Processes	GO:0009152	purine ribonucleotide biosynthetic process	-2.3301	-0.578535	2181,4694,4704,4710,55229	ACSL3,NDUFA1,NDUFA9,NDUFB4,PANK4	5/191
14_Member	GO Biological Processes	GO:0042776	proton motive force-driven mitochondrial ATP synthesis	-2.24247	-0.509478	4694,4704,4710	NDUFA1,NDUFA9,NDUFB4	3/64
14_Member	GO Biological Processes	GO:0009260	ribonucleotide biosynthetic process	-2.1934	-0.469931	2181,4694,4704,4710,55229	ACSL3,NDUFA1,NDUFA9,NDUFB4,PANK4	5/206
14_Member	GO Molecular Functions	GO:0015453	oxidoreduction-driven active transmembrane transporter activity	-2.16937	-0.451109	4694,4704,4710	NDUFA1,NDUFA9,NDUFB4	3/68
14_Member	GO Biological Processes	GO:1901137	carbohydrate derivative biosynthetic process	-2.1566	-0.439372	2181,4694,4704,4710,6184,6185,6470,55229,56886	ACSL3,NDUFA1,NDUFA9,NDUFB4,RPN1,RPN2,SHMT1,PANK4,UGGT1	9/596
14_Member	GO Biological Processes	GO:0046390	ribose phosphate biosynthetic process	-2.13371	-0.420588	2181,4694,4704,4710,55229	ACSL3,NDUFA1,NDUFA9,NDUFB4,PANK4	5/213
14_Member	GO Biological Processes	GO:0015986	proton motive force-driven ATP synthesis	-2.08448	-0.381455	4694,4704,4710	NDUFA1,NDUFA9,NDUFB4	3/73
14_Member	GO Biological Processes	GO:0006164	purine nucleotide biosynthetic process	-2.01364	-0.323401	2181,4694,4704,4710,55229	ACSL3,NDUFA1,NDUFA9,NDUFB4,PANK4	5/228
15_Summary	GO Molecular Functions	GO:0036402	proteasome-activating activity	-5.45705	-2.91488	5700,5702,5705,70,529,2181,3312,4619,4621,6059,7520,10131,55210,376497,722,8451,9554,10399,131377,1915,2768,4528,9927,10059,89941,27244,28960	PSMC1,PSMC3,PSMC5,ACTC1,ATP6V1E1,ACSL3,HSPA8,MYH1,MYH3,ABCE1,XRCC5,TRAP1,ATAD3A,SLC27A1,C4BPA,CUL4A,SEC22B,RACK1,KLHL40,EEF1A1,GNA12,MTIF2,MFN2,DNM1L,RHOT2,SESN1,DCPS	27/-
15_Member	GO Molecular Functions	GO:0036402	proteasome-activating activity	-5.45705	-2.91488	5700,5702,5705	PSMC1,PSMC3,PSMC5	3/6
15_Member	GO Molecular Functions	GO:0140657	ATP-dependent activity	-5.27138	-2.76851	70,529,2181,3312,4619,4621,5700,5702,5705,6059,7520,10131,55210,376497	ACTC1,ATP6V1E1,ACSL3,HSPA8,MYH1,MYH3,PSMC1,PSMC3,PSMC5,ABCE1,XRCC5,TRAP1,ATAD3A,SLC27A1	14/575
15_Member	GO Biological Processes	GO:0045732	positive regulation of protein catabolic process	-4.68493	-2.34774	722,5700,5702,5705,8451,9554,10399,131377	C4BPA,PSMC1,PSMC3,PSMC5,CUL4A,SEC22B,RACK1,KLHL40	8/202
15_Member	GO Molecular Functions	GO:0017111	ribonucleoside triphosphate phosphatase activity	-4.64749	-2.32301	1915,2768,3312,4528,4621,5700,5702,5705,6059,7520,9927,10059,10131,55210,89941	EEF1A1,GNA12,HSPA8,MTIF2,MYH3,PSMC1,PSMC3,PSMC5,ABCE1,XRCC5,MFN2,DNM1L,TRAP1,ATAD3A,RHOT2	15/743
15_Member	GO Cellular Components	GO:0008540	proteasome regulatory particle, base subcomplex	-4.42651	-2.12639	5700,5702,5705	PSMC1,PSMC3,PSMC5	3/12
15_Member	GO Biological Processes	GO:1901800	positive regulation of proteasomal protein catabolic process	-3.40527	-1.35077	5700,5702,5705,10399,131377	PSMC1,PSMC3,PSMC5,RACK1,KLHL40	5/109
15_Member	GO Molecular Functions	GO:0016887	ATP hydrolysis activity	-3.2244	-1.21126	3312,4621,5700,5702,5705,6059,7520,10131,55210	HSPA8,MYH3,PSMC1,PSMC3,PSMC5,ABCE1,XRCC5,TRAP1,ATAD3A	9/413
15_Member	GO Biological Processes	GO:1903052	positive regulation of proteolysis involved in protein catabolic process	-3.04237	-1.08467	5700,5702,5705,10399,131377	PSMC1,PSMC3,PSMC5,RACK1,KLHL40	5/131
15_Member	GO Biological Processes	GO:0009896	positive regulation of catabolic process	-2.55834	-0.734019	722,5700,5702,5705,8451,9554,10399,27244,28960,131377	C4BPA,PSMC1,PSMC3,PSMC5,CUL4A,SEC22B,RACK1,SESN1,DCPS,KLHL40	10/617
16_Summary	GO Cellular Components	GO:0005925	focal adhesion	-5.27117	-2.76851	60,70,81,823,824,2768,3312,3482,5239,5605,6146,91624	ACTB,ACTC1,ACTN4,CAPN1,CAPN2,GNA12,HSPA8,IGF2R,PGM5,MAP2K2,RPL22,NEXN	12/-
16_Member	GO Cellular Components	GO:0005925	focal adhesion	-5.27117	-2.76851	60,70,81,823,824,2768,3312,3482,5239,5605,6146,91624	ACTB,ACTC1,ACTN4,CAPN1,CAPN2,GNA12,HSPA8,IGF2R,PGM5,MAP2K2,RPL22,NEXN	12/421
16_Member	GO Cellular Components	GO:0030055	cell-substrate junction	-5.16829	-2.70184	60,70,81,823,824,2768,3312,3482,5239,5605,6146,91624	ACTB,ACTC1,ACTN4,CAPN1,CAPN2,GNA12,HSPA8,IGF2R,PGM5,MAP2K2,RPL22,NEXN	12/431
17_Summary	GO Biological Processes	GO:0070585	protein localization to mitochondrion	-5.10761	-2.65259	3098,3099,9512,9927,10059,92609,3192,3312,5566,7514,7520,8239,10938,387680	HK1,HK2,PMPCB,MFN2,DNM1L,TIMM50,HNRNPU,HSPA8,PRKACA,XPO1,XRCC5,USP9X,EHD1,WASHC2A	14/-
17_Member	GO Biological Processes	GO:0070585	protein localization to mitochondrion	-5.10761	-2.65259	3098,3099,9512,9927,10059,92609	HK1,HK2,PMPCB,MFN2,DNM1L,TIMM50	6/83
17_Member	GO Biological Processes	GO:0072655	establishment of protein localization to mitochondrion	-4.22524	-1.95191	3098,3099,9512,9927,92609	HK1,HK2,PMPCB,MFN2,TIMM50	5/73
17_Member	GO Biological Processes	GO:0033365	protein localization to organelle	-4.03359	-1.81355	3098,3099,3192,3312,5566,7514,7520,8239,9512,9927,10059,10938,92609,387680	HK1,HK2,HNRNPU,HSPA8,PRKACA,XPO1,XRCC5,USP9X,PMPCB,MFN2,DNM1L,EHD1,TIMM50,WASHC2A	14/746
17_Member	GO Biological Processes	GO:0072594	establishment of protein localization to organelle	-2.42665	-0.648621	3098,3099,3312,8239,9512,9927,92609	HK1,HK2,HSPA8,USP9X,PMPCB,MFN2,TIMM50	7/348
17_Member	GO Biological Processes	GO:0006626	protein targeting to mitochondrion	-2.28094	-0.541487	9512,9927,92609	PMPCB,MFN2,TIMM50	3/62
18_Summary	GO Biological Processes	GO:0019725	cellular homeostasis	-5.0973	-2.64788	529,817,1760,3098,3099,5566,6261,9373,10367,10399,25932,79714,89941,90550,201140,2038,2235,4694,4704,4710	ATP6V1E1,CAMK2D,DMPK,HK1,HK2,PRKACA,RYR1,PLAA,MICU1,RACK1,CLIC4,CCDC51,RHOT2,MCU,DHRS7C,EPB42,FECH,NDUFA1,NDUFA9,NDUFB4	20/-
18_Member	GO Biological Processes	GO:0019725	cellular homeostasis	-5.0973	-2.64788	529,817,1760,3098,3099,5566,6261,9373,10367,10399,25932,79714,89941,90550,201140	ATP6V1E1,CAMK2D,DMPK,HK1,HK2,PRKACA,RYR1,PLAA,MICU1,RACK1,CLIC4,CCDC51,RHOT2,MCU,DHRS7C	15/680
18_Member	GO Biological Processes	GO:0006874	intracellular calcium ion homeostasis	-3.82961	-1.66418	817,1760,5566,6261,10367,90550,201140	CAMK2D,DMPK,PRKACA,RYR1,MICU1,MCU,DHRS7C	7/200
18_Member	GO Biological Processes	GO:0055074	calcium ion homeostasis	-3.49417	-1.40039	817,1760,5566,6261,10367,90550,201140	CAMK2D,DMPK,PRKACA,RYR1,MICU1,MCU,DHRS7C	7/227
18_Member	GO Biological Processes	GO:0055082	intracellular chemical homeostasis	-3.36538	-1.32272	817,1760,3098,3099,5566,6261,10367,10399,25932,90550,201140	CAMK2D,DMPK,HK1,HK2,PRKACA,RYR1,MICU1,RACK1,CLIC4,MCU,DHRS7C	11/572
18_Member	GO Biological Processes	GO:0055080	monoatomic cation homeostasis	-3.25575	-1.24057	817,1760,2038,2235,5566,6261,10367,25932,90550,201140	CAMK2D,DMPK,EPB42,FECH,PRKACA,RYR1,MICU1,CLIC4,MCU,DHRS7C	10/497
18_Member	GO Biological Processes	GO:0050801	monoatomic ion homeostasis	-3.18928	-1.18222	817,1760,2038,2235,5566,6261,10367,25932,90550,201140	CAMK2D,DMPK,EPB42,FECH,PRKACA,RYR1,MICU1,CLIC4,MCU,DHRS7C	10/507
18_Member	GO Cellular Components	GO:0034704	calcium channel complex	-3.17237	-1.16931	5566,6261,10367,90550	PRKACA,RYR1,MICU1,MCU	4/70
18_Member	GO Biological Processes	GO:0010880	regulation of release of sequestered calcium ion into cytosol by sarcoplasmic reticulum	-3.15044	-1.15975	817,5566,201140	CAMK2D,PRKACA,DHRS7C	3/31
18_Member	GO Biological Processes	GO:0098771	inorganic ion homeostasis	-3.10042	-1.12626	817,1760,2038,2235,5566,6261,10367,90550,201140	CAMK2D,DMPK,EPB42,FECH,PRKACA,RYR1,MICU1,MCU,DHRS7C	9/430
18_Member	GO Cellular Components	GO:1902495	transmembrane transporter complex	-3.00983	-1.06277	4694,4704,4710,5566,6261,10367,25932,79714,90550	NDUFA1,NDUFA9,NDUFB4,PRKACA,RYR1,MICU1,CLIC4,CCDC51,MCU	9/443
18_Member	GO Cellular Components	GO:1990351	transporter complex	-2.83237	-0.927022	4694,4704,4710,5566,6261,10367,25932,79714,90550	NDUFA1,NDUFA9,NDUFB4,PRKACA,RYR1,MICU1,CLIC4,CCDC51,MCU	9/470
18_Member	GO Biological Processes	GO:0030003	intracellular monoatomic cation homeostasis	-2.53966	-0.725172	817,1760,5566,6261,10367,25932,90550,201140	CAMK2D,DMPK,PRKACA,RYR1,MICU1,CLIC4,MCU,DHRS7C	8/423
18_Member	GO Biological Processes	GO:0006873	intracellular monoatomic ion homeostasis	-2.48431	-0.686868	817,1760,5566,6261,10367,25932,90550,201140	CAMK2D,DMPK,PRKACA,RYR1,MICU1,CLIC4,MCU,DHRS7C	8/432
18_Member	GO Cellular Components	GO:0034703	cation channel complex	-2.21091	-0.482179	5566,6261,10367,79714,90550	PRKACA,RYR1,MICU1,CCDC51,MCU	5/204
18_Member	GO Biological Processes	GO:0051282	regulation of sequestering of calcium ion	-2.09199	-0.386961	817,5566,6261,201140	CAMK2D,PRKACA,RYR1,DHRS7C	4/139
19_Summary	GO Cellular Components	GO:0031968	organelle outer membrane	-4.90065	-2.48342	1760,2181,3098,3099,9927,10059,10128,89941,192111,81,6059,7320,7514,8615,29109	DMPK,ACSL3,HK1,HK2,MFN2,DNM1L,LRPPRC,RHOT2,PGAM5,ACTN4,ABCE1,UBE2B,XPO1,USO1,FHOD1	15/-
19_Member	GO Cellular Components	GO:0031968	organelle outer membrane	-4.90065	-2.48342	1760,2181,3098,3099,9927,10059,10128,89941,192111	DMPK,ACSL3,HK1,HK2,MFN2,DNM1L,LRPPRC,RHOT2,PGAM5	9/248
19_Member	GO Cellular Components	GO:0019867	outer membrane	-4.87291	-2.47587	1760,2181,3098,3099,9927,10059,10128,89941,192111	DMPK,ACSL3,HK1,HK2,MFN2,DNM1L,LRPPRC,RHOT2,PGAM5	9/250
19_Member	GO Cellular Components	GO:0005741	mitochondrial outer membrane	-4.43455	-2.13046	1760,2181,3098,3099,9927,10059,89941,192111	DMPK,ACSL3,HK1,HK2,MFN2,DNM1L,RHOT2,PGAM5	8/219
19_Member	GO Biological Processes	GO:0051646	mitochondrion localization	-3.73434	-1.59979	9927,10059,10128,89941	MFN2,DNM1L,LRPPRC,RHOT2	4/50
19_Member	GO Biological Processes	GO:0051654	establishment of mitochondrion localization	-3.15044	-1.15975	10059,10128,89941	DNM1L,LRPPRC,RHOT2	3/31
19_Member	GO Biological Processes	GO:0051640	organelle localization	-2.9878	-1.04596	81,6059,7320,7514,8615,9927,10059,10128,29109,89941	ACTN4,ABCE1,UBE2B,XPO1,USO1,MFN2,DNM1L,LRPPRC,FHOD1,RHOT2	10/539
19_Member	GO Biological Processes	GO:0051656	establishment of organelle localization	-2.64203	-0.787909	81,6059,7320,7514,10059,10128,29109,89941	ACTN4,ABCE1,UBE2B,XPO1,DNM1L,LRPPRC,FHOD1,RHOT2	8/407
20_Summary	GO Biological Processes	GO:0051259	protein complex oligomerization	-4.84542	-2.45815	6261,6470,10059,10367,10938,30844,51074,83862,90550,81,823,824,3697,8604,29957,89941	RYR1,SHMT1,DNM1L,MICU1,EHD1,EHD4,APIP,TMEM120A,MCU,ACTN4,CAPN1,CAPN2,ITIH1,SLC25A12,SLC25A24,RHOT2	16/-
20_Member	GO Biological Processes	GO:0051259	protein complex oligomerization	-4.84542	-2.45815	6261,6470,10059,10367,10938,30844,51074,83862,90550	RYR1,SHMT1,DNM1L,MICU1,EHD1,EHD4,APIP,TMEM120A,MCU	9/252
20_Member	GO Biological Processes	GO:0051260	protein homooligomerization	-3.92531	-1.73609	6261,6470,10367,10938,30844,51074,83862	RYR1,SHMT1,MICU1,EHD1,EHD4,APIP,TMEM120A	7/193
20_Member	GO Molecular Functions	GO:0005509	calcium ion binding	-2.67498	-0.809133	81,823,824,3697,6261,8604,10367,10938,29957,30844,89941	ACTN4,CAPN1,CAPN2,ITIH1,RYR1,SLC25A12,MICU1,EHD1,SLC25A24,EHD4,RHOT2	11/697

## Sheet: Metascape GO-MCODE downRPs
Name	Category	CategoryID	GO	Description	PARENT_GO	LogP	Enrichment	Z-score	#TotalGeneInLibrary	#GeneInGO	#GeneInHitList	#GeneInGOAndHitList	%InGO	STDV %InGO	GeneID	Hits	Log(q-value)
MyList	GO Cellular Components	20	GO:0031966	mitochondrial membrane		-18	7.7	13	30293	762	154	30	19	3.2	1760|2181|2235|3098|3099|4694|4704|4710|8402|8604|9512|9927|10059|10131|10240|10367|28973|29078|29088|29957|55210|63931|79714|84270|89941|90550|92609|192111|197257|376497	DMPK|ACSL3|FECH|HK1|HK2|NDUFA1|NDUFA9|NDUFB4|SLC25A11|SLC25A12|PMPCB|MFN2|DNM1L|TRAP1|MRPS31|MICU1|MRPS18B|NDUFAF4|MRPL15|SLC25A24|ATAD3A|MRPS14|CCDC51|CARD19|RHOT2|MCU|TIMM50|PGAM5|LDHD|SLC27A1	-13
MyList	GO Cellular Components	20	GO:0030016	myofibril		-14	14	14	30293	239	154	17	11	2.5	70|81|286|4604|4606|4608|4619|4621|5239|5525|6138|6261|6711|11080|11344|91624|146862	ACTC1|ACTN4|ANK1|MYBPC1|MYBPC2|MYBPH|MYH1|MYH3|PGM5|PPP2R5A|RPL15|RYR1|SPTBN1|DNAJB4|TWF2|NEXN|UNC45B	-10
MyList	GO Cellular Components	20	GO:0019866	organelle inner membrane		-14	8.2	12	30293	554	154	23	15	2.9	2235|4694|4704|4710|8402|8604|9512|10128|10131|10240|10367|28973|29078|29088|29957|55210|63931|79714|90550|92609|192111|197257|376497	FECH|NDUFA1|NDUFA9|NDUFB4|SLC25A11|SLC25A12|PMPCB|LRPPRC|TRAP1|MRPS31|MICU1|MRPS18B|NDUFAF4|MRPL15|SLC25A24|ATAD3A|MRPS14|CCDC51|MCU|TIMM50|PGAM5|LDHD|SLC27A1	-10
MyList	GO Cellular Components	20	GO:0005743	mitochondrial inner membrane		-14	8.7	12	30293	497	154	22	14	2.8	2235|4694|4704|4710|8402|8604|9512|10131|10240|10367|28973|29078|29088|29957|55210|63931|79714|90550|92609|192111|197257|376497	FECH|NDUFA1|NDUFA9|NDUFB4|SLC25A11|SLC25A12|PMPCB|TRAP1|MRPS31|MICU1|MRPS18B|NDUFAF4|MRPL15|SLC25A24|ATAD3A|MRPS14|CCDC51|MCU|TIMM50|PGAM5|LDHD|SLC27A1	-10
MyList	GO Cellular Components	20	GO:0043292	contractile fiber		-14	13	14	30293	249	154	17	11	2.5	70|81|286|4604|4606|4608|4619|4621|5239|5525|6138|6261|6711|11080|11344|91624|146862	ACTC1|ACTN4|ANK1|MYBPC1|MYBPC2|MYBPH|MYH1|MYH3|PGM5|PPP2R5A|RPL15|RYR1|SPTBN1|DNAJB4|TWF2|NEXN|UNC45B	-10
MyList	GO Cellular Components	20	GO:0030017	sarcomere		-14	14	14	30293	219	154	16	10	2.5	70|81|286|4604|4606|4608|4619|4621|5239|5525|6138|6261|6711|11080|91624|146862	ACTC1|ACTN4|ANK1|MYBPC1|MYBPC2|MYBPH|MYH1|MYH3|PGM5|PPP2R5A|RPL15|RYR1|SPTBN1|DNAJB4|NEXN|UNC45B	-10
MyList	GO Cellular Components	20	GO:0031672	A band		-12	45	20	30293	39	154	9	5.8	1.9	286|4604|4606|4608|4619|5525|6138|6711|146862	ANK1|MYBPC1|MYBPC2|MYBPH|MYH1|PPP2R5A|RPL15|SPTBN1|UNC45B	-9.1
MyList	GO Cellular Components	20	GO:0015629	actin cytoskeleton		-12	7.7	11	30293	509	154	20	13	2.7	60|70|81|824|830|1915|4619|4621|5239|6455|6710|6711|9948|11344|25932|29109|91624|345651|653269|728378	ACTB|ACTC1|ACTN4|CAPN2|CAPZA2|EEF1A1|MYH1|MYH3|PGM5|SH3GL1|SPTB|SPTBN1|WDR1|TWF2|CLIC4|FHOD1|NEXN|ACTBL2|POTEI|POTEF	-8.4
MyList	GO Biological Processes	19	GO:0030036	actin cytoskeleton organization	19_GO:0009987 cellular process	-11	7.3	11	30293	542	154	20	13	2.7	60|70|81|830|4604|4606|4608|4621|5239|5592|6710|6711|9948|11344|29109|84193|89941|345651|653269|728378	ACTB|ACTC1|ACTN4|CAPZA2|MYBPC1|MYBPC2|MYBPH|MYH3|PGM5|PRKG1|SPTB|SPTBN1|WDR1|TWF2|FHOD1|SETD3|RHOT2|ACTBL2|POTEI|POTEF	-8
MyList	GO Biological Processes	19	GO:0030029	actin filament-based process	19_GO:0009987 cellular process	-11	6.7	10	30293	612	154	21	14	2.8	60|70|81|817|830|4604|4606|4608|4621|5239|5592|6710|6711|9948|11344|29109|84193|89941|345651|653269|728378	ACTB|ACTC1|ACTN4|CAMK2D|CAPZA2|MYBPC1|MYBPC2|MYBPH|MYH3|PGM5|PRKG1|SPTB|SPTBN1|WDR1|TWF2|FHOD1|SETD3|RHOT2|ACTBL2|POTEI|POTEF	-8
MyList	GO Cellular Components	20	GO:0005838	proteasome regulatory particle		-11	66	21	30293	21	154	7	4.5	1.7	5700|5702|5705|5709|5718|5719|11047	PSMC1|PSMC3|PSMC5|PSMD3|PSMD12|PSMD13|ADRM1	-7.9
MyList	GO Cellular Components	20	GO:0022624	proteasome accessory complex		-11	57	20	30293	24	154	7	4.5	1.7	5700|5702|5705|5709|5718|5719|11047	PSMC1|PSMC3|PSMC5|PSMD3|PSMD12|PSMD13|ADRM1	-7.5
MyList	GO Cellular Components	20	GO:1905369	endopeptidase complex		-9.2	21	13	30293	86	154	9	5.8	1.9	823|824|5700|5702|5705|5709|5718|5719|11047	CAPN1|CAPN2|PSMC1|PSMC3|PSMC5|PSMD3|PSMD12|PSMD13|ADRM1	-6.2
MyList	GO Biological Processes	19	GO:0055001	muscle cell development	19_GO:0032502 developmental process	-8.8	12	11	30293	174	154	11	7.1	2.1	70|81|3192|4604|4606|4608|4621|5239|5592|6261|9948	ACTC1|ACTN4|HNRNPU|MYBPC1|MYBPC2|MYBPH|MYH3|PGM5|PRKG1|RYR1|WDR1	-5.9
MyList	GO Cellular Components	20	GO:0005954	calcium- and calmodulin-dependent protein kinase complex		-8.5	1.6e+02	25	30293	5	154	4	2.6	1.3	815|816|817|818	CAMK2A|CAMK2B|CAMK2D|CAMK2G	-5.6
MyList	GO Cellular Components	20	GO:0030863	cortical cytoskeleton		-8.5	17	12	30293	104	154	9	5.8	1.9	60|81|824|830|1915|2038|6710|6711|9948	ACTB|ACTN4|CAPN2|CAPZA2|EEF1A1|EPB42|SPTB|SPTBN1|WDR1	-5.6
MyList	GO Cellular Components	20	GO:0031430	M band		-8.4	44	16	30293	27	154	6	3.9	1.6	286|4604|4606|4608|5525|6711	ANK1|MYBPC1|MYBPC2|MYBPH|PPP2R5A|SPTBN1	-5.5
MyList	GO Cellular Components	20	GO:0016529	sarcoplasmic reticulum		-8.3	21	12	30293	75	154	8	5.2	1.8	286|816|817|818|1760|3099|6261|123722	ANK1|CAMK2B|CAMK2D|CAMK2G|DMPK|HK2|RYR1|FSD2	-5.5
MyList	GO Molecular Functions	21	GO:0003779	actin binding		-8.1	6.8	8.7	30293	437	154	15	9.7	2.4	81|816|830|3192|4604|4606|4619|4621|6710|6711|9948|11344|29109|84193|91624	ACTN4|CAMK2B|CAPZA2|HNRNPU|MYBPC1|MYBPC2|MYH1|MYH3|SPTB|SPTBN1|WDR1|TWF2|FHOD1|SETD3|NEXN	-5.3
MyList	GO Biological Processes	19	GO:0006518	peptide metabolic process	19_GO:0008152 metabolic process	-8	6.1	8.4	30293	515	154	16	10	2.5	1615|1915|4528|6059|6138|6146|9045|9255|9520|10240|10399|23549|28973|29088|57470|63931	DARS1|EEF1A1|MTIF2|ABCE1|RPL15|RPL22|RPL14|AIMP1|NPEPPS|MRPS31|RACK1|DNPEP|MRPS18B|MRPL15|LRRC47|MRPS14	-5.3
MyList	GO Cellular Components	20	GO:1905368	peptidase complex		-7.9	15	11	30293	122	154	9	5.8	1.9	823|824|5700|5702|5705|5709|5718|5719|11047	CAPN1|CAPN2|PSMC1|PSMC3|PSMC5|PSMD3|PSMD12|PSMD13|ADRM1	-5.2
MyList	GO Biological Processes	19	GO:0006412	translation	19_GO:0008152 metabolic process	-7.8	7	8.6	30293	393	154	14	9.1	2.3	1615|1915|4528|6059|6138|6146|9045|9255|10240|10399|28973|29088|57470|63931	DARS1|EEF1A1|MTIF2|ABCE1|RPL15|RPL22|RPL14|AIMP1|MRPS31|RACK1|MRPS18B|MRPL15|LRRC47|MRPS14	-5.1
MyList	GO Cellular Components	20	GO:0008541	proteasome regulatory particle, lid subcomplex		-7.7	1.1e+02	21	30293	7	154	4	2.6	1.3	5709|5718|5719|11047	PSMD3|PSMD12|PSMD13|ADRM1	-5
MyList	GO Biological Processes	19	GO:0051146	striated muscle cell differentiation	19_GO:0032502 developmental process	-7.6	9.6	9.3	30293	225	154	11	7.1	2.1	70|824|3192|4604|4606|4608|4621|5239|5592|6261|9948	ACTC1|CAPN2|HNRNPU|MYBPC1|MYBPC2|MYBPH|MYH3|PGM5|PRKG1|RYR1|WDR1	-5
MyList	GO Cellular Components	20	GO:0016528	sarcoplasm		-7.6	17	11	30293	93	154	8	5.2	1.8	286|816|817|818|1760|3099|6261|123722	ANK1|CAMK2B|CAMK2D|CAMK2G|DMPK|HK2|RYR1|FSD2	-4.9
MyList	GO Cellular Components	20	GO:0000502	proteasome complex		-7.5	22	12	30293	62	154	7	4.5	1.7	5700|5702|5705|5709|5718|5719|11047	PSMC1|PSMC3|PSMC5|PSMD3|PSMD12|PSMD13|ADRM1	-4.9
MyList	GO Biological Processes	19	GO:0042692	muscle cell differentiation	19_GO:0032502 developmental process	-7.5	8.2	8.8	30293	287	154	12	7.8	2.2	70|81|824|3192|4604|4606|4608|4621|5239|5592|6261|9948	ACTC1|ACTN4|CAPN2|HNRNPU|MYBPC1|MYBPC2|MYBPH|MYH3|PGM5|PRKG1|RYR1|WDR1	-4.9
MyList	GO Cellular Components	20	GO:0005759	mitochondrial matrix		-7.5	6	8	30293	488	154	15	9.7	2.4	2235|4704|6059|9512|10128|10131|10240|27034|28973|29088|55210|57805|63931|79611|128240	FECH|NDUFA9|ABCE1|PMPCB|LRPPRC|TRAP1|MRPS31|ACAD8|MRPS18B|MRPL15|ATAD3A|CCAR2|MRPS14|ACSS3|NAXE	-4.9
MyList	GO Biological Processes	19	GO:0006839	mitochondrial transport	19_GO:0051179 localization	-7.5	11	9.5	30293	181	154	10	6.5	2	815|3099|8604|9512|10367|29957|79714|89941|90550|92609	CAMK2A|HK2|SLC25A12|PMPCB|MICU1|SLC25A24|CCDC51|RHOT2|MCU|TIMM50	-4.9
MyList	GO Biological Processes	19	GO:0043043	peptide biosynthetic process	19_GO:0008152 metabolic process	-7.4	6.5	8.2	30293	422	154	14	9.1	2.3	1615|1915|4528|6059|6138|6146|9045|9255|10240|10399|28973|29088|57470|63931	DARS1|EEF1A1|MTIF2|ABCE1|RPL15|RPL22|RPL14|AIMP1|MRPS31|RACK1|MRPS18B|MRPL15|LRRC47|MRPS14	-4.8
MyList	GO Biological Processes	19	GO:0042176	regulation of protein catabolic process	19_GO:0008152 metabolic process	-7.4	7.1	8.3	30293	360	154	13	8.4	2.2	1915|2768|5566|5700|5702|5705|5709|7514|8239|8451|9554|10399|57805	EEF1A1|GNA12|PRKACA|PSMC1|PSMC3|PSMC5|PSMD3|XPO1|USP9X|CUL4A|SEC22B|RACK1|CCAR2	-4.8
MyList	GO Cellular Components	20	GO:0031674	I band		-7.2	12	9.7	30293	145	154	9	5.8	1.9	70|81|286|5239|5525|6261|11080|91624|146862	ACTC1|ACTN4|ANK1|PGM5|PPP2R5A|RYR1|DNAJB4|NEXN|UNC45B	-4.7
MyList	GO Biological Processes	19	GO:0030239	myofibril assembly	19_GO:0032502 developmental process	-7.2	20	11	30293	70	154	7	4.5	1.7	70|4604|4606|4608|4621|5239|9948	ACTC1|MYBPC1|MYBPC2|MYBPH|MYH3|PGM5|WDR1	-4.6
MyList	GO Biological Processes	19	GO:0055002	striated muscle cell development	19_GO:0032502 developmental process	-7.1	19	11	30293	72	154	7	4.5	1.7	70|4604|4606|4608|4621|5239|9948	ACTC1|MYBPC1|MYBPC2|MYBPH|MYH3|PGM5|WDR1	-4.6
MyList	GO Biological Processes	19	GO:0010498	proteasomal protein catabolic process	19_GO:0008152 metabolic process	-7	6.6	8	30293	386	154	13	8.4	2.2	5700|5702|5705|5709|5718|5719|7320|7323|8451|9373|11047|11160|56886	PSMC1|PSMC3|PSMC5|PSMD3|PSMD12|PSMD13|UBE2B|UBE2D3|CUL4A|PLAA|ADRM1|ERLIN2|UGGT1	-4.5
MyList	GO Molecular Functions	21	GO:0005200	structural constituent of cytoskeleton		-6.9	14	9.9	30293	112	154	8	5.2	1.8	60|286|2038|6710|6711|345651|653269|728378	ACTB|ANK1|EPB42|SPTB|SPTBN1|ACTBL2|POTEI|POTEF	-4.5
MyList	GO Molecular Functions	21	GO:0051015	actin filament binding		-6.9	9.5	8.8	30293	207	154	10	6.5	2	81|830|4619|4621|6710|6711|9948|11344|29109|91624	ACTN4|CAPZA2|MYH1|MYH3|SPTB|SPTBN1|WDR1|TWF2|FHOD1|NEXN	-4.5
MyList	GO Cellular Components	20	GO:0032982	myosin filament		-6.9	41	14	30293	24	154	5	3.2	1.4	4604|4606|4608|4619|4621	MYBPC1|MYBPC2|MYBPH|MYH1|MYH3	-4.5
MyList	GO Molecular Functions	21	GO:0098973	structural constituent of postsynaptic actin cytoskeleton		-6.9	79	18	30293	10	154	4	2.6	1.3	60|345651|653269|728378	ACTB|ACTBL2|POTEI|POTEF	-4.4
MyList	GO Biological Processes	19	GO:0043604	amide biosynthetic process	19_GO:0008152 metabolic process	-6.9	5.4	7.4	30293	546	154	15	9.7	2.4	1615|1915|2181|4528|6059|6138|6146|9045|9255|10240|10399|28973|29088|57470|63931	DARS1|EEF1A1|ACSL3|MTIF2|ABCE1|RPL15|RPL22|RPL14|AIMP1|MRPS31|RACK1|MRPS18B|MRPL15|LRRC47|MRPS14	-4.4
MyList	GO Biological Processes	19	GO:0030163	protein catabolic process	19_GO:0008152 metabolic process	-6.9	4.7	7.2	30293	710	154	17	11	2.5	824|3312|5700|5702|5705|5709|5718|5719|7320|7323|8239|8451|9373|10072|11047|11160|56886	CAPN2|HSPA8|PSMC1|PSMC3|PSMC5|PSMD3|PSMD12|PSMD13|UBE2B|UBE2D3|USP9X|CUL4A|PLAA|DPP3|ADRM1|ERLIN2|UGGT1	-4.4
MyList	GO Cellular Components	20	GO:0048471	perinuclear region of cytoplasm		-6.6	4.5	7	30293	736	154	17	11	2.5	81|824|2181|3482|5566|5605|6311|8615|10059|10128|10399|10938|11344|25932|30844|123722|146862	ACTN4|CAPN2|ACSL3|IGF2R|PRKACA|MAP2K2|ATXN2|USO1|DNM1L|LRPPRC|RACK1|EHD1|TWF2|CLIC4|EHD4|FSD2|UNC45B	-4.2
MyList	GO Biological Processes	19	GO:0043161	proteasome-mediated ubiquitin-dependent protein catabolic process	19_GO:0008152 metabolic process	-6.5	6.6	7.6	30293	357	154	12	7.8	2.2	5700|5702|5705|5709|5718|5719|7320|7323|8451|9373|11047|11160	PSMC1|PSMC3|PSMC5|PSMD3|PSMD12|PSMD13|UBE2B|UBE2D3|CUL4A|PLAA|ADRM1|ERLIN2	-4.1
MyList	GO Cellular Components	20	GO:0030018	Z disc		-6.4	12	9	30293	131	154	8	5.2	1.8	81|286|5239|5525|6261|11080|91624|146862	ACTN4|ANK1|PGM5|PPP2R5A|RYR1|DNAJB4|NEXN|UNC45B	-4.1
MyList	GO Biological Processes	19	GO:0051603	proteolysis involved in protein catabolic process	19_GO:0008152 metabolic process	-6.4	4.9	6.9	30293	598	154	15	9.7	2.4	824|5700|5702|5705|5709|5718|5719|7320|7323|8239|8451|9373|11047|11160|56886	CAPN2|PSMC1|PSMC3|PSMC5|PSMD3|PSMD12|PSMD13|UBE2B|UBE2D3|USP9X|CUL4A|PLAA|ADRM1|ERLIN2|UGGT1	-4
MyList	GO Biological Processes	19	GO:0055086	nucleobase-containing small molecule metabolic process	19_GO:0008152 metabolic process	-6.3	4.9	6.9	30293	599	154	15	9.7	2.4	2027|2181|3098|3099|3312|4621|4694|4704|4710|6470|25796|55229|56886|84618|128240	ENO3|ACSL3|HK1|HK2|HSPA8|MYH3|NDUFA1|NDUFA9|NDUFB4|SHMT1|PGLS|PANK4|UGGT1|NT5C1A|NAXE	-4
MyList	GO Cellular Components	20	GO:0098798	mitochondrial protein-containing complex		-6.3	7.1	7.6	30293	305	154	11	7.1	2.1	4694|4704|4710|9512|10240|10367|28973|29088|63931|90550|92609	NDUFA1|NDUFA9|NDUFB4|PMPCB|MRPS31|MICU1|MRPS18B|MRPL15|MRPS14|MCU|TIMM50	-4
MyList	GO Molecular Functions	21	GO:0031625	ubiquitin protein ligase binding		-6.3	7.1	7.6	30293	305	154	11	7.1	2.1	3312|5566|7320|7323|7520|8451|9927|10059|10128|11160|55611	HSPA8|PRKACA|UBE2B|UBE2D3|XRCC5|CUL4A|MFN2|DNM1L|LRPPRC|ERLIN2|OTUB1	-4
MyList	GO Biological Processes	19	GO:0009117	nucleotide metabolic process	19_GO:0008152 metabolic process	-6.3	5.3	7	30293	524	154	14	9.1	2.3	2027|2181|3098|3099|3312|4621|4694|4704|4710|6470|25796|55229|84618|128240	ENO3|ACSL3|HK1|HK2|HSPA8|MYH3|NDUFA1|NDUFA9|NDUFB4|SHMT1|PGLS|PANK4|NT5C1A|NAXE	-4
MyList	GO Cellular Components	20	GO:0005938	cell cortex		-6.3	7	7.6	30293	308	154	11	7.1	2.1	60|81|824|830|1915|2038|6261|6710|6711|9948|728378	ACTB|ACTN4|CAPN2|CAPZA2|EEF1A1|EPB42|RYR1|SPTB|SPTBN1|WDR1|POTEF	-4
MyList	GO Biological Processes	19	GO:0061136	regulation of proteasomal protein catabolic process	19_GO:0008152 metabolic process	-6.2	9.4	8.2	30293	189	154	9	5.8	1.9	2768|5566|5700|5702|5705|7514|8239|10399|57805	GNA12|PRKACA|PSMC1|PSMC3|PSMC5|XPO1|USP9X|RACK1|CCAR2	-3.9
MyList	GO Biological Processes	19	GO:0006753	nucleoside phosphate metabolic process	19_GO:0008152 metabolic process	-6.2	5.2	6.9	30293	532	154	14	9.1	2.3	2027|2181|3098|3099|3312|4621|4694|4704|4710|6470|25796|55229|84618|128240	ENO3|ACSL3|HK1|HK2|HSPA8|MYH3|NDUFA1|NDUFA9|NDUFB4|SHMT1|PGLS|PANK4|NT5C1A|NAXE	-3.9
MyList	GO Cellular Components	20	GO:0005840	ribosome		-6.2	7.9	7.8	30293	250	154	10	6.5	2	1915|6059|6138|6146|9045|10240|10399|28973|29088|63931	EEF1A1|ABCE1|RPL15|RPL22|RPL14|MRPS31|RACK1|MRPS18B|MRPL15|MRPS14	-3.9
MyList	GO Biological Processes	19	GO:0008637	apoptotic mitochondrial changes	19_GO:0009987 cellular process	-6.1	19	10	30293	62	154	6	3.9	1.6	815|3099|10059|57805|89941|92609	CAMK2A|HK2|DNM1L|CCAR2|RHOT2|TIMM50	-3.9
MyList	GO Cellular Components	20	GO:0072562	blood microparticle		-6.1	11	8.5	30293	144	154	8	5.2	1.8	60|70|731|3312|5705|7448|23549|728378	ACTB|ACTC1|C8A|HSPA8|PSMC5|VTN|DNPEP|POTEF	-3.9
MyList	GO Molecular Functions	21	GO:0044389	ubiquitin-like protein ligase binding		-6	6.7	7.3	30293	324	154	11	7.1	2.1	3312|5566|7320|7323|7520|8451|9927|10059|10128|11160|55611	HSPA8|PRKACA|UBE2B|UBE2D3|XRCC5|CUL4A|MFN2|DNM1L|LRPPRC|ERLIN2|OTUB1	-3.8
MyList	GO Molecular Functions	21	GO:0005516	calmodulin binding		-5.9	8.6	7.8	30293	205	154	9	5.8	1.9	815|816|817|818|4619|4621|6261|6711|29078	CAMK2A|CAMK2B|CAMK2D|CAMK2G|MYH1|MYH3|RYR1|SPTBN1|NDUFAF4	-3.7
MyList	GO Biological Processes	19	GO:0098974	postsynaptic actin cytoskeleton organization	19_GO:0009987 cellular process	-5.8	46	13	30293	17	154	4	2.6	1.3	60|345651|653269|728378	ACTB|ACTBL2|POTEI|POTEF	-3.6
MyList	GO Biological Processes	19	GO:0072521	purine-containing compound metabolic process	19_GO:0008152 metabolic process	-5.8	5.2	6.7	30293	492	154	13	8.4	2.2	2027|2181|3098|3099|3312|4621|4694|4704|4710|6470|25796|55229|84618	ENO3|ACSL3|HK1|HK2|HSPA8|MYH3|NDUFA1|NDUFA9|NDUFB4|SHMT1|PGLS|PANK4|NT5C1A	-3.6
MyList	GO Molecular Functions	21	GO:0140657	ATP-dependent activity		-5.8	4.8	6.6	30293	575	154	14	9.1	2.3	70|529|2181|3312|4619|4621|5700|5702|5705|6059|7520|10131|55210|376497	ACTC1|ATP6V1E1|ACSL3|HSPA8|MYH1|MYH3|PSMC1|PSMC3|PSMC5|ABCE1|XRCC5|TRAP1|ATAD3A|SLC27A1	-3.6
MyList	GO Biological Processes	19	GO:0046034	ATP metabolic process	19_GO:0008152 metabolic process	-5.8	9.9	8	30293	159	154	8	5.2	1.8	2027|3098|3099|3312|4621|4694|4704|4710	ENO3|HK1|HK2|HSPA8|MYH3|NDUFA1|NDUFA9|NDUFB4	-3.6
MyList	GO Cellular Components	20	GO:0005925	focal adhesion		-5.7	5.6	6.8	30293	421	154	12	7.8	2.2	60|70|81|823|824|2768|3312|3482|5239|5605|6146|91624	ACTB|ACTC1|ACTN4|CAPN1|CAPN2|GNA12|HSPA8|IGF2R|PGM5|MAP2K2|RPL22|NEXN	-3.6
MyList	GO Cellular Components	20	GO:0030864	cortical actin cytoskeleton		-5.7	16	9.3	30293	72	154	6	3.9	1.6	81|824|1915|6710|6711|9948	ACTN4|CAPN2|EEF1A1|SPTB|SPTBN1|WDR1	-3.6
MyList	GO Biological Processes	19	GO:0007005	mitochondrion organization	19_GO:0009987 cellular process	-5.6	5.5	6.7	30293	430	154	12	7.8	2.2	815|3099|4694|4704|4710|9927|10059|29078|55210|57805|89941|92609	CAMK2A|HK2|NDUFA1|NDUFA9|NDUFB4|MFN2|DNM1L|NDUFAF4|ATAD3A|CCAR2|RHOT2|TIMM50	-3.5
MyList	GO Cellular Components	20	GO:0030055	cell-substrate junction		-5.6	5.5	6.7	30293	431	154	12	7.8	2.2	60|70|81|823|824|2768|3312|3482|5239|5605|6146|91624	ACTB|ACTC1|ACTN4|CAPN1|CAPN2|GNA12|HSPA8|IGF2R|PGM5|MAP2K2|RPL22|NEXN	-3.5
MyList	GO Molecular Functions	21	GO:0036402	proteasome-activating activity		-5.6	98	17	30293	6	154	3	1.9	1.1	5700|5702|5705	PSMC1|PSMC3|PSMC5	-3.4
MyList	GO Biological Processes	19	GO:0061061	muscle structure development	19_GO:0032502 developmental process	-5.6	4.9	6.5	30293	518	154	13	8.4	2.2	70|81|824|3192|4604|4606|4608|4621|5239|5592|6261|9948|146862	ACTC1|ACTN4|CAPN2|HNRNPU|MYBPC1|MYBPC2|MYBPH|MYH3|PGM5|PRKG1|RYR1|WDR1|UNC45B	-3.4
MyList	GO Biological Processes	19	GO:1903050	regulation of proteolysis involved in protein catabolic process	19_GO:0008152 metabolic process	-5.6	7.8	7.3	30293	228	154	9	5.8	1.9	2768|5566|5700|5702|5705|7514|8239|10399|57805	GNA12|PRKACA|PSMC1|PSMC3|PSMC5|XPO1|USP9X|RACK1|CCAR2	-3.4
MyList	GO Biological Processes	19	GO:0032989	cellular anatomical entity morphogenesis	19_GO:0032502 developmental process	-5.6	4.6	6.3	30293	605	154	14	9.1	2.3	60|70|4604|4606|4608|4621|5239|5592|8239|9948|91624|345651|653269|728378	ACTB|ACTC1|MYBPC1|MYBPC2|MYBPH|MYH3|PGM5|PRKG1|USP9X|WDR1|NEXN|ACTBL2|POTEI|POTEF	-3.4
MyList	GO Biological Processes	19	GO:0099188	postsynaptic cytoskeleton organization	19_GO:0009987 cellular process	-5.5	39	12	30293	20	154	4	2.6	1.3	60|345651|653269|728378	ACTB|ACTBL2|POTEI|POTEF	-3.4
MyList	GO Cellular Components	20	GO:0033017	sarcoplasmic reticulum membrane		-5.5	22	10	30293	44	154	5	3.2	1.4	816|817|818|1760|6261	CAMK2B|CAMK2D|CAMK2G|DMPK|RYR1	-3.4
MyList	GO Biological Processes	19	GO:0045214	sarcomere organization	19_GO:0032502 developmental process	-5.5	22	10	30293	44	154	5	3.2	1.4	4604|4606|4608|4621|9948	MYBPC1|MYBPC2|MYBPH|MYH3|WDR1	-3.4
MyList	GO Biological Processes	19	GO:0010927	cellular component assembly involved in morphogenesis	19_GO:0032502 developmental process	-5.5	11	8.1	30293	123	154	7	4.5	1.7	70|4604|4606|4608|4621|5239|9948	ACTC1|MYBPC1|MYBPC2|MYBPH|MYH3|PGM5|WDR1	-3.3
MyList	GO Biological Processes	19	GO:0031032	actomyosin structure organization	19_GO:0009987 cellular process	-5.5	11	8.1	30293	123	154	7	4.5	1.7	70|4604|4606|4608|4621|5239|9948	ACTC1|MYBPC1|MYBPC2|MYBPH|MYH3|PGM5|WDR1	-3.3
MyList	GO Biological Processes	19	GO:0006511	ubiquitin-dependent protein catabolic process	19_GO:0008152 metabolic process	-5.5	4.8	6.4	30293	530	154	13	8.4	2.2	5700|5702|5705|5709|5718|5719|7320|7323|8239|8451|9373|11047|11160	PSMC1|PSMC3|PSMC5|PSMD3|PSMD12|PSMD13|UBE2B|UBE2D3|USP9X|CUL4A|PLAA|ADRM1|ERLIN2	-3.3
MyList	GO Cellular Components	20	GO:1904813	ficolin-1-rich granule lumen		-5.5	11	8.1	30293	124	154	7	4.5	1.7	823|1915|3312|5702|5709|5718|5719	CAPN1|EEF1A1|HSPA8|PSMC3|PSMD3|PSMD12|PSMD13	-3.3
MyList	GO Molecular Functions	21	GO:0099186	structural constituent of postsynapse		-5.4	37	12	30293	21	154	4	2.6	1.3	60|345651|653269|728378	ACTB|ACTBL2|POTEI|POTEF	-3.3
MyList	GO Biological Processes	19	GO:0019941	modification-dependent protein catabolic process	19_GO:0008152 metabolic process	-5.4	4.7	6.3	30293	540	154	13	8.4	2.2	5700|5702|5705|5709|5718|5719|7320|7323|8239|8451|9373|11047|11160	PSMC1|PSMC3|PSMC5|PSMD3|PSMD12|PSMD13|UBE2B|UBE2D3|USP9X|CUL4A|PLAA|ADRM1|ERLIN2	-3.3
MyList	GO Biological Processes	19	GO:0070585	protein localization to mitochondrion	19_GO:0051179 localization	-5.4	14	8.6	30293	83	154	6	3.9	1.6	3098|3099|9512|9927|10059|92609	HK1|HK2|PMPCB|MFN2|DNM1L|TIMM50	-3.3
MyList	GO Biological Processes	19	GO:0009150	purine ribonucleotide metabolic process	19_GO:0008152 metabolic process	-5.4	5.7	6.6	30293	382	154	11	7.1	2.1	2027|2181|3098|3099|3312|4621|4694|4704|4710|55229|84618	ENO3|ACSL3|HK1|HK2|HSPA8|MYH3|NDUFA1|NDUFA9|NDUFB4|PANK4|NT5C1A	-3.3
MyList	GO Biological Processes	19	GO:0009205	purine ribonucleoside triphosphate metabolic process	19_GO:0008152 metabolic process	-5.3	8.6	7.4	30293	183	154	8	5.2	1.8	2027|3098|3099|3312|4621|4694|4704|4710	ENO3|HK1|HK2|HSPA8|MYH3|NDUFA1|NDUFA9|NDUFB4	-3.2
MyList	GO Biological Processes	19	GO:0006163	purine nucleotide metabolic process	19_GO:0008152 metabolic process	-5.3	5.1	6.4	30293	463	154	12	7.8	2.2	2027|2181|3098|3099|3312|4621|4694|4704|4710|25796|55229|84618	ENO3|ACSL3|HK1|HK2|HSPA8|MYH3|NDUFA1|NDUFA9|NDUFB4|PGLS|PANK4|NT5C1A	-3.2
MyList	GO Biological Processes	19	GO:0043632	modification-dependent macromolecule catabolic process	19_GO:0008152 metabolic process	-5.3	4.6	6.2	30293	551	154	13	8.4	2.2	5700|5702|5705|5709|5718|5719|7320|7323|8239|8451|9373|11047|11160	PSMC1|PSMC3|PSMC5|PSMD3|PSMD12|PSMD13|UBE2B|UBE2D3|USP9X|CUL4A|PLAA|ADRM1|ERLIN2	-3.2
MyList	GO Cellular Components	20	GO:0031968	organelle outer membrane		-5.3	7.1	6.9	30293	248	154	9	5.8	1.9	1760|2181|3098|3099|9927|10059|10128|89941|192111	DMPK|ACSL3|HK1|HK2|MFN2|DNM1L|LRPPRC|RHOT2|PGAM5	-3.2
MyList	GO Cellular Components	20	GO:0019867	outer membrane		-5.2	7.1	6.9	30293	250	154	9	5.8	1.9	1760|2181|3098|3099|9927|10059|10128|89941|192111	DMPK|ACSL3|HK1|HK2|MFN2|DNM1L|LRPPRC|RHOT2|PGAM5	-3.2
MyList	GO Biological Processes	19	GO:0009144	purine nucleoside triphosphate metabolic process	19_GO:0008152 metabolic process	-5.2	8.3	7.2	30293	189	154	8	5.2	1.8	2027|3098|3099|3312|4621|4694|4704|4710	ENO3|HK1|HK2|HSPA8|MYH3|NDUFA1|NDUFA9|NDUFB4	-3.2
MyList	GO Molecular Functions	21	GO:0050839	cell adhesion molecule binding		-5.2	4.6	6.1	30293	558	154	13	8.4	2.2	81|3312|6138|6455|6711|7448|8615|9045|10399|10938|11344|30844|91624	ACTN4|HSPA8|RPL15|SH3GL1|SPTBN1|VTN|USO1|RPL14|RACK1|EHD1|TWF2|EHD4|NEXN	-3.2
MyList	GO Biological Processes	19	GO:0009199	ribonucleoside triphosphate metabolic process	19_GO:0008152 metabolic process	-5.2	8.3	7.2	30293	190	154	8	5.2	1.8	2027|3098|3099|3312|4621|4694|4704|4710	ENO3|HK1|HK2|HSPA8|MYH3|NDUFA1|NDUFA9|NDUFB4	-3.2
MyList	GO Molecular Functions	21	GO:0017111	ribonucleoside triphosphate phosphatase activity		-5.2	4	5.9	30293	743	154	15	9.7	2.4	1915|2768|3312|4528|4621|5700|5702|5705|6059|7520|9927|10059|10131|55210|89941	EEF1A1|GNA12|HSPA8|MTIF2|MYH3|PSMC1|PSMC3|PSMC5|ABCE1|XRCC5|MFN2|DNM1L|TRAP1|ATAD3A|RHOT2	-3.1
MyList	GO Cellular Components	20	GO:0044391	ribosomal subunit		-5.2	8.2	7.1	30293	193	154	8	5.2	1.8	6138|6146|9045|10240|10399|28973|29088|63931	RPL15|RPL22|RPL14|MRPS31|RACK1|MRPS18B|MRPL15|MRPS14	-3.1
MyList	GO Biological Processes	19	GO:0009259	ribonucleotide metabolic process	19_GO:0008152 metabolic process	-5.1	5.4	6.3	30293	402	154	11	7.1	2.1	2027|2181|3098|3099|3312|4621|4694|4704|4710|55229|84618	ENO3|ACSL3|HK1|HK2|HSPA8|MYH3|NDUFA1|NDUFA9|NDUFB4|PANK4|NT5C1A	-3.1
MyList	GO Biological Processes	19	GO:0030834	regulation of actin filament depolymerization	19_GO:0050789 regulation of biological process	-5.1	19	9.1	30293	53	154	5	3.2	1.4	830|6710|6711|9948|11344	CAPZA2|SPTB|SPTBN1|WDR1|TWF2	-3.1
MyList	GO Molecular Functions	21	GO:0045296	cadherin binding		-5.1	5.9	6.4	30293	333	154	10	6.5	2	3312|6138|6455|6711|8615|9045|10399|10938|11344|30844	HSPA8|RPL15|SH3GL1|SPTBN1|USO1|RPL14|RACK1|EHD1|TWF2|EHD4	-3
MyList	GO Biological Processes	19	GO:0019693	ribose phosphate metabolic process	19_GO:0008152 metabolic process	-5	5.2	6.2	30293	416	154	11	7.1	2.1	2027|2181|3098|3099|3312|4621|4694|4704|4710|55229|84618	ENO3|ACSL3|HK1|HK2|HSPA8|MYH3|NDUFA1|NDUFA9|NDUFB4|PANK4|NT5C1A	-3
MyList	GO Molecular Functions	21	GO:0004683	calmodulin-dependent protein kinase activity		-5	29	10	30293	27	154	4	2.6	1.3	815|816|817|818	CAMK2A|CAMK2B|CAMK2D|CAMK2G	-3
MyList	GO Molecular Functions	21	GO:0098918	structural constituent of synapse		-5	29	10	30293	27	154	4	2.6	1.3	60|345651|653269|728378	ACTB|ACTBL2|POTEI|POTEF	-3
MyList	GO Cellular Components	20	GO:0014731	spectrin-associated cytoskeleton		-5	66	14	30293	9	154	3	1.9	1.1	286|6710|6711	ANK1|SPTB|SPTBN1	-3
MyList	GO Biological Processes	19	GO:0019725	cellular homeostasis	19_GO:0042592 homeostatic process	-5	4	5.7	30293	680	154	14	9.1	2.3	529|817|1760|3098|3099|5566|6261|9373|10367|10399|25932|79714|89941|90550	ATP6V1E1|CAMK2D|DMPK|HK1|HK2|PRKACA|RYR1|PLAA|MICU1|RACK1|CLIC4|CCDC51|RHOT2|MCU	-3
MyList	GO Biological Processes	19	GO:0009141	nucleoside triphosphate metabolic process	19_GO:0008152 metabolic process	-5	7.7	6.9	30293	205	154	8	5.2	1.8	2027|3098|3099|3312|4621|4694|4704|4710	ENO3|HK1|HK2|HSPA8|MYH3|NDUFA1|NDUFA9|NDUFB4	-3
MyList	GO Biological Processes	19	GO:0097006	regulation of plasma lipoprotein particle levels	19_GO:0050789 regulation of biological process	-4.9	17	8.6	30293	59	154	5	3.2	1.4	2181|2235|5566|10938|57552	ACSL3|FECH|PRKACA|EHD1|NCEH1	-2.9
MyList	GO Biological Processes	19	GO:0051493	regulation of cytoskeleton organization	19_GO:0050789 regulation of biological process	-4.8	4.5	5.8	30293	522	154	12	7.8	2.2	824|830|3192|6050|6710|6711|9948|11344|25932|29109|91624|387680	CAPN2|CAPZA2|HNRNPU|RNH1|SPTB|SPTBN1|WDR1|TWF2|CLIC4|FHOD1|NEXN|WASHC2A	-2.8
MyList	GO Cellular Components	20	GO:0005741	mitochondrial outer membrane		-4.8	7.2	6.6	30293	219	154	8	5.2	1.8	1760|2181|3098|3099|9927|10059|89941|192111	DMPK|ACSL3|HK1|HK2|MFN2|DNM1L|RHOT2|PGAM5	-2.8
MyList	GO Biological Processes	19	GO:0019318	hexose metabolic process	19_GO:0008152 metabolic process	-4.7	8.6	6.9	30293	161	154	7	4.5	1.7	2027|3098|3099|5950|8402|8604|26007	ENO3|HK1|HK2|RBP4|SLC25A11|SLC25A12|TKFC	-2.7
MyList	GO Cellular Components	20	GO:0035267	NuA4 histone acetyltransferase complex		-4.7	25	9.5	30293	32	154	4	2.6	1.3	60|345651|653269|728378	ACTB|ACTBL2|POTEI|POTEF	-2.7
MyList	GO Cellular Components	20	GO:0043189	H4/H2A histone acetyltransferase complex		-4.7	25	9.5	30293	32	154	4	2.6	1.3	60|345651|653269|728378	ACTB|ACTBL2|POTEI|POTEF	-2.7
MyList	GO Biological Processes	19	GO:0010661	positive regulation of muscle cell apoptotic process	19_GO:0048518 positive regulation of biological process	-4.6	23	9.2	30293	34	154	4	2.6	1.3	815|817|824|9927	CAMK2A|CAMK2D|CAPN2|MFN2	-2.6
MyList	GO Cellular Components	20	GO:0008540	proteasome regulatory particle, base subcomplex		-4.6	49	12	30293	12	154	3	1.9	1.1	5700|5702|5705	PSMC1|PSMC3|PSMC5	-2.6
MyList	GO Biological Processes	19	GO:0033365	protein localization to organelle	19_GO:0051179 localization	-4.5	3.7	5.3	30293	746	154	14	9.1	2.3	3098|3099|3192|3312|5566|7514|7520|8239|9512|9927|10059|10938|92609|387680	HK1|HK2|HNRNPU|HSPA8|PRKACA|XPO1|XRCC5|USP9X|PMPCB|MFN2|DNM1L|EHD1|TIMM50|WASHC2A	-2.6
MyList	GO Biological Processes	19	GO:0051693	actin filament capping	19_GO:0048519 negative regulation of biological process	-4.5	22	9.1	30293	35	154	4	2.6	1.3	830|6710|6711|11344	CAPZA2|SPTB|SPTBN1|TWF2	-2.6
MyList	GO Cellular Components	20	GO:0005884	actin filament		-4.5	9.9	7	30293	119	154	6	3.9	1.6	60|70|11344|345651|653269|728378	ACTB|ACTC1|TWF2|ACTBL2|POTEI|POTEF	-2.5
MyList	GO Molecular Functions	21	GO:0003735	structural constituent of ribosome		-4.5	7.8	6.5	30293	176	154	7	4.5	1.7	6138|6146|9045|10240|28973|29088|63931	RPL15|RPL22|RPL14|MRPS31|MRPS18B|MRPL15|MRPS14	-2.5
MyList	GO Biological Processes	19	GO:0072655	establishment of protein localization to mitochondrion	19_GO:0051179 localization	-4.4	13	7.6	30293	73	154	5	3.2	1.4	3098|3099|9512|9927|92609	HK1|HK2|PMPCB|MFN2|TIMM50	-2.5
MyList	GO Biological Processes	19	GO:0006006	glucose metabolic process	19_GO:0008152 metabolic process	-4.4	9.8	6.9	30293	121	154	6	3.9	1.6	2027|3098|3099|5950|8402|8604	ENO3|HK1|HK2|RBP4|SLC25A11|SLC25A12	-2.5
MyList	GO Biological Processes	19	GO:0051084	'de novo' post-translational protein folding	19_GO:0008152 metabolic process	-4.4	21	8.8	30293	37	154	4	2.6	1.3	3312|9403|11080|56886	HSPA8|SELENOF|DNAJB4|UGGT1	-2.5
MyList	GO Biological Processes	19	GO:0090257	regulation of muscle system process	19_GO:0032501 multicellular organismal process	-4.4	6.4	6.1	30293	245	154	8	5.2	1.8	816|817|818|1760|4608|5566|5592|84193	CAMK2B|CAMK2D|CAMK2G|DMPK|MYBPH|PRKACA|PRKG1|SETD3	-2.5
MyList	GO Molecular Functions	21	GO:0051082	unfolded protein binding		-4.4	9.7	6.9	30293	122	154	6	3.9	1.6	3312|10131|11080|55664|56886|57805	HSPA8|TRAP1|DNAJB4|CDC37L1|UGGT1|CCAR2	-2.5
MyList	GO Cellular Components	20	GO:0022626	cytosolic ribosome		-4.4	9.7	6.9	30293	122	154	6	3.9	1.6	1915|6059|6138|6146|9045|10399	EEF1A1|ABCE1|RPL15|RPL22|RPL14|RACK1	-2.5
MyList	GO Molecular Functions	21	GO:0016773	phosphotransferase activity, alcohol group as acceptor		-4.4	3.8	5.3	30293	670	154	13	8.4	2.2	815|816|817|818|1760|3098|3099|3482|5566|5592|5605|5606|26007	CAMK2A|CAMK2B|CAMK2D|CAMK2G|DMPK|HK1|HK2|IGF2R|PRKACA|PRKG1|MAP2K2|MAP2K3|TKFC	-2.5
MyList	GO Cellular Components	20	GO:0034774	secretory granule lumen		-4.4	5.5	5.8	30293	322	154	9	5.8	1.9	81|1915|3312|5702|5709|5718|5719|7520|55664	ACTN4|EEF1A1|HSPA8|PSMC3|PSMD3|PSMD12|PSMD13|XRCC5|CDC37L1	-2.5
MyList	GO Cellular Components	20	GO:0060205	cytoplasmic vesicle lumen		-4.3	5.4	5.8	30293	325	154	9	5.8	1.9	81|1915|3312|5702|5709|5718|5719|7520|55664	ACTN4|EEF1A1|HSPA8|PSMC3|PSMD3|PSMD12|PSMD13|XRCC5|CDC37L1	-2.4
MyList	GO Biological Processes	19	GO:0051261	protein depolymerization	19_GO:0009987 cellular process	-4.3	20	8.6	30293	39	154	4	2.6	1.3	3312|6455|9948|11344	HSPA8|SH3GL1|WDR1|TWF2	-2.4
MyList	GO Biological Processes	19	GO:0030835	negative regulation of actin filament depolymerization	19_GO:0048519 negative regulation of biological process	-4.3	20	8.6	30293	39	154	4	2.6	1.3	830|6710|6711|11344	CAPZA2|SPTB|SPTBN1|TWF2	-2.4
MyList	GO Cellular Components	20	GO:0031983	vesicle lumen		-4.3	5.4	5.7	30293	326	154	9	5.8	1.9	81|1915|3312|5702|5709|5718|5719|7520|55664	ACTN4|EEF1A1|HSPA8|PSMC3|PSMD3|PSMD12|PSMD13|XRCC5|CDC37L1	-2.4
MyList	GO Cellular Components	20	GO:0101002	ficolin-1-rich granule		-4.3	7.4	6.3	30293	185	154	7	4.5	1.7	823|1915|3312|5702|5709|5718|5719	CAPN1|EEF1A1|HSPA8|PSMC3|PSMD3|PSMD12|PSMD13	-2.4
MyList	GO Biological Processes	19	GO:0006091	generation of precursor metabolites and energy	19_GO:0008152 metabolic process	-4.3	4.8	5.6	30293	408	154	10	6.5	2	2027|2235|3098|3099|4694|4704|4710|8604|25796|79611	ENO3|FECH|HK1|HK2|NDUFA1|NDUFA9|NDUFB4|SLC25A12|PGLS|ACSS3	-2.4
MyList	GO Biological Processes	19	GO:0006458	'de novo' protein folding	19_GO:0008152 metabolic process	-4.3	19	8.3	30293	41	154	4	2.6	1.3	3312|9403|11080|56886	HSPA8|SELENOF|DNAJB4|UGGT1	-2.4
MyList	GO Biological Processes	19	GO:0005996	monosaccharide metabolic process	19_GO:0008152 metabolic process	-4.2	7.2	6.2	30293	191	154	7	4.5	1.7	2027|3098|3099|5950|8402|8604|26007	ENO3|HK1|HK2|RBP4|SLC25A11|SLC25A12|TKFC	-2.4
MyList	GO Biological Processes	19	GO:0019320	hexose catabolic process	19_GO:0008152 metabolic process	-4.2	19	8.2	30293	42	154	4	2.6	1.3	2027|3098|3099|26007	ENO3|HK1|HK2|TKFC	-2.3
MyList	GO Molecular Functions	21	GO:0008307	structural constituent of muscle		-4.2	19	8.2	30293	42	154	4	2.6	1.3	4604|4606|4608|91624	MYBPC1|MYBPC2|MYBPH|NEXN	-2.3
MyList	GO Biological Processes	19	GO:0140694	non-membrane-bounded organelle assembly	19_GO:0009987 cellular process	-4.2	5.2	5.6	30293	340	154	9	5.8	1.9	70|4604|4606|4608|4621|5239|6311|7520|9948	ACTC1|MYBPC1|MYBPC2|MYBPH|MYH3|PGM5|ATXN2|XRCC5|WDR1	-2.3
MyList	GO Biological Processes	19	GO:0071071	regulation of phospholipid biosynthetic process	19_GO:0008152 metabolic process	-4.2	37	10	30293	16	154	3	1.9	1.1	824|2181|376497	CAPN2|ACSL3|SLC27A1	-2.3
MyList	GO Biological Processes	19	GO:0006851	mitochondrial calcium ion transmembrane transport	19_GO:0051179 localization	-4.2	37	10	30293	16	154	3	1.9	1.1	9512|10367|90550	PMPCB|MICU1|MCU	-2.3
MyList	GO Cellular Components	20	GO:1902562	H4 histone acetyltransferase complex		-4.1	17	7.9	30293	45	154	4	2.6	1.3	60|345651|653269|728378	ACTB|ACTBL2|POTEI|POTEF	-2.2
MyList	GO Biological Processes	19	GO:0110053	regulation of actin filament organization	19_GO:0050789 regulation of biological process	-4.1	5.8	5.7	30293	273	154	8	5.2	1.8	830|6050|6710|6711|9948|11344|29109|387680	CAPZA2|RNH1|SPTB|SPTBN1|WDR1|TWF2|FHOD1|WASHC2A	-2.2
MyList	GO Biological Processes	19	GO:1901879	regulation of protein depolymerization	19_GO:0050789 regulation of biological process	-4.1	11	6.9	30293	87	154	5	3.2	1.4	830|6710|6711|9948|11344	CAPZA2|SPTB|SPTBN1|WDR1|TWF2	-2.2
MyList	GO Biological Processes	19	GO:0044282	small molecule catabolic process	19_GO:0008152 metabolic process	-4.1	5	5.4	30293	352	154	9	5.8	1.9	2027|3098|3099|6470|10994|26007|27034|55862|197257	ENO3|HK1|HK2|SHMT1|ILVBL|TKFC|ACAD8|ECHDC1|LDHD	-2.2
MyList	GO Molecular Functions	21	GO:0016301	kinase activity		-4	3.5	4.9	30293	725	154	13	8.4	2.2	815|816|817|818|1760|3098|3099|3482|5566|5592|5605|5606|26007	CAMK2A|CAMK2B|CAMK2D|CAMK2G|DMPK|HK1|HK2|IGF2R|PRKACA|PRKG1|MAP2K2|MAP2K3|TKFC	-2.2
MyList	GO Biological Processes	19	GO:0006735	NADH regeneration	19_GO:0008152 metabolic process	-4	33	9.6	30293	18	154	3	1.9	1.1	2027|3098|3099	ENO3|HK1|HK2	-2.2
MyList	GO Biological Processes	19	GO:0061621	canonical glycolysis	19_GO:0008152 metabolic process	-4	33	9.6	30293	18	154	3	1.9	1.1	2027|3098|3099	ENO3|HK1|HK2	-2.2
MyList	GO Biological Processes	19	GO:0061718	glucose catabolic process to pyruvate	19_GO:0008152 metabolic process	-4	33	9.6	30293	18	154	3	1.9	1.1	2027|3098|3099	ENO3|HK1|HK2	-2.2
MyList	GO Molecular Functions	21	GO:0106310	protein serine kinase activity		-4	4.9	5.3	30293	361	154	9	5.8	1.9	815|816|817|818|1760|5566|5592|5605|5606	CAMK2A|CAMK2B|CAMK2D|CAMK2G|DMPK|PRKACA|PRKG1|MAP2K2|MAP2K3	-2.2
MyList	GO Biological Processes	19	GO:0032984	protein-containing complex disassembly	19_GO:0009987 cellular process	-4	8.1	6.1	30293	146	154	6	3.9	1.6	3312|3831|6059|6455|9948|11344	HSPA8|KLC1|ABCE1|SH3GL1|WDR1|TWF2	-2.2
MyList	GO Biological Processes	19	GO:0006094	gluconeogenesis	19_GO:0008152 metabolic process	-3.9	16	7.5	30293	49	154	4	2.6	1.3	2027|5950|8402|8604	ENO3|RBP4|SLC25A11|SLC25A12	-2.1
MyList	GO Biological Processes	19	GO:0010666	positive regulation of cardiac muscle cell apoptotic process	19_GO:0048518 positive regulation of biological process	-3.9	31	9.4	30293	19	154	3	1.9	1.1	815|817|824	CAMK2A|CAMK2D|CAPN2	-2.1
MyList	GO Biological Processes	19	GO:0010663	positive regulation of striated muscle cell apoptotic process	19_GO:0048518 positive regulation of biological process	-3.9	31	9.4	30293	19	154	3	1.9	1.1	815|817|824	CAMK2A|CAMK2D|CAPN2	-2.1
MyList	GO Biological Processes	19	GO:0046365	monosaccharide catabolic process	19_GO:0008152 metabolic process	-3.9	16	7.5	30293	50	154	4	2.6	1.3	2027|3098|3099|26007	ENO3|HK1|HK2|TKFC	-2.1
MyList	GO Biological Processes	19	GO:0051646	mitochondrion localization	19_GO:0051179 localization	-3.9	16	7.5	30293	50	154	4	2.6	1.3	9927|10059|10128|89941	MFN2|DNM1L|LRPPRC|RHOT2	-2.1
MyList	GO Biological Processes	19	GO:0006457	protein folding	19_GO:0008152 metabolic process	-3.9	6.3	5.6	30293	219	154	7	4.5	1.7	3312|9403|10131|11080|55664|56886|146862	HSPA8|SELENOF|TRAP1|DNAJB4|CDC37L1|UGGT1|UNC45B	-2.1
MyList	GO Biological Processes	19	GO:0044283	small molecule biosynthetic process	19_GO:0008152 metabolic process	-3.9	4.2	5	30293	463	154	10	6.5	2	2027|2224|4047|4704|5950|6470|8402|8604|10994|79611	ENO3|FDPS|LSS|NDUFA9|RBP4|SHMT1|SLC25A11|SLC25A12|ILVBL|ACSS3	-2.1
MyList	GO Biological Processes	19	GO:0061615	glycolytic process through fructose-6-phosphate	19_GO:0008152 metabolic process	-3.9	30	9.1	30293	20	154	3	1.9	1.1	2027|3098|3099	ENO3|HK1|HK2	-2.1
MyList	GO Biological Processes	19	GO:0061620	glycolytic process through glucose-6-phosphate	19_GO:0008152 metabolic process	-3.9	30	9.1	30293	20	154	3	1.9	1.1	2027|3098|3099	ENO3|HK1|HK2	-2.1
MyList	GO Biological Processes	19	GO:0019319	hexose biosynthetic process	19_GO:0008152 metabolic process	-3.8	15	7.3	30293	52	154	4	2.6	1.3	2027|5950|8402|8604	ENO3|RBP4|SLC25A11|SLC25A12	-2
MyList	GO Biological Processes	19	GO:0019677	NAD catabolic process	19_GO:0008152 metabolic process	-3.8	28	8.9	30293	21	154	3	1.9	1.1	2027|3098|3099	ENO3|HK1|HK2	-2
MyList	GO Biological Processes	19	GO:0090141	positive regulation of mitochondrial fission	19_GO:0032502 developmental process	-3.8	28	8.9	30293	21	154	3	1.9	1.1	10059|90550|192111	DNM1L|MCU|PGAM5	-2
MyList	GO Biological Processes	19	GO:0032970	regulation of actin filament-based process	19_GO:0050789 regulation of biological process	-3.8	4.6	5.1	30293	385	154	9	5.8	1.9	817|830|6050|6710|6711|9948|11344|29109|387680	CAMK2D|CAPZA2|RNH1|SPTB|SPTBN1|WDR1|TWF2|FHOD1|WASHC2A	-2
MyList	GO Biological Processes	19	GO:0019439	aromatic compound catabolic process	19_GO:0008152 metabolic process	-3.8	4.6	5	30293	388	154	9	5.8	1.9	644|2027|2052|3098|3099|6050|10128|28960|84618	BLVRA|ENO3|EPHX1|HK1|HK2|RNH1|LRPPRC|DCPS|NT5C1A	-2
MyList	GO Biological Processes	19	GO:1902903	regulation of supramolecular fiber organization	19_GO:0050789 regulation of biological process	-3.7	4.5	5	30293	390	154	9	5.8	1.9	830|3312|6050|6710|6711|9948|11344|29109|387680	CAPZA2|HSPA8|RNH1|SPTB|SPTBN1|WDR1|TWF2|FHOD1|WASHC2A	-2
MyList	GO Biological Processes	19	GO:1903829	positive regulation of protein localization	19_GO:0051179 localization	-3.7	4.1	4.9	30293	481	154	10	6.5	2	2181|5175|5566|5950|6711|7323|9520|10059|10399|90550	ACSL3|PECAM1|PRKACA|RBP4|SPTBN1|UBE2D3|NPEPPS|DNM1L|RACK1|MCU	-2
MyList	GO Cellular Components	20	GO:0098800	inner mitochondrial membrane protein complex		-3.7	7.3	5.7	30293	162	154	6	3.9	1.6	4694|4704|4710|10367|90550|92609	NDUFA1|NDUFA9|NDUFB4|MICU1|MCU|TIMM50	-2
MyList	GO Biological Processes	19	GO:0018105	peptidyl-serine phosphorylation	19_GO:0008152 metabolic process	-3.7	7.3	5.7	30293	162	154	6	3.9	1.6	815|816|817|1760|5566|5605	CAMK2A|CAMK2B|CAMK2D|DMPK|PRKACA|MAP2K2	-2
MyList	GO Cellular Components	20	GO:0031248	protein acetyltransferase complex		-3.7	9.5	6.2	30293	104	154	5	3.2	1.4	60|8260|345651|653269|728378	ACTB|NAA10|ACTBL2|POTEI|POTEF	-1.9
MyList	GO Molecular Functions	21	GO:0019900	kinase binding		-3.7	3.3	4.6	30293	785	154	13	8.4	2.2	60|1915|2181|5525|5566|5592|5606|10131|10399|11344|345651|653269|728378	ACTB|EEF1A1|ACSL3|PPP2R5A|PRKACA|PRKG1|MAP2K3|TRAP1|RACK1|TWF2|ACTBL2|POTEI|POTEF	-1.9
MyList	GO Cellular Components	20	GO:1902493	acetyltransferase complex		-3.7	9.4	6.1	30293	105	154	5	3.2	1.4	60|8260|345651|653269|728378	ACTB|NAA10|ACTBL2|POTEI|POTEF	-1.9
MyList	GO Biological Processes	19	GO:0046835	carbohydrate phosphorylation	19_GO:0008152 metabolic process	-3.7	26	8.5	30293	23	154	3	1.9	1.1	3098|3099|26007	HK1|HK2|TKFC	-1.9
MyList	GO Biological Processes	19	GO:0051156	glucose 6-phosphate metabolic process	19_GO:0008152 metabolic process	-3.7	26	8.5	30293	23	154	3	1.9	1.1	3098|3099|25796	HK1|HK2|PGLS	-1.9
MyList	GO Biological Processes	19	GO:0051604	protein maturation	19_GO:0008152 metabolic process	-3.7	4	4.8	30293	489	154	10	6.5	2	824|3312|8260|9403|9512|10131|11080|55664|56886|146862	CAPN2|HSPA8|NAA10|SELENOF|PMPCB|TRAP1|DNAJB4|CDC37L1|UGGT1|UNC45B	-1.9
MyList	GO Biological Processes	19	GO:0006937	regulation of muscle contraction	19_GO:0032501 multicellular organismal process	-3.7	7.1	5.6	30293	167	154	6	3.9	1.6	817|1760|4608|5566|5592|84193	CAMK2D|DMPK|MYBPH|PRKACA|PRKG1|SETD3	-1.9
MyList	GO Molecular Functions	21	GO:0043021	ribonucleoprotein complex binding		-3.7	7.1	5.6	30293	167	154	6	3.9	1.6	3192|4528|6059|8260|10399|92609	HNRNPU|MTIF2|ABCE1|NAA10|RACK1|TIMM50	-1.9
MyList	GO Biological Processes	19	GO:1990542	mitochondrial transmembrane transport	19_GO:0051179 localization	-3.7	14	6.8	30293	58	154	4	2.6	1.3	8604|10367|90550|92609	SLC25A12|MICU1|MCU|TIMM50	-1.9
MyList	GO Molecular Functions	21	GO:0032561	guanyl ribonucleotide binding		-3.6	4.4	4.9	30293	403	154	9	5.8	1.9	1915|2768|4528|5592|9927|10059|10938|30844|89941	EEF1A1|GNA12|MTIF2|PRKG1|MFN2|DNM1L|EHD1|EHD4|RHOT2	-1.9
MyList	GO Molecular Functions	21	GO:0019001	guanyl nucleotide binding		-3.6	4.4	4.9	30293	403	154	9	5.8	1.9	1915|2768|4528|5592|9927|10059|10938|30844|89941	EEF1A1|GNA12|MTIF2|PRKG1|MFN2|DNM1L|EHD1|EHD4|RHOT2	-1.9
MyList	GO Biological Processes	19	GO:1903076	regulation of protein localization to plasma membrane	19_GO:0051179 localization	-3.6	9.1	6	30293	108	154	5	3.2	1.4	60|2181|5525|6711|10399	ACTB|ACSL3|PPP2R5A|SPTBN1|RACK1	-1.9
MyList	GO Biological Processes	19	GO:0034377	plasma lipoprotein particle assembly	19_GO:0032501 multicellular organismal process	-3.6	25	8.3	30293	24	154	3	1.9	1.1	2181|2235|5566	ACSL3|FECH|PRKACA	-1.9
MyList	GO Biological Processes	19	GO:0018279	protein N-linked glycosylation via asparagine	19_GO:0008152 metabolic process	-3.6	25	8.3	30293	24	154	3	1.9	1.1	6184|6185|56886	RPN1|RPN2|UGGT1	-1.9
MyList	GO Biological Processes	19	GO:0032543	mitochondrial translation	19_GO:0008152 metabolic process	-3.6	9	6	30293	109	154	5	3.2	1.4	4528|10240|28973|29088|63931	MTIF2|MRPS31|MRPS18B|MRPL15|MRPS14	-1.9
MyList	GO Biological Processes	19	GO:0032981	mitochondrial respiratory chain complex I assembly	19_GO:0009987 cellular process	-3.6	13	6.7	30293	60	154	4	2.6	1.3	4694|4704|4710|29078	NDUFA1|NDUFA9|NDUFB4|NDUFAF4	-1.9
MyList	GO Biological Processes	19	GO:0010257	NADH dehydrogenase complex assembly	19_GO:0009987 cellular process	-3.6	13	6.7	30293	60	154	4	2.6	1.3	4694|4704|4710|29078	NDUFA1|NDUFA9|NDUFB4|NDUFAF4	-1.9
MyList	GO Molecular Functions	21	GO:0019901	protein kinase binding		-3.6	3.4	4.5	30293	702	154	12	7.8	2.2	60|1915|2181|5566|5592|5606|10131|10399|11344|345651|653269|728378	ACTB|EEF1A1|ACSL3|PRKACA|PRKG1|MAP2K3|TRAP1|RACK1|TWF2|ACTBL2|POTEI|POTEF	-1.8
MyList	GO Biological Processes	19	GO:1904951	positive regulation of establishment of protein localization	19_GO:0051179 localization	-3.6	4.9	5	30293	324	154	8	5.2	1.8	2181|5566|5950|7323|9520|10059|10399|90550	ACSL3|PRKACA|RBP4|UBE2D3|NPEPPS|DNM1L|RACK1|MCU	-1.8
MyList	GO Biological Processes	19	GO:0046364	monosaccharide biosynthetic process	19_GO:0008152 metabolic process	-3.6	13	6.6	30293	61	154	4	2.6	1.3	2027|5950|8402|8604	ENO3|RBP4|SLC25A11|SLC25A12	-1.8
MyList	GO Biological Processes	19	GO:0030837	negative regulation of actin filament polymerization	19_GO:0048519 negative regulation of biological process	-3.6	13	6.6	30293	61	154	4	2.6	1.3	830|6710|6711|11344	CAPZA2|SPTB|SPTBN1|TWF2	-1.8
MyList	GO Biological Processes	19	GO:0006007	glucose catabolic process	19_GO:0008152 metabolic process	-3.6	24	8.1	30293	25	154	3	1.9	1.1	2027|3098|3099	ENO3|HK1|HK2	-1.8
MyList	GO Molecular Functions	21	GO:0016887	ATP hydrolysis activity		-3.6	4.3	4.8	30293	413	154	9	5.8	1.9	3312|4621|5700|5702|5705|6059|7520|10131|55210	HSPA8|MYH3|PSMC1|PSMC3|PSMC5|ABCE1|XRCC5|TRAP1|ATAD3A	-1.8
MyList	GO Biological Processes	19	GO:0018209	peptidyl-serine modification	19_GO:0008152 metabolic process	-3.5	6.7	5.4	30293	175	154	6	3.9	1.6	815|816|817|1760|5566|5605	CAMK2A|CAMK2B|CAMK2D|DMPK|PRKACA|MAP2K2	-1.8
MyList	GO Biological Processes	19	GO:0007006	mitochondrial membrane organization	19_GO:0009987 cellular process	-3.5	8.7	5.9	30293	113	154	5	3.2	1.4	815|3099|9927|89941|92609	CAMK2A|HK2|MFN2|RHOT2|TIMM50	-1.8
MyList	GO Molecular Functions	21	GO:0042803	protein homodimerization activity		-3.5	3.3	4.5	30293	712	154	12	7.8	2.2	81|815|816|817|818|2235|5050|5175|6470|9255|10059|10399	ACTN4|CAMK2A|CAMK2B|CAMK2D|CAMK2G|FECH|PAFAH1B3|PECAM1|SHMT1|AIMP1|DNM1L|RACK1	-1.8
MyList	GO Biological Processes	19	GO:0051259	protein complex oligomerization	19_GO:0009987 cellular process	-3.5	5.5	5.1	30293	252	154	7	4.5	1.7	6261|6470|10059|10367|10938|30844|90550	RYR1|SHMT1|DNM1L|MICU1|EHD1|EHD4|MCU	-1.8
MyList	GO Biological Processes	19	GO:0046496	nicotinamide nucleotide metabolic process	19_GO:0008152 metabolic process	-3.5	8.5	5.8	30293	116	154	5	3.2	1.4	2027|3098|3099|25796|128240	ENO3|HK1|HK2|PGLS|NAXE	-1.8
MyList	GO Biological Processes	19	GO:0019362	pyridine nucleotide metabolic process	19_GO:0008152 metabolic process	-3.5	8.5	5.8	30293	116	154	5	3.2	1.4	2027|3098|3099|25796|128240	ENO3|HK1|HK2|PGLS|NAXE	-1.8
MyList	GO Biological Processes	19	GO:0032787	monocarboxylic acid metabolic process	19_GO:0008152 metabolic process	-3.5	3.8	4.6	30293	516	154	10	6.5	2	2027|2052|2181|3098|3099|9373|10994|55862|197257|376497	ENO3|EPHX1|ACSL3|HK1|HK2|PLAA|ILVBL|ECHDC1|LDHD|SLC27A1	-1.8
MyList	GO Biological Processes	19	GO:0065005	protein-lipid complex assembly	19_GO:0009987 cellular process	-3.5	22	7.8	30293	27	154	3	1.9	1.1	2181|2235|5566	ACSL3|FECH|PRKACA	-1.7
MyList	GO Molecular Functions	21	GO:0016405	CoA-ligase activity		-3.5	22	7.8	30293	27	154	3	1.9	1.1	2181|79611|376497	ACSL3|ACSS3|SLC27A1	-1.7
MyList	GO Molecular Functions	21	GO:0004674	protein serine/threonine kinase activity		-3.5	4.1	4.7	30293	427	154	9	5.8	1.9	815|816|817|818|1760|5566|5592|5605|5606	CAMK2A|CAMK2B|CAMK2D|CAMK2G|DMPK|PRKACA|PRKG1|MAP2K2|MAP2K3	-1.7
MyList	GO Biological Processes	19	GO:1901880	negative regulation of protein depolymerization	19_GO:0048519 negative regulation of biological process	-3.4	12	6.3	30293	66	154	4	2.6	1.3	830|6710|6711|11344	CAPZA2|SPTB|SPTBN1|TWF2	-1.7
MyList	GO Biological Processes	19	GO:0032507	maintenance of protein location in cell	19_GO:0051179 localization	-3.4	12	6.3	30293	66	154	4	2.6	1.3	3098|3099|3192|11344	HK1|HK2|HNRNPU|TWF2	-1.7
MyList	GO Biological Processes	19	GO:0006941	striated muscle contraction	19_GO:0032501 multicellular organismal process	-3.4	8.2	5.6	30293	120	154	5	3.2	1.4	817|1760|4621|5606|6261	CAMK2D|DMPK|MYH3|MAP2K3|RYR1	-1.7
MyList	GO Biological Processes	19	GO:0032956	regulation of actin cytoskeleton organization	19_GO:0050789 regulation of biological process	-3.4	4.6	4.8	30293	344	154	8	5.2	1.8	830|6050|6710|6711|9948|11344|29109|387680	CAPZA2|RNH1|SPTB|SPTBN1|WDR1|TWF2|FHOD1|WASHC2A	-1.7
MyList	GO Biological Processes	19	GO:0072524	pyridine-containing compound metabolic process	19_GO:0008152 metabolic process	-3.4	8	5.6	30293	123	154	5	3.2	1.4	2027|3098|3099|25796|128240	ENO3|HK1|HK2|PGLS|NAXE	-1.7
MyList	GO Biological Processes	19	GO:0070201	regulation of establishment of protein localization	19_GO:0051179 localization	-3.4	3.7	4.5	30293	535	154	10	6.5	2	2181|3312|5566|5950|7323|7514|9520|10059|10399|90550	ACSL3|HSPA8|PRKACA|RBP4|UBE2D3|XPO1|NPEPPS|DNM1L|RACK1|MCU	-1.7
MyList	GO Biological Processes	19	GO:0006417	regulation of translation	19_GO:0008152 metabolic process	-3.4	4	4.6	30293	440	154	9	5.8	1.9	2235|3192|4528|6059|6311|6470|10128|10131|10399	FECH|HNRNPU|MTIF2|ABCE1|ATXN2|SHMT1|LRPPRC|TRAP1|RACK1	-1.7
MyList	GO Biological Processes	19	GO:0043244	regulation of protein-containing complex disassembly	19_GO:0050789 regulation of biological process	-3.4	7.9	5.5	30293	124	154	5	3.2	1.4	830|6710|6711|9948|11344	CAPZA2|SPTB|SPTBN1|WDR1|TWF2	-1.7
MyList	GO Cellular Components	20	GO:0030139	endocytic vesicle		-3.4	4.5	4.7	30293	350	154	8	5.2	1.8	815|816|817|818|3482|9554|10938|30844	CAMK2A|CAMK2B|CAMK2D|CAMK2G|IGF2R|SEC22B|EHD1|EHD4	-1.7
MyList	GO Biological Processes	19	GO:0005975	carbohydrate metabolic process	19_GO:0008152 metabolic process	-3.3	4	4.6	30293	441	154	9	5.8	1.9	2027|3098|3099|5239|5950|8402|8604|25796|26007	ENO3|HK1|HK2|PGM5|RBP4|SLC25A11|SLC25A12|PGLS|TKFC	-1.7
MyList	GO Biological Processes	19	GO:0048511	rhythmic process	19_GO:0048511 rhythmic process	-3.3	5.2	4.9	30293	267	154	7	4.5	1.7	3192|4704|8239|8451|10059|10399|57805	HNRNPU|NDUFA9|USP9X|CUL4A|DNM1L|RACK1|CCAR2	-1.7
MyList	GO Biological Processes	19	GO:0022411	cellular component disassembly	19_GO:0009987 cellular process	-3.3	4.5	4.7	30293	351	154	8	5.2	1.8	3312|3831|4528|6059|6455|9948|10399|11344	HSPA8|KLC1|MTIF2|ABCE1|SH3GL1|WDR1|RACK1|TWF2	-1.7
MyList	GO Cellular Components	20	GO:0034704	calcium channel complex		-3.3	11	6.1	30293	70	154	4	2.6	1.3	5566|6261|10367|90550	PRKACA|RYR1|MICU1|MCU	-1.7
MyList	GO Biological Processes	19	GO:0051640	organelle localization	19_GO:0051179 localization	-3.3	3.6	4.4	30293	539	154	10	6.5	2	81|6059|7320|7514|8615|9927|10059|10128|29109|89941	ACTN4|ABCE1|UBE2B|XPO1|USO1|MFN2|DNM1L|LRPPRC|FHOD1|RHOT2	-1.7
MyList	GO Cellular Components	20	GO:1902495	transmembrane transporter complex		-3.3	4	4.5	30293	443	154	9	5.8	1.9	4694|4704|4710|5566|6261|10367|25932|79714|90550	NDUFA1|NDUFA9|NDUFB4|PRKACA|RYR1|MICU1|CLIC4|CCDC51|MCU	-1.6
MyList	GO Biological Processes	19	GO:0090140	regulation of mitochondrial fission	19_GO:0032502 developmental process	-3.3	20	7.3	30293	30	154	3	1.9	1.1	10059|90550|192111	DNM1L|MCU|PGAM5	-1.6
MyList	GO Biological Processes	19	GO:0061024	membrane organization	19_GO:0009987 cellular process	-3.3	3.1	4.2	30293	757	154	12	7.8	2.2	815|1760|3099|3312|6711|8615|9554|9927|10059|89941|92609|128240	CAMK2A|DMPK|HK2|HSPA8|SPTBN1|USO1|SEC22B|MFN2|DNM1L|RHOT2|TIMM50|NAXE	-1.6
MyList	GO Biological Processes	19	GO:0051654	establishment of mitochondrion localization	19_GO:0051179 localization	-3.3	19	7.2	30293	31	154	3	1.9	1.1	10059|10128|89941	DNM1L|LRPPRC|RHOT2	-1.6
MyList	GO Molecular Functions	21	GO:0016878	acid-thiol ligase activity		-3.3	19	7.2	30293	31	154	3	1.9	1.1	2181|79611|376497	ACSL3|ACSS3|SLC27A1	-1.6
MyList	GO Molecular Functions	21	GO:0016829	lyase activity		-3.3	6	5	30293	197	154	6	3.9	1.6	2027|2235|7520|10994|26007|55862	ENO3|FECH|XRCC5|ILVBL|TKFC|ECHDC1	-1.6
MyList	GO Cellular Components	20	GO:0098562	cytoplasmic side of membrane		-3.3	5.9	5	30293	199	154	6	3.9	1.6	286|1915|2768|5239|5605|6710	ANK1|EEF1A1|GNA12|PGM5|MAP2K2|SPTB	-1.6
MyList	GO Biological Processes	19	GO:0061077	chaperone-mediated protein folding	19_GO:0008152 metabolic process	-3.3	11	5.9	30293	74	154	4	2.6	1.3	3312|10131|11080|146862	HSPA8|TRAP1|DNAJB4|UNC45B	-1.6
MyList	GO Cellular Components	20	GO:0005763	mitochondrial small ribosomal subunit		-3.2	18	7.1	30293	32	154	3	1.9	1.1	10240|28973|63931	MRPS31|MRPS18B|MRPS14	-1.6
MyList	GO Cellular Components	20	GO:0000314	organellar small ribosomal subunit		-3.2	18	7.1	30293	32	154	3	1.9	1.1	10240|28973|63931	MRPS31|MRPS18B|MRPS14	-1.6
MyList	GO Biological Processes	19	GO:0006874	intracellular calcium ion homeostasis	19_GO:0042592 homeostatic process	-3.2	5.9	5	30293	200	154	6	3.9	1.6	817|1760|5566|6261|10367|90550	CAMK2D|DMPK|PRKACA|RYR1|MICU1|MCU	-1.6
MyList	GO Biological Processes	19	GO:0032272	negative regulation of protein polymerization	19_GO:0048519 negative regulation of biological process	-3.2	10	5.9	30293	75	154	4	2.6	1.3	830|6710|6711|11344	CAPZA2|SPTB|SPTBN1|TWF2	-1.6
MyList	GO Biological Processes	19	GO:0045732	positive regulation of protein catabolic process	19_GO:0048518 positive regulation of biological process	-3.2	5.8	4.9	30293	202	154	6	3.9	1.6	5700|5702|5705|8451|9554|10399	PSMC1|PSMC3|PSMC5|CUL4A|SEC22B|RACK1	-1.6
MyList	GO Biological Processes	19	GO:0044270	cellular nitrogen compound catabolic process	19_GO:0008152 metabolic process	-3.2	4.3	4.5	30293	368	154	8	5.2	1.8	644|2027|3098|3099|6050|10128|28960|84618	BLVRA|ENO3|HK1|HK2|RNH1|LRPPRC|DCPS|NT5C1A	-1.5
MyList	GO Biological Processes	19	GO:0043242	negative regulation of protein-containing complex disassembly	19_GO:0048519 negative regulation of biological process	-3.2	10	5.8	30293	76	154	4	2.6	1.3	830|6710|6711|11344	CAPZA2|SPTB|SPTBN1|TWF2	-1.5
MyList	GO Biological Processes	19	GO:0032434	regulation of proteasomal ubiquitin-dependent protein catabolic process	19_GO:0008152 metabolic process	-3.2	7.3	5.3	30293	134	154	5	3.2	1.4	2768|7514|8239|10399|57805	GNA12|XPO1|USP9X|RACK1|CCAR2	-1.5
MyList	GO Biological Processes	19	GO:0046700	heterocycle catabolic process	19_GO:0008152 metabolic process	-3.2	4.3	4.5	30293	369	154	8	5.2	1.8	644|2027|3098|3099|6050|10128|28960|84618	BLVRA|ENO3|HK1|HK2|RNH1|LRPPRC|DCPS|NT5C1A	-1.5
MyList	GO Biological Processes	19	GO:0006734	NADH metabolic process	19_GO:0008152 metabolic process	-3.2	18	6.9	30293	33	154	3	1.9	1.1	2027|3098|3099	ENO3|HK1|HK2	-1.5
MyList	GO Molecular Functions	21	GO:0004672	protein kinase activity		-3.2	3.5	4.3	30293	562	154	10	6.5	2	815|816|817|818|1760|3482|5566|5592|5605|5606	CAMK2A|CAMK2B|CAMK2D|CAMK2G|DMPK|IGF2R|PRKACA|PRKG1|MAP2K2|MAP2K3	-1.5
MyList	GO Cellular Components	20	GO:0030666	endocytic vesicle membrane		-3.2	5.8	4.9	30293	204	154	6	3.9	1.6	815|816|817|818|3482|9554	CAMK2A|CAMK2B|CAMK2D|CAMK2G|IGF2R|SEC22B	-1.5
MyList	GO Biological Processes	19	GO:0043393	regulation of protein binding	19_GO:0065007 biological regulation	-3.2	7.2	5.2	30293	136	154	5	3.2	1.4	60|5566|7448|8239|10399	ACTB|PRKACA|VTN|USP9X|RACK1	-1.5
MyList	GO Biological Processes	19	GO:1903725	regulation of phospholipid metabolic process	19_GO:0008152 metabolic process	-3.2	17	6.8	30293	34	154	3	1.9	1.1	824|2181|376497	CAPN2|ACSL3|SLC27A1	-1.5
MyList	GO Biological Processes	19	GO:1904375	regulation of protein localization to cell periphery	19_GO:0051179 localization	-3.2	7.2	5.2	30293	137	154	5	3.2	1.4	60|2181|5525|6711|10399	ACTB|ACSL3|PPP2R5A|SPTBN1|RACK1	-1.5
MyList	GO Cellular Components	20	GO:1990351	transporter complex		-3.2	3.8	4.3	30293	470	154	9	5.8	1.9	4694|4704|4710|5566|6261|10367|25932|79714|90550	NDUFA1|NDUFA9|NDUFB4|PRKACA|RYR1|MICU1|CLIC4|CCDC51|MCU	-1.5
MyList	GO Cellular Components	20	GO:0015935	small ribosomal subunit		-3.1	10	5.7	30293	79	154	4	2.6	1.3	10240|10399|28973|63931	MRPS31|RACK1|MRPS18B|MRPS14	-1.5
MyList	GO Biological Processes	19	GO:0055082	intracellular chemical homeostasis	19_GO:0042592 homeostatic process	-3.1	3.4	4.2	30293	572	154	10	6.5	2	817|1760|3098|3099|5566|6261|10367|10399|25932|90550	CAMK2D|DMPK|HK1|HK2|PRKACA|RYR1|MICU1|RACK1|CLIC4|MCU	-1.5
MyList	GO Biological Processes	19	GO:0042593	glucose homeostasis	19_GO:0042592 homeostatic process	-3.1	5.6	4.8	30293	210	154	6	3.9	1.6	3098|3099|5566|5950|10399|90550	HK1|HK2|PRKACA|RBP4|RACK1|MCU	-1.5
MyList	GO Molecular Functions	21	GO:0000993	RNA polymerase II complex binding		-3.1	17	6.7	30293	35	154	3	1.9	1.1	3192|57805|58490	HNRNPU|CCAR2|RPRD1B	-1.5
MyList	GO Biological Processes	19	GO:0033500	carbohydrate homeostasis	19_GO:0042592 homeostatic process	-3.1	5.6	4.8	30293	211	154	6	3.9	1.6	3098|3099|5566|5950|10399|90550	HK1|HK2|PRKACA|RBP4|RACK1|MCU	-1.5
MyList	GO Molecular Functions	21	GO:0005525	GTP binding		-3.1	4.1	4.4	30293	382	154	8	5.2	1.8	1915|2768|4528|9927|10059|10938|30844|89941	EEF1A1|GNA12|MTIF2|MFN2|DNM1L|EHD1|EHD4|RHOT2	-1.5
MyList	GO Cellular Components	20	GO:0042383	sarcolemma		-3.1	7	5.1	30293	141	154	5	3.2	1.4	286|817|5239|5592|6261	ANK1|CAMK2D|PGM5|PRKG1|RYR1	-1.5
MyList	GO Biological Processes	19	GO:0003012	muscle system process	19_GO:0032501 multicellular organismal process	-3.1	4.7	4.5	30293	294	154	7	4.5	1.7	817|1760|4619|4621|5592|5606|6261	CAMK2D|DMPK|MYH1|MYH3|PRKG1|MAP2K3|RYR1	-1.5
MyList	GO Biological Processes	19	GO:0032790	ribosome disassembly	19_GO:0009987 cellular process	-3.1	16	6.6	30293	36	154	3	1.9	1.1	4528|6059|10399	MTIF2|ABCE1|RACK1	-1.5
MyList	GO Biological Processes	19	GO:0140053	mitochondrial gene expression	19_GO:0008152 metabolic process	-3.1	6.9	5.1	30293	142	154	5	3.2	1.4	4528|10240|28973|29088|63931	MTIF2|MRPS31|MRPS18B|MRPL15|MRPS14	-1.5
MyList	GO Biological Processes	19	GO:0031333	negative regulation of protein-containing complex assembly	19_GO:0048519 negative regulation of biological process	-3.1	6.9	5.1	30293	142	154	5	3.2	1.4	830|3312|6710|6711|11344	CAPZA2|HSPA8|SPTB|SPTBN1|TWF2	-1.5
MyList	GO Biological Processes	19	GO:0010660	regulation of muscle cell apoptotic process	19_GO:0050789 regulation of biological process	-3.1	9.5	5.5	30293	83	154	4	2.6	1.3	815|817|824|9927	CAMK2A|CAMK2D|CAPN2|MFN2	-1.4
MyList	GO Molecular Functions	21	GO:0000146	microfilament motor activity		-3.1	16	6.5	30293	37	154	3	1.9	1.1	70|4619|4621	ACTC1|MYH1|MYH3	-1.4
MyList	GO Biological Processes	19	GO:0032006	regulation of TOR signaling	19_GO:0050896 response to stimulus	-3	6.8	5	30293	145	154	5	3.2	1.4	2768|5566|8239|27244|55611	GNA12|PRKACA|USP9X|SESN1|OTUB1	-1.4
MyList	GO Biological Processes	19	GO:0097435	supramolecular fiber organization	19_GO:0009987 cellular process	-3	3.3	4.1	30293	589	154	10	6.5	2	70|4604|4606|4608|4621|5239|8239|9948|11344|89941	ACTC1|MYBPC1|MYBPC2|MYBPH|MYH3|PGM5|USP9X|WDR1|TWF2|RHOT2	-1.4
MyList	GO Biological Processes	19	GO:0051592	response to calcium ion	19_GO:0050896 response to stimulus	-3	6.7	5	30293	146	154	5	3.2	1.4	817|6261|8604|25932|29957	CAMK2D|RYR1|SLC25A12|CLIC4|SLC25A24	-1.4
MyList	GO Molecular Functions	21	GO:0008047	enzyme activator activity		-3	3.3	4.1	30293	591	154	10	6.5	2	5525|5605|7520|9373|10059|10399|11047|79735|192111|376497	PPP2R5A|MAP2K2|XRCC5|PLAA|DNM1L|RACK1|ADRM1|TBC1D17|PGAM5|SLC27A1	-1.4
MyList	GO Biological Processes	19	GO:0010562	positive regulation of phosphorus metabolic process	19_GO:0048518 positive regulation of biological process	-3	3.1	4	30293	704	154	11	7.1	2.1	824|2181|2768|5175|5525|5605|5606|7448|7520|10399|30844	CAPN2|ACSL3|GNA12|PECAM1|PPP2R5A|MAP2K2|MAP2K3|VTN|XRCC5|RACK1|EHD4	-1.4
MyList	GO Biological Processes	19	GO:0045937	positive regulation of phosphate metabolic process	19_GO:0048518 positive regulation of biological process	-3	3.1	4	30293	704	154	11	7.1	2.1	824|2181|2768|5175|5525|5605|5606|7448|7520|10399|30844	CAPN2|ACSL3|GNA12|PECAM1|PPP2R5A|MAP2K2|MAP2K3|VTN|XRCC5|RACK1|EHD4	-1.4
MyList	GO Biological Processes	19	GO:0071277	cellular response to calcium ion	19_GO:0050896 response to stimulus	-3	9	5.4	30293	87	154	4	2.6	1.3	817|6261|25932|29957	CAMK2D|RYR1|CLIC4|SLC25A24	-1.4
MyList	GO Biological Processes	19	GO:0055080	monoatomic cation homeostasis	19_GO:0042592 homeostatic process	-3	3.6	4.1	30293	497	154	9	5.8	1.9	817|1760|2038|2235|5566|6261|10367|25932|90550	CAMK2D|DMPK|EPB42|FECH|PRKACA|RYR1|MICU1|CLIC4|MCU	-1.4
MyList	GO Biological Processes	19	GO:0030162	regulation of proteolysis	19_GO:0008152 metabolic process	-3	3.3	4	30293	602	154	10	6.5	2	2768|5566|5700|5702|5705|7448|7514|8239|10399|57805	GNA12|PRKACA|PSMC1|PSMC3|PSMC5|VTN|XPO1|USP9X|RACK1|CCAR2	-1.4
MyList	GO Biological Processes	19	GO:0045185	maintenance of protein location	19_GO:0051179 localization	-3	8.9	5.3	30293	88	154	4	2.6	1.3	3098|3099|3192|11344	HK1|HK2|HNRNPU|TWF2	-1.4
MyList	GO Biological Processes	19	GO:0055074	calcium ion homeostasis	19_GO:0042592 homeostatic process	-3	5.2	4.5	30293	227	154	6	3.9	1.6	817|1760|5566|6261|10367|90550	CAMK2D|DMPK|PRKACA|RYR1|MICU1|MCU	-1.4
MyList	GO Molecular Functions	21	GO:0004177	aminopeptidase activity		-3	15	6.2	30293	40	154	3	1.9	1.1	9520|10072|23549	NPEPPS|DPP3|DNPEP	-1.4
MyList	GO Cellular Components	20	GO:0005761	mitochondrial ribosome		-3	8.8	5.3	30293	89	154	4	2.6	1.3	10240|28973|29088|63931	MRPS31|MRPS18B|MRPL15|MRPS14	-1.4
MyList	GO Cellular Components	20	GO:0000313	organellar ribosome		-3	8.8	5.3	30293	89	154	4	2.6	1.3	10240|28973|29088|63931	MRPS31|MRPS18B|MRPL15|MRPS14	-1.4
MyList	GO Biological Processes	19	GO:0009154	purine ribonucleotide catabolic process	19_GO:0008152 metabolic process	-2.9	8.7	5.3	30293	90	154	4	2.6	1.3	2027|3098|3099|84618	ENO3|HK1|HK2|NT5C1A	-1.3
MyList	GO Biological Processes	19	GO:0008064	regulation of actin polymerization or depolymerization	19_GO:0050789 regulation of biological process	-2.9	6.4	4.8	30293	154	154	5	3.2	1.4	830|6710|6711|9948|11344	CAPZA2|SPTB|SPTBN1|WDR1|TWF2	-1.3
MyList	GO Biological Processes	19	GO:0051656	establishment of organelle localization	19_GO:0051179 localization	-2.9	3.9	4.2	30293	407	154	8	5.2	1.8	81|6059|7320|7514|10059|10128|29109|89941	ACTN4|ABCE1|UBE2B|XPO1|DNM1L|LRPPRC|FHOD1|RHOT2	-1.3
MyList	GO Biological Processes	19	GO:0016310	phosphorylation	19_GO:0008152 metabolic process	-2.9	3	3.9	30293	720	154	11	7.1	2.1	815|816|817|818|1760|3098|3099|5566|5605|5606|26007	CAMK2A|CAMK2B|CAMK2D|CAMK2G|DMPK|HK1|HK2|PRKACA|MAP2K2|MAP2K3|TKFC	-1.3
MyList	GO Molecular Functions	21	GO:0016877	ligase activity, forming carbon-sulfur bonds		-2.9	14	6.1	30293	41	154	3	1.9	1.1	2181|79611|376497	ACSL3|ACSS3|SLC27A1	-1.3
MyList	GO Molecular Functions	21	GO:0008137	NADH dehydrogenase (ubiquinone) activity		-2.9	14	6.1	30293	41	154	3	1.9	1.1	4694|4704|4710	NDUFA1|NDUFA9|NDUFB4	-1.3
MyList	GO Molecular Functions	21	GO:0043175	RNA polymerase core enzyme binding		-2.9	14	6.1	30293	41	154	3	1.9	1.1	3192|57805|58490	HNRNPU|CCAR2|RPRD1B	-1.3
MyList	GO Biological Processes	19	GO:0050801	monoatomic ion homeostasis	19_GO:0042592 homeostatic process	-2.9	3.5	4	30293	507	154	9	5.8	1.9	817|1760|2038|2235|5566|6261|10367|25932|90550	CAMK2D|DMPK|EPB42|FECH|PRKACA|RYR1|MICU1|CLIC4|MCU	-1.3
MyList	GO Cellular Components	20	GO:0098978	glutamatergic synapse		-2.9	3.9	4.2	30293	408	154	8	5.2	1.8	60|70|5566|6146|6455|6710|6711|345651	ACTB|ACTC1|PRKACA|RPL22|SH3GL1|SPTB|SPTBN1|ACTBL2	-1.3
MyList	GO Biological Processes	19	GO:0034248	regulation of amide metabolic process	19_GO:0008152 metabolic process	-2.9	3.5	4	30293	508	154	9	5.8	1.9	2235|3192|4528|6059|6311|6470|10128|10131|10399	FECH|HNRNPU|MTIF2|ABCE1|ATXN2|SHMT1|LRPPRC|TRAP1|RACK1	-1.3
MyList	GO Biological Processes	19	GO:0051129	negative regulation of cellular component organization	19_GO:0048519 negative regulation of biological process	-2.9	3	3.9	30293	726	154	11	7.1	2.1	830|3192|3312|6311|6710|6711|7520|8260|9554|10399|11344	CAPZA2|HNRNPU|HSPA8|ATXN2|SPTB|SPTBN1|XRCC5|NAA10|SEC22B|RACK1|TWF2	-1.3
MyList	GO Molecular Functions	21	GO:0019888	protein phosphatase regulator activity		-2.9	8.6	5.2	30293	92	154	4	2.6	1.3	1760|2768|5525|81706	DMPK|GNA12|PPP2R5A|PPP1R14C	-1.3
MyList	GO Biological Processes	19	GO:0030832	regulation of actin filament length	19_GO:0050789 regulation of biological process	-2.9	6.3	4.7	30293	157	154	5	3.2	1.4	830|6710|6711|9948|11344	CAPZA2|SPTB|SPTBN1|WDR1|TWF2	-1.3
MyList	GO Molecular Functions	21	GO:0050136	NADH dehydrogenase (quinone) activity		-2.9	14	6	30293	42	154	3	1.9	1.1	4694|4704|4710	NDUFA1|NDUFA9|NDUFB4	-1.3
MyList	GO Biological Processes	19	GO:0072595	maintenance of protein localization in organelle	19_GO:0051179 localization	-2.9	14	6	30293	42	154	3	1.9	1.1	3098|3099|3192	HK1|HK2|HNRNPU	-1.3
MyList	GO Molecular Functions	21	GO:0140678	molecular function inhibitor activity		-2.9	3.4	4	30293	515	154	9	5.8	1.9	817|2873|6050|6059|10399|11047|55611|57805|81706	CAMK2D|GPS1|RNH1|ABCE1|RACK1|ADRM1|OTUB1|CCAR2|PPP1R14C	-1.3
MyList	GO Cellular Components	20	GO:0005911	cell-cell junction		-2.9	3.4	4	30293	515	154	9	5.8	1.9	60|4619|5175|5239|5605|9948|25932|29109|91624	ACTB|MYH1|PECAM1|PGM5|MAP2K2|WDR1|CLIC4|FHOD1|NEXN	-1.3
MyList	GO Biological Processes	19	GO:0016241	regulation of macroautophagy	19_GO:0008152 metabolic process	-2.9	6.2	4.7	30293	159	154	5	3.2	1.4	529|823|5566|9554|27244	ATP6V1E1|CAPN1|PRKACA|SEC22B|SESN1	-1.3
MyList	GO Biological Processes	19	GO:0072522	purine-containing compound biosynthetic process	19_GO:0008152 metabolic process	-2.9	5	4.4	30293	236	154	6	3.9	1.6	2181|4694|4704|4710|6470|55229	ACSL3|NDUFA1|NDUFA9|NDUFB4|SHMT1|PANK4	-1.3
MyList	GO Biological Processes	19	GO:0006936	muscle contraction	19_GO:0032501 multicellular organismal process	-2.9	5	4.4	30293	236	154	6	3.9	1.6	817|1760|4619|4621|5606|6261	CAMK2D|DMPK|MYH1|MYH3|MAP2K3|RYR1	-1.3
MyList	GO Molecular Functions	21	GO:0004712	protein serine/threonine/tyrosine kinase activity		-2.9	14	6	30293	43	154	3	1.9	1.1	5566|5605|5606	PRKACA|MAP2K2|MAP2K3	-1.3
MyList	GO Biological Processes	19	GO:1901361	organic cyclic compound catabolic process	19_GO:0008152 metabolic process	-2.9	3.8	4.1	30293	417	154	8	5.2	1.8	644|2027|3098|3099|6050|10128|28960|84618	BLVRA|ENO3|HK1|HK2|RNH1|LRPPRC|DCPS|NT5C1A	-1.3
MyList	GO Cellular Components	20	GO:0000123	histone acetyltransferase complex		-2.9	8.4	5.1	30293	94	154	4	2.6	1.3	60|345651|653269|728378	ACTB|ACTBL2|POTEI|POTEF	-1.3
MyList	GO Cellular Components	20	GO:0009898	cytoplasmic side of plasma membrane		-2.8	6.1	4.6	30293	161	154	5	3.2	1.4	286|2768|5239|5605|6710	ANK1|GNA12|PGM5|MAP2K2|SPTB	-1.3
MyList	GO Molecular Functions	21	GO:0003954	NADH dehydrogenase activity		-2.8	13	5.9	30293	44	154	3	1.9	1.1	4694|4704|4710	NDUFA1|NDUFA9|NDUFB4	-1.3
MyList	GO Biological Processes	19	GO:0009261	ribonucleotide catabolic process	19_GO:0008152 metabolic process	-2.8	8.2	5	30293	96	154	4	2.6	1.3	2027|3098|3099|84618	ENO3|HK1|HK2|NT5C1A	-1.3
MyList	GO Biological Processes	19	GO:1902904	negative regulation of supramolecular fiber organization	19_GO:0048519 negative regulation of biological process	-2.8	6	4.6	30293	163	154	5	3.2	1.4	830|3312|6710|6711|11344	CAPZA2|HSPA8|SPTB|SPTBN1|TWF2	-1.3
MyList	GO Biological Processes	19	GO:0034655	nucleobase-containing compound catabolic process	19_GO:0008152 metabolic process	-2.8	4.2	4.1	30293	330	154	7	4.5	1.7	2027|3098|3099|6050|10128|28960|84618	ENO3|HK1|HK2|RNH1|LRPPRC|DCPS|NT5C1A	-1.3
MyList	GO Biological Processes	19	GO:0006096	glycolytic process	19_GO:0008152 metabolic process	-2.8	13	5.8	30293	45	154	3	1.9	1.1	2027|3098|3099	ENO3|HK1|HK2	-1.3
MyList	GO Molecular Functions	21	GO:0003955	NAD(P)H dehydrogenase (quinone) activity		-2.8	13	5.8	30293	45	154	3	1.9	1.1	4694|4704|4710	NDUFA1|NDUFA9|NDUFB4	-1.3
MyList	GO Cellular Components	20	GO:0098862	cluster of actin-based cell projections		-2.8	6	4.6	30293	165	154	5	3.2	1.4	60|830|2768|10059|11344	ACTB|CAPZA2|GNA12|DNM1L|TWF2	-1.3
MyList	GO Biological Processes	19	GO:0006942	regulation of striated muscle contraction	19_GO:0032501 multicellular organismal process	-2.8	8	5	30293	98	154	4	2.6	1.3	817|1760|4608|5566	CAMK2D|DMPK|MYBPH|PRKACA	-1.2
MyList	GO Biological Processes	19	GO:0051651	maintenance of location in cell	19_GO:0051179 localization	-2.8	8	5	30293	98	154	4	2.6	1.3	3098|3099|3192|11344	HK1|HK2|HNRNPU|TWF2	-1.2
MyList	GO Molecular Functions	21	GO:0003924	GTPase activity		-2.8	4.1	4.1	30293	333	154	7	4.5	1.7	1915|2768|4528|6059|9927|10059|89941	EEF1A1|GNA12|MTIF2|ABCE1|MFN2|DNM1L|RHOT2	-1.2
MyList	GO Molecular Functions	21	GO:0016874	ligase activity		-2.8	5.9	4.5	30293	166	154	5	3.2	1.4	1615|2181|57470|79611|376497	DARS1|ACSL3|LRRC47|ACSS3|SLC27A1	-1.2
MyList	GO Biological Processes	19	GO:0006195	purine nucleotide catabolic process	19_GO:0008152 metabolic process	-2.8	7.9	4.9	30293	99	154	4	2.6	1.3	2027|3098|3099|84618	ENO3|HK1|HK2|NT5C1A	-1.2
MyList	GO Biological Processes	19	GO:0098771	inorganic ion homeostasis	19_GO:0042592 homeostatic process	-2.8	3.7	4	30293	430	154	8	5.2	1.8	817|1760|2038|2235|5566|6261|10367|90550	CAMK2D|DMPK|EPB42|FECH|PRKACA|RYR1|MICU1|MCU	-1.2
MyList	GO Biological Processes	19	GO:0071827	plasma lipoprotein particle organization	19_GO:0032501 multicellular organismal process	-2.8	13	5.7	30293	46	154	3	1.9	1.1	2181|2235|5566	ACSL3|FECH|PRKACA	-1.2
MyList	GO Biological Processes	19	GO:0006120	mitochondrial electron transport, NADH to ubiquinone	19_GO:0008152 metabolic process	-2.8	13	5.7	30293	46	154	3	1.9	1.1	4694|4704|4710	NDUFA1|NDUFA9|NDUFB4	-1.2
MyList	GO Biological Processes	19	GO:0060047	heart contraction	19_GO:0032501 multicellular organismal process	-2.8	7.9	4.9	30293	100	154	4	2.6	1.3	70|817|5606|10059	ACTC1|CAMK2D|MAP2K3|DNM1L	-1.2
MyList	GO Biological Processes	19	GO:2000058	regulation of ubiquitin-dependent protein catabolic process	19_GO:0008152 metabolic process	-2.8	5.8	4.5	30293	169	154	5	3.2	1.4	2768|7514|8239|10399|57805	GNA12|XPO1|USP9X|RACK1|CCAR2	-1.2
MyList	GO Biological Processes	19	GO:0051222	positive regulation of protein transport	19_GO:0051179 localization	-2.8	4.7	4.2	30293	249	154	6	3.9	1.6	2181|5566|5950|10059|10399|90550	ACSL3|PRKACA|RBP4|DNM1L|RACK1|MCU	-1.2
MyList	GO Biological Processes	19	GO:0046032	ADP catabolic process	19_GO:0008152 metabolic process	-2.8	13	5.7	30293	47	154	3	1.9	1.1	2027|3098|3099	ENO3|HK1|HK2	-1.2
MyList	GO Biological Processes	19	GO:0030048	actin filament-based movement	19_GO:0009987 cellular process	-2.7	7.8	4.9	30293	101	154	4	2.6	1.3	70|81|817|4621	ACTC1|ACTN4|CAMK2D|MYH3	-1.2
MyList	GO Biological Processes	19	GO:0033108	mitochondrial respiratory chain complex assembly	19_GO:0009987 cellular process	-2.7	7.8	4.9	30293	101	154	4	2.6	1.3	4694|4704|4710|29078	NDUFA1|NDUFA9|NDUFB4|NDUFAF4	-1.2
MyList	GO Cellular Components	20	GO:0030424	axon		-2.7	3	3.7	30293	649	154	10	6.5	2	60|286|3831|6711|8239|11344|91624|345651|653269|728378	ACTB|ANK1|KLC1|SPTBN1|USP9X|TWF2|NEXN|ACTBL2|POTEI|POTEF	-1.2
MyList	GO Biological Processes	19	GO:0051223	regulation of protein transport	19_GO:0051179 localization	-2.7	3.6	3.9	30293	438	154	8	5.2	1.8	2181|3312|5566|5950|7514|10059|10399|90550	ACSL3|HSPA8|PRKACA|RBP4|XPO1|DNM1L|RACK1|MCU	-1.2
MyList	GO Biological Processes	19	GO:2001222	regulation of neuron migration	19_GO:0040011 locomotion	-2.7	12	5.6	30293	48	154	3	1.9	1.1	815|816|9373	CAMK2A|CAMK2B|PLAA	-1.2
MyList	GO Biological Processes	19	GO:0010639	negative regulation of organelle organization	19_GO:0048519 negative regulation of biological process	-2.7	4	4	30293	342	154	7	4.5	1.7	830|3192|6710|6711|8260|9554|11344	CAPZA2|HNRNPU|SPTB|SPTBN1|NAA10|SEC22B|TWF2	-1.2
MyList	GO Molecular Functions	21	GO:0004722	protein serine/threonine phosphatase activity		-2.7	7.6	4.8	30293	103	154	4	2.6	1.3	818|4621|92609|192111	CAMK2G|MYH3|TIMM50|PGAM5	-1.2
MyList	GO Biological Processes	19	GO:0090407	organophosphate biosynthetic process	19_GO:0008152 metabolic process	-2.7	3.2	3.8	30293	545	154	9	5.8	1.9	2181|2224|4694|4704|4710|6470|27440|55229|376497	ACSL3|FDPS|NDUFA1|NDUFA9|NDUFB4|SHMT1|HDHD5|PANK4|SLC27A1	-1.2
MyList	GO Cellular Components	20	GO:0036464	cytoplasmic ribonucleoprotein granule		-2.7	4.6	4.2	30293	254	154	6	3.9	1.6	60|3192|4619|5702|6311|28960	ACTB|HNRNPU|MYH1|PSMC3|ATXN2|DCPS	-1.2
MyList	GO Biological Processes	19	GO:0006816	calcium ion transport	19_GO:0051179 localization	-2.7	4.6	4.2	30293	254	154	6	3.9	1.6	815|6261|9512|10059|10367|90550	CAMK2A|RYR1|PMPCB|DNM1L|MICU1|MCU	-1.2
MyList	GO Cellular Components	20	GO:0005811	lipid droplet		-2.7	7.6	4.8	30293	104	154	4	2.6	1.3	2181|4047|10938|25840	ACSL3|LSS|EHD1|TMT1A	-1.2
MyList	GO Biological Processes	19	GO:0072523	purine-containing compound catabolic process	19_GO:0008152 metabolic process	-2.7	7.6	4.8	30293	104	154	4	2.6	1.3	2027|3098|3099|84618	ENO3|HK1|HK2|NT5C1A	-1.2
MyList	GO Molecular Functions	21	GO:0019208	phosphatase regulator activity		-2.7	7.6	4.8	30293	104	154	4	2.6	1.3	1760|2768|5525|81706	DMPK|GNA12|PPP2R5A|PPP1R14C	-1.2
MyList	GO Biological Processes	19	GO:1990830	cellular response to leukemia inhibitory factor	19_GO:0050896 response to stimulus	-2.7	7.6	4.8	30293	104	154	4	2.6	1.3	3099|3192|7520|29088	HK2|HNRNPU|XRCC5|MRPL15	-1.2
MyList	GO Biological Processes	19	GO:0019364	pyridine nucleotide catabolic process	19_GO:0008152 metabolic process	-2.7	12	5.5	30293	49	154	3	1.9	1.1	2027|3098|3099	ENO3|HK1|HK2	-1.2
MyList	GO Biological Processes	19	GO:0044788	modulation by host of viral process	19_GO:0044419 biological process involved in interspecies interaction between organisms	-2.7	12	5.5	30293	49	154	3	1.9	1.1	1915|3482|5702	EEF1A1|IGF2R|PSMC3	-1.2
MyList	GO Biological Processes	19	GO:0071825	protein-lipid complex organization	19_GO:0009987 cellular process	-2.7	12	5.5	30293	49	154	3	1.9	1.1	2181|2235|5566	ACSL3|FECH|PRKACA	-1.2
MyList	GO Biological Processes	19	GO:0072594	establishment of protein localization to organelle	19_GO:0051179 localization	-2.7	4	4	30293	348	154	7	4.5	1.7	3098|3099|3312|8239|9512|9927|92609	HK1|HK2|HSPA8|USP9X|PMPCB|MFN2|TIMM50	-1.2
MyList	GO Biological Processes	19	GO:0009181	purine ribonucleoside diphosphate catabolic process	19_GO:0008152 metabolic process	-2.7	12	5.5	30293	50	154	3	1.9	1.1	2027|3098|3099	ENO3|HK1|HK2	-1.2
MyList	GO Biological Processes	19	GO:0010665	regulation of cardiac muscle cell apoptotic process	19_GO:0050789 regulation of biological process	-2.7	12	5.5	30293	50	154	3	1.9	1.1	815|817|824	CAMK2A|CAMK2D|CAPN2	-1.2
MyList	GO Biological Processes	19	GO:0009137	purine nucleoside diphosphate catabolic process	19_GO:0008152 metabolic process	-2.7	12	5.5	30293	50	154	3	1.9	1.1	2027|3098|3099	ENO3|HK1|HK2	-1.2
MyList	GO Biological Processes	19	GO:1990823	response to leukemia inhibitory factor	19_GO:0050896 response to stimulus	-2.7	7.4	4.7	30293	106	154	4	2.6	1.3	3099|3192|7520|29088	HK2|HNRNPU|XRCC5|MRPL15	-1.2
MyList	GO Cellular Components	20	GO:0005903	brush border		-2.7	7.4	4.7	30293	107	154	4	2.6	1.3	60|830|2768|10059	ACTB|CAPZA2|GNA12|DNM1L	-1.1
MyList	GO Molecular Functions	21	GO:0004721	phosphoprotein phosphatase activity		-2.7	5.5	4.3	30293	178	154	5	3.2	1.4	818|4621|5525|92609|192111	CAMK2G|MYH3|PPP2R5A|TIMM50|PGAM5	-1.1
MyList	GO Cellular Components	20	GO:0045271	respiratory chain complex I		-2.6	12	5.4	30293	51	154	3	1.9	1.1	4694|4704|4710	NDUFA1|NDUFA9|NDUFB4	-1.1
MyList	GO Cellular Components	20	GO:0005747	mitochondrial respiratory chain complex I		-2.6	12	5.4	30293	51	154	3	1.9	1.1	4694|4704|4710	NDUFA1|NDUFA9|NDUFB4	-1.1
MyList	GO Cellular Components	20	GO:0014704	intercalated disc		-2.6	12	5.4	30293	51	154	3	1.9	1.1	4619|5239|29109	MYH1|PGM5|FHOD1	-1.1
MyList	GO Cellular Components	20	GO:0030964	NADH dehydrogenase complex		-2.6	12	5.4	30293	51	154	3	1.9	1.1	4694|4704|4710	NDUFA1|NDUFA9|NDUFB4	-1.1
MyList	GO Biological Processes	19	GO:0099173	postsynapse organization	19_GO:0009987 cellular process	-2.6	7.3	4.7	30293	108	154	4	2.6	1.3	60|345651|653269|728378	ACTB|ACTBL2|POTEI|POTEF	-1.1
MyList	GO Biological Processes	19	GO:1905475	regulation of protein localization to membrane	19_GO:0051179 localization	-2.6	5.5	4.3	30293	180	154	5	3.2	1.4	60|2181|5525|6711|10399	ACTB|ACSL3|PPP2R5A|SPTBN1|RACK1	-1.1
MyList	GO Molecular Functions	21	GO:0022804	active transmembrane transporter activity		-2.6	3.5	3.8	30293	454	154	8	5.2	1.8	529|4694|4704|4710|8402|8604|29957|90550	ATP6V1E1|NDUFA1|NDUFA9|NDUFB4|SLC25A11|SLC25A12|SLC25A24|MCU	-1.1
MyList	GO Biological Processes	19	GO:0010506	regulation of autophagy	19_GO:0008152 metabolic process	-2.6	3.9	3.9	30293	355	154	7	4.5	1.7	529|823|1915|5566|9554|10059|27244	ATP6V1E1|CAPN1|EEF1A1|PRKACA|SEC22B|DNM1L|SESN1	-1.1
MyList	GO Biological Processes	19	GO:1901800	positive regulation of proteasomal protein catabolic process	19_GO:0048518 positive regulation of biological process	-2.6	7.2	4.6	30293	109	154	4	2.6	1.3	5700|5702|5705|10399	PSMC1|PSMC3|PSMC5|RACK1	-1.1
MyList	GO Molecular Functions	21	GO:0043022	ribosome binding		-2.6	7.2	4.6	30293	109	154	4	2.6	1.3	4528|6059|8260|10399	MTIF2|ABCE1|NAA10|RACK1	-1.1
MyList	GO Biological Processes	19	GO:0010662	regulation of striated muscle cell apoptotic process	19_GO:0050789 regulation of biological process	-2.6	11	5.3	30293	52	154	3	1.9	1.1	815|817|824	CAMK2A|CAMK2D|CAPN2	-1.1
MyList	GO Biological Processes	19	GO:0072526	pyridine-containing compound catabolic process	19_GO:0008152 metabolic process	-2.6	11	5.3	30293	52	154	3	1.9	1.1	2027|3098|3099	ENO3|HK1|HK2	-1.1
MyList	GO Biological Processes	19	GO:0009165	nucleotide biosynthetic process	19_GO:0008152 metabolic process	-2.6	4.5	4	30293	265	154	6	3.9	1.6	2181|4694|4704|4710|6470|55229	ACSL3|NDUFA1|NDUFA9|NDUFB4|SHMT1|PANK4	-1.1
MyList	GO Biological Processes	19	GO:0016052	carbohydrate catabolic process	19_GO:0008152 metabolic process	-2.6	7.2	4.6	30293	110	154	4	2.6	1.3	2027|3098|3099|26007	ENO3|HK1|HK2|TKFC	-1.1
MyList	GO Biological Processes	19	GO:0046031	ADP metabolic process	19_GO:0008152 metabolic process	-2.6	11	5.3	30293	53	154	3	1.9	1.1	2027|3098|3099	ENO3|HK1|HK2	-1.1
MyList	GO Biological Processes	19	GO:0009191	ribonucleoside diphosphate catabolic process	19_GO:0008152 metabolic process	-2.6	11	5.3	30293	53	154	3	1.9	1.1	2027|3098|3099	ENO3|HK1|HK2	-1.1
MyList	GO Biological Processes	19	GO:1901293	nucleoside phosphate biosynthetic process	19_GO:0008152 metabolic process	-2.6	4.4	4	30293	267	154	6	3.9	1.6	2181|4694|4704|4710|6470|55229	ACSL3|NDUFA1|NDUFA9|NDUFB4|SHMT1|PANK4	-1.1
MyList	GO Biological Processes	19	GO:0090277	positive regulation of peptide hormone secretion	19_GO:0051179 localization	-2.6	7.1	4.6	30293	111	154	4	2.6	1.3	5566|5950|9255|90550	PRKACA|RBP4|AIMP1|MCU	-1.1
MyList	GO Cellular Components	20	GO:0099513	polymeric cytoskeletal fiber		-2.6	2.7	3.5	30293	796	154	11	7.1	2.1	60|70|3192|3831|5605|10059|10128|11344|345651|653269|728378	ACTB|ACTC1|HNRNPU|KLC1|MAP2K2|DNM1L|LRPPRC|TWF2|ACTBL2|POTEI|POTEF	-1.1
MyList	GO Biological Processes	19	GO:0000902	cell morphogenesis	19_GO:0032502 developmental process	-2.6	2.9	3.6	30293	680	154	10	6.5	2	60|2038|5592|8239|9948|25932|91624|345651|653269|728378	ACTB|EPB42|PRKG1|USP9X|WDR1|CLIC4|NEXN|ACTBL2|POTEI|POTEF	-1.1
MyList	GO Biological Processes	19	GO:0001678	intracellular glucose homeostasis	19_GO:0042592 homeostatic process	-2.6	7	4.6	30293	112	154	4	2.6	1.3	3098|3099|5566|10399	HK1|HK2|PRKACA|RACK1	-1.1
MyList	GO Molecular Functions	21	GO:0003774	cytoskeletal motor activity		-2.6	7	4.6	30293	112	154	4	2.6	1.3	70|3831|4619|4621	ACTC1|KLC1|MYH1|MYH3	-1.1
MyList	GO Biological Processes	19	GO:0002793	positive regulation of peptide secretion	19_GO:0051179 localization	-2.6	7	4.5	30293	113	154	4	2.6	1.3	5566|5950|9255|90550	PRKACA|RBP4|AIMP1|MCU	-1.1
MyList	GO Cellular Components	20	GO:0035770	ribonucleoprotein granule		-2.6	4.4	4	30293	271	154	6	3.9	1.6	60|3192|4619|5702|6311|28960	ACTB|HNRNPU|MYH1|PSMC3|ATXN2|DCPS	-1.1
MyList	GO Biological Processes	19	GO:0046890	regulation of lipid biosynthetic process	19_GO:0008152 metabolic process	-2.6	5.3	4.2	30293	187	154	5	3.2	1.4	824|2181|5592|11160|376497	CAPN2|ACSL3|PRKG1|ERLIN2|SLC27A1	-1.1
MyList	GO Biological Processes	19	GO:0007409	axonogenesis	19_GO:0032502 developmental process	-2.6	3.8	3.8	30293	366	154	7	4.5	1.7	60|5592|8239|91624|345651|653269|728378	ACTB|PRKG1|USP9X|NEXN|ACTBL2|POTEI|POTEF	-1.1
MyList	GO Biological Processes	19	GO:0003015	heart process	19_GO:0032501 multicellular organismal process	-2.6	6.9	4.5	30293	114	154	4	2.6	1.3	70|817|5606|10059	ACTC1|CAMK2D|MAP2K3|DNM1L	-1.1
MyList	GO Molecular Functions	21	GO:0016791	phosphatase activity		-2.6	4.3	3.9	30293	273	154	6	3.9	1.6	818|4621|5525|84618|92609|192111	CAMK2G|MYH3|PPP2R5A|NT5C1A|TIMM50|PGAM5	-1.1
MyList	GO Biological Processes	19	GO:0009152	purine ribonucleotide biosynthetic process	19_GO:0008152 metabolic process	-2.5	5.1	4.1	30293	191	154	5	3.2	1.4	2181|4694|4704|4710|55229	ACSL3|NDUFA1|NDUFA9|NDUFB4|PANK4	-1
MyList	GO Biological Processes	19	GO:0022904	respiratory electron transport chain	19_GO:0008152 metabolic process	-2.5	6.7	4.4	30293	117	154	4	2.6	1.3	4694|4704|4710|8604	NDUFA1|NDUFA9|NDUFB4|SLC25A12	-1
MyList	GO Molecular Functions	21	GO:0070063	RNA polymerase binding		-2.5	10	5.1	30293	57	154	3	1.9	1.1	3192|57805|58490	HNRNPU|CCAR2|RPRD1B	-1
MyList	GO Biological Processes	19	GO:0061245	establishment or maintenance of bipolar cell polarity	19_GO:0009987 cellular process	-2.5	10	5.1	30293	57	154	3	1.9	1.1	286|9948|25932	ANK1|WDR1|CLIC4	-1
MyList	GO Biological Processes	19	GO:0009134	nucleoside diphosphate catabolic process	19_GO:0008152 metabolic process	-2.5	10	5.1	30293	57	154	3	1.9	1.1	2027|3098|3099	ENO3|HK1|HK2	-1
MyList	GO Biological Processes	19	GO:0046902	regulation of mitochondrial membrane permeability	19_GO:0051179 localization	-2.5	10	5.1	30293	57	154	3	1.9	1.1	815|3099|89941	CAMK2A|HK2|RHOT2	-1
MyList	GO Biological Processes	19	GO:0035088	establishment or maintenance of apical/basal cell polarity	19_GO:0009987 cellular process	-2.5	10	5.1	30293	57	154	3	1.9	1.1	286|9948|25932	ANK1|WDR1|CLIC4	-1
MyList	GO Molecular Functions	21	GO:0016655	oxidoreductase activity, acting on NAD(P)H, quinone or similar compound as acceptor		-2.5	10	5.1	30293	57	154	3	1.9	1.1	4694|4704|4710	NDUFA1|NDUFA9|NDUFB4	-1
MyList	GO Molecular Functions	21	GO:0005509	calcium ion binding		-2.5	2.8	3.5	30293	697	154	10	6.5	2	81|823|824|6261|8604|10367|10938|29957|30844|89941	ACTN4|CAPN1|CAPN2|RYR1|SLC25A12|MICU1|EHD1|SLC25A24|EHD4|RHOT2	-1
MyList	GO Biological Processes	19	GO:0051260	protein homooligomerization	19_GO:0009987 cellular process	-2.5	5.1	4.1	30293	193	154	5	3.2	1.4	6261|6470|10367|10938|30844	RYR1|SHMT1|MICU1|EHD1|EHD4	-1
MyList	GO Cellular Components	20	GO:0015934	large ribosomal subunit		-2.5	6.7	4.4	30293	118	154	4	2.6	1.3	6138|6146|9045|29088	RPL15|RPL22|RPL14|MRPL15	-1
MyList	GO Biological Processes	19	GO:0008203	cholesterol metabolic process	19_GO:0008152 metabolic process	-2.5	6.7	4.4	30293	118	154	4	2.6	1.3	2224|2235|4047|11160	FDPS|FECH|LSS|ERLIN2	-1
MyList	GO Biological Processes	19	GO:1902532	negative regulation of intracellular signal transduction	19_GO:0048519 negative regulation of biological process	-2.5	3	3.5	30293	586	154	9	5.8	1.9	5566|5606|7320|9927|10131|10399|27244|57805|84270	PRKACA|MAP2K3|UBE2B|MFN2|TRAP1|RACK1|SESN1|CCAR2|CARD19	-1
MyList	GO Molecular Functions	21	GO:1901682	sulfur compound transmembrane transporter activity		-2.5	10	5	30293	58	154	3	1.9	1.1	8402|8604|376497	SLC25A11|SLC25A12|SLC27A1	-1
MyList	GO Biological Processes	19	GO:1901137	carbohydrate derivative biosynthetic process	19_GO:0008152 metabolic process	-2.5	3	3.5	30293	596	154	9	5.8	1.9	2181|4694|4704|4710|6184|6185|6470|55229|56886	ACSL3|NDUFA1|NDUFA9|NDUFB4|RPN1|RPN2|SHMT1|PANK4|UGGT1	-0.98
MyList	GO Biological Processes	19	GO:0009166	nucleotide catabolic process	19_GO:0008152 metabolic process	-2.5	6.4	4.3	30293	122	154	4	2.6	1.3	2027|3098|3099|84618	ENO3|HK1|HK2|NT5C1A	-0.98
MyList	GO Biological Processes	19	GO:0006414	translational elongation	19_GO:0008152 metabolic process	-2.4	9.8	4.9	30293	60	154	3	1.9	1.1	1915|6059|10399	EEF1A1|ABCE1|RACK1	-0.98
MyList	GO Cellular Components	20	GO:0022625	cytosolic large ribosomal subunit		-2.4	9.8	4.9	30293	60	154	3	1.9	1.1	6138|6146|9045	RPL15|RPL22|RPL14	-0.98
MyList	GO Molecular Functions	21	GO:0001099	basal RNA polymerase II transcription machinery binding		-2.4	9.8	4.9	30293	60	154	3	1.9	1.1	3192|57805|58490	HNRNPU|CCAR2|RPRD1B	-0.98
MyList	GO Molecular Functions	21	GO:0001098	basal transcription machinery binding		-2.4	9.8	4.9	30293	60	154	3	1.9	1.1	3192|57805|58490	HNRNPU|CCAR2|RPRD1B	-0.98
MyList	GO Biological Processes	19	GO:0014706	striated muscle tissue development	19_GO:0032502 developmental process	-2.4	4.9	4	30293	200	154	5	3.2	1.4	70|3192|5239|5592|5950	ACTC1|HNRNPU|PGM5|PRKG1|RBP4	-0.98
MyList	GO Biological Processes	19	GO:0002181	cytoplasmic translation	19_GO:0008152 metabolic process	-2.4	6.4	4.3	30293	123	154	4	2.6	1.3	6138|6146|9045|10399	RPL15|RPL22|RPL14|RACK1	-0.98
MyList	GO Molecular Functions	21	GO:0004857	enzyme inhibitor activity		-2.4	3.6	3.6	30293	387	154	7	4.5	1.7	2873|6050|6059|10399|55611|57805|81706	GPS1|RNH1|ABCE1|RACK1|OTUB1|CCAR2|PPP1R14C	-0.96
MyList	GO Biological Processes	19	GO:0006520	amino acid metabolic process	19_GO:0008152 metabolic process	-2.4	4.1	3.8	30293	290	154	6	3.9	1.6	1615|6470|8604|10994|27034|57470	DARS1|SHMT1|SLC25A12|ILVBL|ACAD8|LRRC47	-0.96
MyList	GO Biological Processes	19	GO:0019674	NAD metabolic process	19_GO:0008152 metabolic process	-2.4	9.5	4.8	30293	62	154	3	1.9	1.1	2027|3098|3099	ENO3|HK1|HK2	-0.95
MyList	GO Biological Processes	19	GO:1903078	positive regulation of protein localization to plasma membrane	19_GO:0051179 localization	-2.4	9.5	4.8	30293	62	154	3	1.9	1.1	2181|6711|10399	ACSL3|SPTBN1|RACK1	-0.95
MyList	GO Biological Processes	19	GO:0006626	protein targeting to mitochondrion	19_GO:0051179 localization	-2.4	9.5	4.8	30293	62	154	3	1.9	1.1	9512|9927|92609	PMPCB|MFN2|TIMM50	-0.95
MyList	GO Biological Processes	19	GO:2000147	positive regulation of cell motility	19_GO:0040011 locomotion	-2.4	2.9	3.4	30293	606	154	9	5.8	1.9	81|5175|5605|5606|7448|9373|10059|10399|90550	ACTN4|PECAM1|MAP2K2|MAP2K3|VTN|PLAA|DNM1L|RACK1|MCU	-0.95
MyList	GO Cellular Components	20	GO:0034703	cation channel complex		-2.4	4.8	3.9	30293	204	154	5	3.2	1.4	5566|6261|10367|79714|90550	PRKACA|RYR1|MICU1|CCDC51|MCU	-0.95
MyList	GO Cellular Components	20	GO:0030662	coated vesicle membrane		-2.4	4.8	3.9	30293	205	154	5	3.2	1.4	529|3312|3482|8615|9554	ATP6V1E1|HSPA8|IGF2R|USO1|SEC22B	-0.94
MyList	GO Biological Processes	19	GO:0009260	ribonucleotide biosynthetic process	19_GO:0008152 metabolic process	-2.4	4.8	3.9	30293	206	154	5	3.2	1.4	2181|4694|4704|4710|55229	ACSL3|NDUFA1|NDUFA9|NDUFB4|PANK4	-0.93
MyList	GO Biological Processes	19	GO:0010959	regulation of metal ion transport	19_GO:0051179 localization	-2.4	3.5	3.6	30293	394	154	7	4.5	1.7	81|815|816|817|818|1760|5566	ACTN4|CAMK2A|CAMK2B|CAMK2D|CAMK2G|DMPK|PRKACA	-0.93
MyList	GO Biological Processes	19	GO:0042776	proton motive force-driven mitochondrial ATP synthesis	19_GO:0008152 metabolic process	-2.4	9.2	4.7	30293	64	154	3	1.9	1.1	4694|4704|4710	NDUFA1|NDUFA9|NDUFB4	-0.92
MyList	GO Biological Processes	19	GO:0010638	positive regulation of organelle organization	19_GO:0048518 positive regulation of biological process	-2.4	3.1	3.4	30293	502	154	8	5.2	1.8	286|7320|7520|9948|10059|29109|90550|192111	ANK1|UBE2B|XRCC5|WDR1|DNM1L|FHOD1|MCU|PGAM5	-0.92
MyList	GO Biological Processes	19	GO:1902652	secondary alcohol metabolic process	19_GO:0008152 metabolic process	-2.4	6.1	4.1	30293	129	154	4	2.6	1.3	2224|2235|4047|11160	FDPS|FECH|LSS|ERLIN2	-0.92
MyList	GO Biological Processes	19	GO:0009135	purine nucleoside diphosphate metabolic process	19_GO:0008152 metabolic process	-2.3	9.1	4.7	30293	65	154	3	1.9	1.1	2027|3098|3099	ENO3|HK1|HK2	-0.91
MyList	GO Biological Processes	19	GO:0009179	purine ribonucleoside diphosphate metabolic process	19_GO:0008152 metabolic process	-2.3	9.1	4.7	30293	65	154	3	1.9	1.1	2027|3098|3099	ENO3|HK1|HK2	-0.91
MyList	GO Biological Processes	19	GO:0002931	response to ischemia	19_GO:0050896 response to stimulus	-2.3	9.1	4.7	30293	65	154	3	1.9	1.1	815|3099|5606	CAMK2A|HK2|MAP2K3	-0.91
MyList	GO Biological Processes	19	GO:1901292	nucleoside phosphate catabolic process	19_GO:0008152 metabolic process	-2.3	6	4.1	30293	131	154	4	2.6	1.3	2027|3098|3099|84618	ENO3|HK1|HK2|NT5C1A	-0.9
MyList	GO Biological Processes	19	GO:0016051	carbohydrate biosynthetic process	19_GO:0008152 metabolic process	-2.3	6	4.1	30293	131	154	4	2.6	1.3	2027|5950|8402|8604	ENO3|RBP4|SLC25A11|SLC25A12	-0.9
MyList	GO Biological Processes	19	GO:1903052	positive regulation of proteolysis involved in protein catabolic process	19_GO:0048518 positive regulation of biological process	-2.3	6	4.1	30293	131	154	4	2.6	1.3	5700|5702|5705|10399	PSMC1|PSMC3|PSMC5|RACK1	-0.9
MyList	GO Biological Processes	19	GO:0040017	positive regulation of locomotion	19_GO:0040011 locomotion	-2.3	2.9	3.3	30293	620	154	9	5.8	1.9	81|5175|5605|5606|7448|9373|10059|10399|90550	ACTN4|PECAM1|MAP2K2|MAP2K3|VTN|PLAA|DNM1L|RACK1|MCU	-0.9
MyList	GO Biological Processes	19	GO:0055013	cardiac muscle cell development	19_GO:0032502 developmental process	-2.3	8.9	4.6	30293	66	154	3	1.9	1.1	70|3192|5592	ACTC1|HNRNPU|PRKG1	-0.89
MyList	GO Biological Processes	19	GO:0016125	sterol metabolic process	19_GO:0008152 metabolic process	-2.3	6	4.1	30293	132	154	4	2.6	1.3	2224|2235|4047|11160	FDPS|FECH|LSS|ERLIN2	-0.89
MyList	GO Biological Processes	19	GO:0046390	ribose phosphate biosynthetic process	19_GO:0008152 metabolic process	-2.3	4.6	3.8	30293	213	154	5	3.2	1.4	2181|4694|4704|4710|55229	ACSL3|NDUFA1|NDUFA9|NDUFB4|PANK4	-0.88
MyList	GO Molecular Functions	21	GO:0015453	oxidoreduction-driven active transmembrane transporter activity		-2.3	8.7	4.5	30293	68	154	3	1.9	1.1	4694|4704|4710	NDUFA1|NDUFA9|NDUFB4	-0.86
MyList	GO Biological Processes	19	GO:1903008	organelle disassembly	19_GO:0009987 cellular process	-2.3	5.8	4	30293	135	154	4	2.6	1.3	3831|4528|6059|10399	KLC1|MTIF2|ABCE1|RACK1	-0.86
MyList	GO Molecular Functions	21	GO:0016788	hydrolase activity, acting on ester bonds		-2.3	2.6	3.2	30293	749	154	10	6.5	2	818|4621|5050|5525|25796|28960|57552|84618|92609|192111	CAMK2G|MYH3|PAFAH1B3|PPP2R5A|PGLS|DCPS|NCEH1|NT5C1A|TIMM50|PGAM5	-0.86
MyList	GO Biological Processes	19	GO:0030833	regulation of actin filament polymerization	19_GO:0050789 regulation of biological process	-2.3	5.8	4	30293	136	154	4	2.6	1.3	830|6710|6711|11344	CAPZA2|SPTB|SPTBN1|TWF2	-0.85
MyList	GO Biological Processes	19	GO:0051047	positive regulation of secretion	19_GO:0051179 localization	-2.3	3.8	3.5	30293	312	154	6	3.9	1.6	2181|5566|5950|9255|10059|90550	ACSL3|PRKACA|RBP4|AIMP1|DNM1L|MCU	-0.84
MyList	GO Biological Processes	19	GO:0006090	pyruvate metabolic process	19_GO:0008152 metabolic process	-2.3	8.4	4.4	30293	70	154	3	1.9	1.1	2027|3098|3099	ENO3|HK1|HK2	-0.83
MyList	GO Biological Processes	19	GO:0090559	regulation of membrane permeability	19_GO:0065007 biological regulation	-2.2	8.3	4.4	30293	71	154	3	1.9	1.1	815|3099|89941	CAMK2A|HK2|RHOT2	-0.81
MyList	GO Biological Processes	19	GO:0048662	negative regulation of smooth muscle cell proliferation	19_GO:0048519 negative regulation of biological process	-2.2	8.3	4.4	30293	71	154	3	1.9	1.1	2768|5592|9927	GNA12|PRKG1|MFN2	-0.81
MyList	GO Biological Processes	19	GO:0010822	positive regulation of mitochondrion organization	19_GO:0048518 positive regulation of biological process	-2.2	8.3	4.4	30293	71	154	3	1.9	1.1	10059|90550|192111	DNM1L|MCU|PGAM5	-0.81
MyList	GO Biological Processes	19	GO:0060627	regulation of vesicle-mediated transport	19_GO:0051179 localization	-2.2	3	3.3	30293	529	154	8	5.2	1.8	60|2181|5605|6311|7448|10399|10938|30844	ACTB|ACSL3|MAP2K2|ATXN2|VTN|RACK1|EHD1|EHD4	-0.8
MyList	GO Biological Processes	19	GO:0061564	axon development	19_GO:0032502 developmental process	-2.2	3.3	3.4	30293	421	154	7	4.5	1.7	60|5592|8239|91624|345651|653269|728378	ACTB|PRKG1|USP9X|NEXN|ACTBL2|POTEI|POTEF	-0.8
MyList	GO Biological Processes	19	GO:0140962	multicellular organismal-level chemical homeostasis	19_GO:0042592 homeostatic process	-2.2	8.2	4.4	30293	72	154	3	1.9	1.1	2038|2235|5566	EPB42|FECH|PRKACA	-0.8
MyList	GO Biological Processes	19	GO:0006487	protein N-linked glycosylation	19_GO:0008152 metabolic process	-2.2	8.2	4.4	30293	72	154	3	1.9	1.1	6184|6185|56886	RPN1|RPN2|UGGT1	-0.8
MyList	GO Biological Processes	19	GO:0019216	regulation of lipid metabolic process	19_GO:0008152 metabolic process	-2.2	3.7	3.5	30293	319	154	6	3.9	1.6	824|2181|5525|5592|11160|376497	CAPN2|ACSL3|PPP2R5A|PRKG1|ERLIN2|SLC27A1	-0.8
MyList	GO Molecular Functions	21	GO:0000287	magnesium ion binding		-2.2	4.4	3.6	30293	225	154	5	3.2	1.4	2027|5239|5566|10994|84618	ENO3|PGM5|PRKACA|ILVBL|NT5C1A	-0.8
MyList	GO Biological Processes	19	GO:0030003	intracellular monoatomic cation homeostasis	19_GO:0042592 homeostatic process	-2.2	3.3	3.3	30293	423	154	7	4.5	1.7	817|1760|5566|6261|10367|25932|90550	CAMK2D|DMPK|PRKACA|RYR1|MICU1|CLIC4|MCU	-0.79
MyList	GO Cellular Components	20	GO:0031252	cell leading edge		-2.2	3.2	3.3	30293	424	154	7	4.5	1.7	60|70|286|1915|6050|6711|11344	ACTB|ACTC1|ANK1|EEF1A1|RNH1|SPTBN1|TWF2	-0.79
MyList	GO Cellular Components	20	GO:0044291	cell-cell contact zone		-2.2	8.1	4.3	30293	73	154	3	1.9	1.1	4619|5239|29109	MYH1|PGM5|FHOD1	-0.78
MyList	GO Biological Processes	19	GO:0055006	cardiac cell development	19_GO:0032502 developmental process	-2.2	8.1	4.3	30293	73	154	3	1.9	1.1	70|3192|5592	ACTC1|HNRNPU|PRKG1	-0.78
MyList	GO Biological Processes	19	GO:0015986	proton motive force-driven ATP synthesis	19_GO:0008152 metabolic process	-2.2	8.1	4.3	30293	73	154	3	1.9	1.1	4694|4704|4710	NDUFA1|NDUFA9|NDUFB4	-0.78
MyList	GO Biological Processes	19	GO:0035966	response to topologically incorrect protein	19_GO:0050896 response to stimulus	-2.2	5.5	3.9	30293	143	154	4	2.6	1.3	3312|9927|11080|56886	HSPA8|MFN2|DNAJB4|UGGT1	-0.78
MyList	GO Biological Processes	19	GO:0071396	cellular response to lipid	19_GO:0050896 response to stimulus	-2.2	2.9	3.2	30293	535	154	8	5.2	1.8	824|2235|3192|3312|5606|7520|9373|11344	CAPN2|FECH|HNRNPU|HSPA8|MAP2K3|XRCC5|PLAA|TWF2	-0.78
MyList	GO Biological Processes	19	GO:0006164	purine nucleotide biosynthetic process	19_GO:0008152 metabolic process	-2.2	4.3	3.6	30293	228	154	5	3.2	1.4	2181|4694|4704|4710|55229	ACSL3|NDUFA1|NDUFA9|NDUFB4|PANK4	-0.78
MyList	GO Biological Processes	19	GO:0006631	fatty acid metabolic process	19_GO:0008152 metabolic process	-2.2	3.7	3.4	30293	323	154	6	3.9	1.6	2052|2181|9373|10994|55862|376497	EPHX1|ACSL3|PLAA|ILVBL|ECHDC1|SLC27A1	-0.78
MyList	GO Biological Processes	19	GO:0046887	positive regulation of hormone secretion	19_GO:0051179 localization	-2.2	5.5	3.8	30293	144	154	4	2.6	1.3	5566|5950|9255|90550	PRKACA|RBP4|AIMP1|MCU	-0.77
MyList	GO Molecular Functions	21	GO:0048029	monosaccharide binding		-2.2	8	4.3	30293	74	154	3	1.9	1.1	3098|3099|3482	HK1|HK2|IGF2R	-0.77
MyList	GO Biological Processes	19	GO:1904377	positive regulation of protein localization to cell periphery	19_GO:0051179 localization	-2.2	8	4.3	30293	74	154	3	1.9	1.1	2181|6711|10399	ACSL3|SPTBN1|RACK1	-0.77
MyList	GO Biological Processes	19	GO:0031647	regulation of protein stability	19_GO:0065007 biological regulation	-2.2	3.6	3.4	30293	325	154	6	3.9	1.6	3312|4047|7320|8239|55664|57805	HSPA8|LSS|UBE2B|USP9X|CDC37L1|CCAR2	-0.77
MyList	GO Biological Processes	19	GO:0022898	regulation of transmembrane transporter activity	19_GO:0051179 localization	-2.2	4.3	3.6	30293	230	154	5	3.2	1.4	60|81|817|823|5566	ACTB|ACTN4|CAMK2D|CAPN1|PRKACA	-0.77
MyList	GO Biological Processes	19	GO:0006066	alcohol metabolic process	19_GO:0008152 metabolic process	-2.2	3.6	3.4	30293	326	154	6	3.9	1.6	2224|2235|4047|5950|11160|26007	FDPS|FECH|LSS|RBP4|ERLIN2|TKFC	-0.76
MyList	GO Biological Processes	19	GO:0009185	ribonucleoside diphosphate metabolic process	19_GO:0008152 metabolic process	-2.2	7.9	4.3	30293	75	154	3	1.9	1.1	2027|3098|3099	ENO3|HK1|HK2	-0.76
MyList	GO Biological Processes	19	GO:0006873	intracellular monoatomic ion homeostasis	19_GO:0042592 homeostatic process	-2.2	3.2	3.3	30293	432	154	7	4.5	1.7	817|1760|5566|6261|10367|25932|90550	CAMK2D|DMPK|PRKACA|RYR1|MICU1|CLIC4|MCU	-0.75
MyList	GO Biological Processes	19	GO:0046395	carboxylic acid catabolic process	19_GO:0008152 metabolic process	-2.2	4.2	3.5	30293	232	154	5	3.2	1.4	6470|10994|27034|55862|197257	SHMT1|ILVBL|ACAD8|ECHDC1|LDHD	-0.75
MyList	GO Biological Processes	19	GO:0016054	organic acid catabolic process	19_GO:0008152 metabolic process	-2.2	4.2	3.5	30293	232	154	5	3.2	1.4	6470|10994|27034|55862|197257	SHMT1|ILVBL|ACAD8|ECHDC1|LDHD	-0.75
MyList	GO Biological Processes	19	GO:0006812	monoatomic cation transport	19_GO:0051179 localization	-2.2	2.5	3.1	30293	781	154	10	6.5	2	529|815|4704|6261|8604|9512|10059|10367|79714|90550	ATP6V1E1|CAMK2A|NDUFA9|RYR1|SLC25A12|PMPCB|DNM1L|MICU1|CCDC51|MCU	-0.75
MyList	GO Biological Processes	19	GO:0050714	positive regulation of protein secretion	19_GO:0051179 localization	-2.2	5.4	3.8	30293	147	154	4	2.6	1.3	5566|5950|10059|90550	PRKACA|RBP4|DNM1L|MCU	-0.75
MyList	GO Biological Processes	19	GO:0031329	regulation of cellular catabolic process	19_GO:0008152 metabolic process	-2.2	2.5	3.1	30293	783	154	10	6.5	2	529|823|1915|3192|5566|9554|10059|10128|27244|28960	ATP6V1E1|CAPN1|EEF1A1|HNRNPU|PRKACA|SEC22B|DNM1L|LRPPRC|SESN1|DCPS	-0.75
MyList	GO Biological Processes	19	GO:0070252	actin-mediated cell contraction	19_GO:0009987 cellular process	-2.2	7.8	4.2	30293	76	154	3	1.9	1.1	70|817|4621	ACTC1|CAMK2D|MYH3	-0.75
MyList	GO Biological Processes	19	GO:0043065	positive regulation of apoptotic process	19_GO:0048518 positive regulation of biological process	-2.1	2.9	3.1	30293	550	154	8	5.2	1.8	815|817|824|3482|9927|10059|10399|57805	CAMK2A|CAMK2D|CAPN2|IGF2R|MFN2|DNM1L|RACK1|CCAR2	-0.72
MyList	GO Biological Processes	19	GO:0048667	cell morphogenesis involved in neuron differentiation	19_GO:0032502 developmental process	-2.1	3.1	3.2	30293	440	154	7	4.5	1.7	60|5592|8239|91624|345651|653269|728378	ACTB|PRKG1|USP9X|NEXN|ACTBL2|POTEI|POTEF	-0.72
MyList	GO Biological Processes	19	GO:0009411	response to UV	19_GO:0050896 response to stimulus	-2.1	5.2	3.7	30293	151	154	4	2.6	1.3	2235|7320|8451|57805	FECH|UBE2B|CUL4A|CCAR2	-0.71
MyList	GO Biological Processes	19	GO:0019932	second-messenger-mediated signaling	19_GO:0050896 response to stimulus	-2.1	4.1	3.5	30293	238	154	5	3.2	1.4	817|1760|5566|5592|90550	CAMK2D|DMPK|PRKACA|PRKG1|MCU	-0.71
MyList	GO Biological Processes	19	GO:0044057	regulation of system process	19_GO:0032501 multicellular organismal process	-2.1	2.8	3.1	30293	560	154	8	5.2	1.8	816|817|818|1760|4608|5566|5592|84193	CAMK2B|CAMK2D|CAMK2G|DMPK|MYBPH|PRKACA|PRKG1|SETD3	-0.68
MyList	GO Biological Processes	19	GO:0046777	protein autophosphorylation	19_GO:0008152 metabolic process	-2.1	5	3.6	30293	156	154	4	2.6	1.3	815|816|817|5605	CAMK2A|CAMK2B|CAMK2D|MAP2K2	-0.67
MyList	GO Biological Processes	19	GO:0022604	regulation of cell morphogenesis	19_GO:0032502 developmental process	-2.1	4	3.4	30293	245	154	5	3.2	1.4	816|2038|2768|9373|9948	CAMK2B|EPB42|GNA12|PLAA|WDR1	-0.67
MyList	GO Cellular Components	20	GO:0034702	monoatomic ion channel complex		-2.1	3.4	3.2	30293	344	154	6	3.9	1.6	5566|6261|10367|25932|79714|90550	PRKACA|RYR1|MICU1|CLIC4|CCDC51|MCU	-0.67
MyList	GO Biological Processes	19	GO:0009132	nucleoside diphosphate metabolic process	19_GO:0008152 metabolic process	-2.1	7.2	4	30293	82	154	3	1.9	1.1	2027|3098|3099	ENO3|HK1|HK2	-0.67
MyList	GO Biological Processes	19	GO:0060537	muscle tissue development	19_GO:0032502 developmental process	-2.1	3.4	3.2	30293	345	154	6	3.9	1.6	70|3192|5239|5592|5950|6261	ACTC1|HNRNPU|PGM5|PRKG1|RBP4|RYR1	-0.66
MyList	GO Biological Processes	19	GO:0051098	regulation of binding	19_GO:0065007 biological regulation	-2.1	4	3.4	30293	247	154	5	3.2	1.4	60|5566|7448|8239|10399	ACTB|PRKACA|VTN|USP9X|RACK1	-0.65
MyList	GO Biological Processes	19	GO:0051924	regulation of calcium ion transport	19_GO:0051179 localization	-2.1	4	3.4	30293	247	154	5	3.2	1.4	815|816|817|818|5566	CAMK2A|CAMK2B|CAMK2D|CAMK2G|PRKACA	-0.65
MyList	GO Biological Processes	19	GO:0019722	calcium-mediated signaling	19_GO:0050896 response to stimulus	-2.1	5	3.6	30293	158	154	4	2.6	1.3	817|1760|5566|90550	CAMK2D|DMPK|PRKACA|MCU	-0.65
MyList	GO Biological Processes	19	GO:0009895	negative regulation of catabolic process	19_GO:0048519 negative regulation of biological process	-2	3.4	3.2	30293	348	154	6	3.9	1.6	3192|5566|8239|9554|10128|57805	HNRNPU|PRKACA|USP9X|SEC22B|LRPPRC|CCAR2	-0.65
MyList	GO Biological Processes	19	GO:0051494	negative regulation of cytoskeleton organization	19_GO:0048519 negative regulation of biological process	-2	4.9	3.6	30293	159	154	4	2.6	1.3	830|6710|6711|11344	CAPZA2|SPTB|SPTBN1|TWF2	-0.65
MyList	GO Biological Processes	19	GO:0031175	neuron projection development	19_GO:0032502 developmental process	-2	2.6	3	30293	691	154	9	5.8	1.9	60|815|5592|8239|10938|91624|345651|653269|728378	ACTB|CAMK2A|PRKG1|USP9X|EHD1|NEXN|ACTBL2|POTEI|POTEF	-0.64
MyList	GO Biological Processes	19	GO:0006754	ATP biosynthetic process	19_GO:0008152 metabolic process	-2	7	4	30293	84	154	3	1.9	1.1	4694|4704|4710	NDUFA1|NDUFA9|NDUFB4	-0.64
MyList	GO Biological Processes	19	GO:0002028	regulation of sodium ion transport	19_GO:0051179 localization	-2	7	4	30293	84	154	3	1.9	1.1	81|817|1760	ACTN4|CAMK2D|DMPK	-0.64
MyList	GO Biological Processes	19	GO:0043068	positive regulation of programmed cell death	19_GO:0048518 positive regulation of biological process	-2	2.8	3	30293	572	154	8	5.2	1.8	815|817|824|3482|9927|10059|10399|57805	CAMK2A|CAMK2D|CAPN2|IGF2R|MFN2|DNM1L|RACK1|CCAR2	-0.64
MyList	GO Cellular Components	20	GO:0001725	stress fiber		-2	6.9	3.9	30293	85	154	3	1.9	1.1	81|5239|29109	ACTN4|PGM5|FHOD1	-0.63
MyList	GO Cellular Components	20	GO:0097517	contractile actin filament bundle		-2	6.9	3.9	30293	85	154	3	1.9	1.1	81|5239|29109	ACTN4|PGM5|FHOD1	-0.63
MyList	GO Biological Processes	19	GO:0050878	regulation of body fluid levels	19_GO:0065007 biological regulation	-2	3.3	3.2	30293	353	154	6	3.9	1.6	60|2768|3099|5566|5592|7448	ACTB|GNA12|HK2|PRKACA|PRKG1|VTN	-0.62
MyList	GO Biological Processes	19	GO:0051851	modulation by host of symbiont process	19_GO:0044419 biological process involved in interspecies interaction between organisms	-2	6.9	3.9	30293	86	154	3	1.9	1.1	1915|3482|5702	EEF1A1|IGF2R|PSMC3	-0.62
MyList	GO Molecular Functions	21	GO:0016651	oxidoreductase activity, acting on NAD(P)H		-2	6.9	3.9	30293	86	154	3	1.9	1.1	4694|4704|4710	NDUFA1|NDUFA9|NDUFB4	-0.62
MyList	GO Biological Processes	19	GO:0032024	positive regulation of insulin secretion	19_GO:0051179 localization	-2	6.9	3.9	30293	86	154	3	1.9	1.1	5566|5950|90550	PRKACA|RBP4|MCU	-0.62
MyList	GO Biological Processes	19	GO:0030335	positive regulation of cell migration	19_GO:0040011 locomotion	-2	2.7	3	30293	579	154	8	5.2	1.8	81|5175|5606|7448|9373|10059|10399|90550	ACTN4|PECAM1|MAP2K3|VTN|PLAA|DNM1L|RACK1|MCU	-0.62
MyList_MCODE_ALL	GO Cellular Components	20	GO:0005838	proteasome regulatory particle		-12	1.5e+02	30	30293	21	57	6	11	4.1	5700|5705|5709|5718|5719|11047	PSMC1|PSMC5|PSMD3|PSMD12|PSMD13|ADRM1	-8.4
MyList_MCODE_ALL	GO Cellular Components	20	GO:0022624	proteasome accessory complex		-11	1.3e+02	28	30293	24	57	6	11	4.1	5700|5705|5709|5718|5719|11047	PSMC1|PSMC5|PSMD3|PSMD12|PSMD13|ADRM1	-8.1
MyList_MCODE_ALL	GO Cellular Components	20	GO:0005954	calcium- and calmodulin-dependent protein kinase complex		-10	4.3e+02	41	30293	5	57	4	7	3.4	815|816|817|818	CAMK2A|CAMK2B|CAMK2D|CAMK2G	-7.2
MyList_MCODE_ALL	GO Cellular Components	20	GO:0008541	proteasome regulatory particle, lid subcomplex		-9.4	300	35	30293	7	57	4	7	3.4	5709|5718|5719|11047	PSMD3|PSMD12|PSMD13|ADRM1	-6.4
MyList_MCODE_ALL	GO Cellular Components	20	GO:0031966	mitochondrial membrane		-8.9	9.1	9.8	30293	762	57	13	23	5.6	2181|2235|3098|4694|4704|4710|9512|29078|29088|55210|63931|89941|90550	ACSL3|FECH|HK1|NDUFA1|NDUFA9|NDUFB4|PMPCB|NDUFAF4|MRPL15|ATAD3A|MRPS14|RHOT2|MCU	-5.9
MyList_MCODE_ALL	GO Cellular Components	20	GO:0000502	proteasome complex		-8.7	51	17	30293	62	57	6	11	4.1	5700|5705|5709|5718|5719|11047	PSMC1|PSMC5|PSMD3|PSMD12|PSMD13|ADRM1	-5.8
MyList_MCODE_ALL	GO Cellular Components	20	GO:0019866	organelle inner membrane		-8.2	11	9.9	30293	554	57	11	19	5.2	2235|4694|4704|4710|9512|10128|29078|29088|55210|63931|90550	FECH|NDUFA1|NDUFA9|NDUFB4|PMPCB|LRPPRC|NDUFAF4|MRPL15|ATAD3A|MRPS14|MCU	-5.4
MyList_MCODE_ALL	GO Cellular Components	20	GO:0030017	sarcomere		-8.1	19	12	30293	219	57	8	14	4.6	70|81|4619|4621|5239|6138|11080|146862	ACTC1|ACTN4|MYH1|MYH3|PGM5|RPL15|DNAJB4|UNC45B	-5.3
MyList_MCODE_ALL	GO Cellular Components	20	GO:1905369	endopeptidase complex		-7.8	37	15	30293	86	57	6	11	4.1	5700|5705|5709|5718|5719|11047	PSMC1|PSMC5|PSMD3|PSMD12|PSMD13|ADRM1	-5.1
MyList_MCODE_ALL	GO Cellular Components	20	GO:0030016	myofibril		-7.8	18	11	30293	239	57	8	14	4.6	70|81|4619|4621|5239|6138|11080|146862	ACTC1|ACTN4|MYH1|MYH3|PGM5|RPL15|DNAJB4|UNC45B	-5.1
MyList_MCODE_ALL	GO Biological Processes	19	GO:0046034	ATP metabolic process	19_GO:0008152 metabolic process	-7.7	23	12	30293	159	57	7	12	4.3	2027|3098|3312|4621|4694|4704|4710	ENO3|HK1|HSPA8|MYH3|NDUFA1|NDUFA9|NDUFB4	-5
MyList_MCODE_ALL	GO Cellular Components	20	GO:0043292	contractile fiber		-7.7	17	11	30293	249	57	8	14	4.6	70|81|4619|4621|5239|6138|11080|146862	ACTC1|ACTN4|MYH1|MYH3|PGM5|RPL15|DNAJB4|UNC45B	-5
MyList_MCODE_ALL	GO Cellular Components	20	GO:0005743	mitochondrial inner membrane		-7.6	11	9.5	30293	497	57	10	18	5	2235|4694|4704|4710|9512|29078|29088|55210|63931|90550	FECH|NDUFA1|NDUFA9|NDUFB4|PMPCB|NDUFAF4|MRPL15|ATAD3A|MRPS14|MCU	-4.9
MyList_MCODE_ALL	GO Biological Processes	19	GO:0006412	translation	19_GO:0008152 metabolic process	-7.3	12	9.7	30293	393	57	9	16	4.8	1615|4528|6059|6138|6146|9045|10399|29088|63931	DARS1|MTIF2|ABCE1|RPL15|RPL22|RPL14|RACK1|MRPL15|MRPS14	-4.7
MyList_MCODE_ALL	GO Biological Processes	19	GO:0009205	purine ribonucleoside triphosphate metabolic process	19_GO:0008152 metabolic process	-7.3	20	11	30293	183	57	7	12	4.3	2027|3098|3312|4621|4694|4704|4710	ENO3|HK1|HSPA8|MYH3|NDUFA1|NDUFA9|NDUFB4	-4.7
MyList_MCODE_ALL	GO Biological Processes	19	GO:0009144	purine nucleoside triphosphate metabolic process	19_GO:0008152 metabolic process	-7.2	20	11	30293	189	57	7	12	4.3	2027|3098|3312|4621|4694|4704|4710	ENO3|HK1|HSPA8|MYH3|NDUFA1|NDUFA9|NDUFB4	-4.6
MyList_MCODE_ALL	GO Biological Processes	19	GO:0043604	amide biosynthetic process	19_GO:0008152 metabolic process	-7.2	9.7	8.9	30293	546	57	10	18	5	1615|2181|4528|6059|6138|6146|9045|10399|29088|63931	DARS1|ACSL3|MTIF2|ABCE1|RPL15|RPL22|RPL14|RACK1|MRPL15|MRPS14	-4.6
MyList_MCODE_ALL	GO Biological Processes	19	GO:0009199	ribonucleoside triphosphate metabolic process	19_GO:0008152 metabolic process	-7.2	20	11	30293	190	57	7	12	4.3	2027|3098|3312|4621|4694|4704|4710	ENO3|HK1|HSPA8|MYH3|NDUFA1|NDUFA9|NDUFB4	-4.6
MyList_MCODE_ALL	GO Biological Processes	19	GO:0043043	peptide biosynthetic process	19_GO:0008152 metabolic process	-7	11	9.3	30293	422	57	9	16	4.8	1615|4528|6059|6138|6146|9045|10399|29088|63931	DARS1|MTIF2|ABCE1|RPL15|RPL22|RPL14|RACK1|MRPL15|MRPS14	-4.6
MyList_MCODE_ALL	GO Cellular Components	20	GO:1905368	peptidase complex		-6.9	26	12	30293	122	57	6	11	4.1	5700|5705|5709|5718|5719|11047	PSMC1|PSMC5|PSMD3|PSMD12|PSMD13|ADRM1	-4.5
MyList_MCODE_ALL	GO Molecular Functions	21	GO:0005516	calmodulin binding		-6.9	18	11	30293	205	57	7	12	4.3	815|816|817|818|4619|4621|29078	CAMK2A|CAMK2B|CAMK2D|CAMK2G|MYH1|MYH3|NDUFAF4	-4.5
MyList_MCODE_ALL	GO Biological Processes	19	GO:0009141	nucleoside triphosphate metabolic process	19_GO:0008152 metabolic process	-6.9	18	11	30293	205	57	7	12	4.3	2027|3098|3312|4621|4694|4704|4710	ENO3|HK1|HSPA8|MYH3|NDUFA1|NDUFA9|NDUFB4	-4.5
MyList_MCODE_ALL	GO Molecular Functions	21	GO:0004683	calmodulin-dependent protein kinase activity		-6.7	79	18	30293	27	57	4	7	3.4	815|816|817|818	CAMK2A|CAMK2B|CAMK2D|CAMK2G	-4.3
MyList_MCODE_ALL	GO Biological Processes	19	GO:0030029	actin filament-based process	19_GO:0009987 cellular process	-6.7	8.7	8.3	30293	612	57	10	18	5	60|70|81|817|830|4621|5239|89941|345651|653269	ACTB|ACTC1|ACTN4|CAMK2D|CAPZA2|MYH3|PGM5|RHOT2|ACTBL2|POTEI	-4.3
MyList_MCODE_ALL	GO Cellular Components	20	GO:0005759	mitochondrial matrix		-6.5	9.8	8.5	30293	488	57	9	16	4.8	2235|4704|6059|9512|10128|29088|55210|57805|63931	FECH|NDUFA9|ABCE1|PMPCB|LRPPRC|MRPL15|ATAD3A|CCAR2|MRPS14	-4.1
MyList_MCODE_ALL	GO Biological Processes	19	GO:0072521	purine-containing compound metabolic process	19_GO:0008152 metabolic process	-6.5	9.7	8.5	30293	492	57	9	16	4.8	2027|2181|3098|3312|4621|4694|4704|4710|6470	ENO3|ACSL3|HK1|HSPA8|MYH3|NDUFA1|NDUFA9|NDUFB4|SHMT1	-4.1
MyList_MCODE_ALL	GO Biological Processes	19	GO:0043161	proteasome-mediated ubiquitin-dependent protein catabolic process	19_GO:0008152 metabolic process	-6.5	12	9	30293	357	57	8	14	4.6	5700|5705|5709|5718|5719|7320|7323|11047	PSMC1|PSMC5|PSMD3|PSMD12|PSMD13|UBE2B|UBE2D3|ADRM1	-4.1
MyList_MCODE_ALL	GO Cellular Components	20	GO:0015629	actin cytoskeleton		-6.4	9.4	8.3	30293	509	57	9	16	4.8	60|70|81|830|4619|4621|5239|345651|653269	ACTB|ACTC1|ACTN4|CAPZA2|MYH1|MYH3|PGM5|ACTBL2|POTEI	-4
MyList_MCODE_ALL	GO Cellular Components	20	GO:0005840	ribosome		-6.4	15	9.6	30293	250	57	7	12	4.3	6059|6138|6146|9045|10399|29088|63931	ABCE1|RPL15|RPL22|RPL14|RACK1|MRPL15|MRPS14	-4
MyList_MCODE_ALL	GO Biological Processes	19	GO:0006518	peptide metabolic process	19_GO:0008152 metabolic process	-6.3	9.3	8.2	30293	515	57	9	16	4.8	1615|4528|6059|6138|6146|9045|10399|29088|63931	DARS1|MTIF2|ABCE1|RPL15|RPL22|RPL14|RACK1|MRPL15|MRPS14	-4
MyList_MCODE_ALL	GO Biological Processes	19	GO:0009117	nucleotide metabolic process	19_GO:0008152 metabolic process	-6.3	9.1	8.1	30293	524	57	9	16	4.8	2027|2181|3098|3312|4621|4694|4704|4710|6470	ENO3|ACSL3|HK1|HSPA8|MYH3|NDUFA1|NDUFA9|NDUFB4|SHMT1	-4
MyList_MCODE_ALL	GO Biological Processes	19	GO:0009150	purine ribonucleotide metabolic process	19_GO:0008152 metabolic process	-6.2	11	8.7	30293	382	57	8	14	4.6	2027|2181|3098|3312|4621|4694|4704|4710	ENO3|ACSL3|HK1|HSPA8|MYH3|NDUFA1|NDUFA9|NDUFB4	-3.9
MyList_MCODE_ALL	GO Biological Processes	19	GO:0006511	ubiquitin-dependent protein catabolic process	19_GO:0008152 metabolic process	-6.2	9	8.1	30293	530	57	9	16	4.8	5700|5705|5709|5718|5719|7320|7323|8239|11047	PSMC1|PSMC5|PSMD3|PSMD12|PSMD13|UBE2B|UBE2D3|USP9X|ADRM1	-3.9
MyList_MCODE_ALL	GO Biological Processes	19	GO:0010498	proteasomal protein catabolic process	19_GO:0008152 metabolic process	-6.2	11	8.6	30293	386	57	8	14	4.6	5700|5705|5709|5718|5719|7320|7323|11047	PSMC1|PSMC5|PSMD3|PSMD12|PSMD13|UBE2B|UBE2D3|ADRM1	-3.9
MyList_MCODE_ALL	GO Biological Processes	19	GO:0006753	nucleoside phosphate metabolic process	19_GO:0008152 metabolic process	-6.2	9	8.1	30293	532	57	9	16	4.8	2027|2181|3098|3312|4621|4694|4704|4710|6470	ENO3|ACSL3|HK1|HSPA8|MYH3|NDUFA1|NDUFA9|NDUFB4|SHMT1	-3.9
MyList_MCODE_ALL	GO Biological Processes	19	GO:0019941	modification-dependent protein catabolic process	19_GO:0008152 metabolic process	-6.1	8.9	8	30293	540	57	9	16	4.8	5700|5705|5709|5718|5719|7320|7323|8239|11047	PSMC1|PSMC5|PSMD3|PSMD12|PSMD13|UBE2B|UBE2D3|USP9X|ADRM1	-3.9
MyList_MCODE_ALL	GO Biological Processes	19	GO:0030036	actin cytoskeleton organization	19_GO:0009987 cellular process	-6.1	8.8	8	30293	542	57	9	16	4.8	60|70|81|830|4621|5239|89941|345651|653269	ACTB|ACTC1|ACTN4|CAPZA2|MYH3|PGM5|RHOT2|ACTBL2|POTEI	-3.9
MyList_MCODE_ALL	GO Biological Processes	19	GO:0030163	protein catabolic process	19_GO:0008152 metabolic process	-6.1	7.5	7.6	30293	710	57	10	18	5	3312|5700|5705|5709|5718|5719|7320|7323|8239|11047	HSPA8|PSMC1|PSMC5|PSMD3|PSMD12|PSMD13|UBE2B|UBE2D3|USP9X|ADRM1	-3.9
MyList_MCODE_ALL	GO Molecular Functions	21	GO:0098973	structural constituent of postsynaptic actin cytoskeleton		-6.1	1.6e+02	22	30293	10	57	3	5.3	3	60|345651|653269	ACTB|ACTBL2|POTEI	-3.9
MyList_MCODE_ALL	GO Biological Processes	19	GO:0009259	ribonucleotide metabolic process	19_GO:0008152 metabolic process	-6.1	11	8.4	30293	402	57	8	14	4.6	2027|2181|3098|3312|4621|4694|4704|4710	ENO3|ACSL3|HK1|HSPA8|MYH3|NDUFA1|NDUFA9|NDUFB4	-3.8
MyList_MCODE_ALL	GO Biological Processes	19	GO:0043632	modification-dependent macromolecule catabolic process	19_GO:0008152 metabolic process	-6.1	8.7	7.9	30293	551	57	9	16	4.8	5700|5705|5709|5718|5719|7320|7323|8239|11047	PSMC1|PSMC5|PSMD3|PSMD12|PSMD13|UBE2B|UBE2D3|USP9X|ADRM1	-3.8
MyList_MCODE_ALL	GO Biological Processes	19	GO:0019693	ribose phosphate metabolic process	19_GO:0008152 metabolic process	-6	10	8.2	30293	416	57	8	14	4.6	2027|2181|3098|3312|4621|4694|4704|4710	ENO3|ACSL3|HK1|HSPA8|MYH3|NDUFA1|NDUFA9|NDUFB4	-3.7
MyList_MCODE_ALL	GO Molecular Functions	21	GO:0140657	ATP-dependent activity		-5.9	8.3	7.7	30293	575	57	9	16	4.8	70|2181|3312|4619|4621|5700|5705|6059|55210	ACTC1|ACSL3|HSPA8|MYH1|MYH3|PSMC1|PSMC5|ABCE1|ATAD3A	-3.7
MyList_MCODE_ALL	GO Biological Processes	19	GO:0007005	mitochondrion organization	19_GO:0009987 cellular process	-5.9	9.9	8.1	30293	430	57	8	14	4.6	815|4694|4704|4710|29078|55210|57805|89941	CAMK2A|NDUFA1|NDUFA9|NDUFB4|NDUFAF4|ATAD3A|CCAR2|RHOT2	-3.6
MyList_MCODE_ALL	GO Biological Processes	19	GO:0061136	regulation of proteasomal protein catabolic process	19_GO:0008152 metabolic process	-5.8	17	9.5	30293	189	57	6	11	4.1	5566|5700|5705|8239|10399|57805	PRKACA|PSMC1|PSMC5|USP9X|RACK1|CCAR2	-3.6
MyList_MCODE_ALL	GO Biological Processes	19	GO:0051603	proteolysis involved in protein catabolic process	19_GO:0008152 metabolic process	-5.8	8	7.5	30293	598	57	9	16	4.8	5700|5705|5709|5718|5719|7320|7323|8239|11047	PSMC1|PSMC5|PSMD3|PSMD12|PSMD13|UBE2B|UBE2D3|USP9X|ADRM1	-3.6
MyList_MCODE_ALL	GO Biological Processes	19	GO:0055086	nucleobase-containing small molecule metabolic process	19_GO:0008152 metabolic process	-5.8	8	7.5	30293	599	57	9	16	4.8	2027|2181|3098|3312|4621|4694|4704|4710|6470	ENO3|ACSL3|HK1|HSPA8|MYH3|NDUFA1|NDUFA9|NDUFB4|SHMT1	-3.6
MyList_MCODE_ALL	GO Cellular Components	20	GO:0098798	mitochondrial protein-containing complex		-5.8	12	8.5	30293	305	57	7	12	4.3	4694|4704|4710|9512|29088|63931|90550	NDUFA1|NDUFA9|NDUFB4|PMPCB|MRPL15|MRPS14|MCU	-3.6
MyList_MCODE_ALL	GO Cellular Components	20	GO:0044391	ribosomal subunit		-5.8	17	9.4	30293	193	57	6	11	4.1	6138|6146|9045|10399|29088|63931	RPL15|RPL22|RPL14|RACK1|MRPL15|MRPS14	-3.6
MyList_MCODE_ALL	GO Biological Processes	19	GO:0006163	purine nucleotide metabolic process	19_GO:0008152 metabolic process	-5.6	9.2	7.7	30293	463	57	8	14	4.6	2027|2181|3098|3312|4621|4694|4704|4710	ENO3|ACSL3|HK1|HSPA8|MYH3|NDUFA1|NDUFA9|NDUFB4	-3.5
MyList_MCODE_ALL	GO Cellular Components	20	GO:0022626	cytosolic ribosome		-5.5	22	10	30293	122	57	5	8.8	3.7	6059|6138|6146|9045|10399	ABCE1|RPL15|RPL22|RPL14|RACK1	-3.3
MyList_MCODE_ALL	GO Biological Processes	19	GO:0098974	postsynaptic actin cytoskeleton organization	19_GO:0009987 cellular process	-5.4	94	17	30293	17	57	3	5.3	3	60|345651|653269	ACTB|ACTBL2|POTEI	-3.3
MyList_MCODE_ALL	GO Biological Processes	19	GO:1903050	regulation of proteolysis involved in protein catabolic process	19_GO:0008152 metabolic process	-5.3	14	8.5	30293	228	57	6	11	4.1	5566|5700|5705|8239|10399|57805	PRKACA|PSMC1|PSMC5|USP9X|RACK1|CCAR2	-3.3
MyList_MCODE_ALL	GO Biological Processes	19	GO:0042176	regulation of protein catabolic process	19_GO:0008152 metabolic process	-5.3	10	7.7	30293	360	57	7	12	4.3	5566|5700|5705|5709|8239|10399|57805	PRKACA|PSMC1|PSMC5|PSMD3|USP9X|RACK1|CCAR2	-3.2
MyList_MCODE_ALL	GO Biological Processes	19	GO:0032981	mitochondrial respiratory chain complex I assembly	19_GO:0009987 cellular process	-5.3	35	12	30293	60	57	4	7	3.4	4694|4704|4710|29078	NDUFA1|NDUFA9|NDUFB4|NDUFAF4	-3.2
MyList_MCODE_ALL	GO Biological Processes	19	GO:0010257	NADH dehydrogenase complex assembly	19_GO:0009987 cellular process	-5.3	35	12	30293	60	57	4	7	3.4	4694|4704|4710|29078	NDUFA1|NDUFA9|NDUFB4|NDUFAF4	-3.2
MyList_MCODE_ALL	GO Biological Processes	19	GO:0099188	postsynaptic cytoskeleton organization	19_GO:0009987 cellular process	-5.2	80	15	30293	20	57	3	5.3	3	60|345651|653269	ACTB|ACTBL2|POTEI	-3.1
MyList_MCODE_ALL	GO Cellular Components	20	GO:0031674	I band		-5.1	18	9.1	30293	145	57	5	8.8	3.7	70|81|5239|11080|146862	ACTC1|ACTN4|PGM5|DNAJB4|UNC45B	-3.1
MyList_MCODE_ALL	GO Molecular Functions	21	GO:0099186	structural constituent of postsynapse		-5.1	76	15	30293	21	57	3	5.3	3	60|345651|653269	ACTB|ACTBL2|POTEI	-3.1
MyList_MCODE_ALL	GO Biological Processes	19	GO:0034377	plasma lipoprotein particle assembly	19_GO:0032501 multicellular organismal process	-4.9	66	14	30293	24	57	3	5.3	3	2181|2235|5566	ACSL3|FECH|PRKACA	-2.9
MyList_MCODE_ALL	GO Biological Processes	19	GO:0018105	peptidyl-serine phosphorylation	19_GO:0008152 metabolic process	-4.9	16	8.5	30293	162	57	5	8.8	3.7	815|816|817|5566|5605	CAMK2A|CAMK2B|CAMK2D|PRKACA|MAP2K2	-2.9
MyList_MCODE_ALL	GO Cellular Components	20	GO:0005925	focal adhesion		-4.9	8.8	7	30293	421	57	7	12	4.3	60|70|81|3312|5239|5605|6146	ACTB|ACTC1|ACTN4|HSPA8|PGM5|MAP2K2|RPL22	-2.9
MyList_MCODE_ALL	GO Cellular Components	20	GO:0030055	cell-substrate junction		-4.8	8.6	6.9	30293	431	57	7	12	4.3	60|70|81|3312|5239|5605|6146	ACTB|ACTC1|ACTN4|HSPA8|PGM5|MAP2K2|RPL22	-2.8
MyList_MCODE_ALL	GO Molecular Functions	21	GO:0098918	structural constituent of synapse		-4.7	59	13	30293	27	57	3	5.3	3	60|345651|653269	ACTB|ACTBL2|POTEI	-2.8
MyList_MCODE_ALL	GO Biological Processes	19	GO:0065005	protein-lipid complex assembly	19_GO:0009987 cellular process	-4.7	59	13	30293	27	57	3	5.3	3	2181|2235|5566	ACSL3|FECH|PRKACA	-2.8
MyList_MCODE_ALL	GO Biological Processes	19	GO:0018209	peptidyl-serine modification	19_GO:0008152 metabolic process	-4.7	15	8.2	30293	175	57	5	8.8	3.7	815|816|817|5566|5605	CAMK2A|CAMK2B|CAMK2D|PRKACA|MAP2K2	-2.7
MyList_MCODE_ALL	GO Molecular Functions	21	GO:0003735	structural constituent of ribosome		-4.7	15	8.1	30293	176	57	5	8.8	3.7	6138|6146|9045|29088|63931	RPL15|RPL22|RPL14|MRPL15|MRPS14	-2.7
MyList_MCODE_ALL	GO Molecular Functions	21	GO:0031625	ubiquitin protein ligase binding		-4.6	10	7.2	30293	305	57	6	11	4.1	3312|5566|7320|7323|10128|55611	HSPA8|PRKACA|UBE2B|UBE2D3|LRPPRC|OTUB1	-2.7
MyList_MCODE_ALL	GO Cellular Components	20	GO:0043189	H4/H2A histone acetyltransferase complex		-4.5	50	12	30293	32	57	3	5.3	3	60|345651|653269	ACTB|ACTBL2|POTEI	-2.6
MyList_MCODE_ALL	GO Cellular Components	20	GO:0035267	NuA4 histone acetyltransferase complex		-4.5	50	12	30293	32	57	3	5.3	3	60|345651|653269	ACTB|ACTBL2|POTEI	-2.6
MyList_MCODE_ALL	GO Molecular Functions	21	GO:0044389	ubiquitin-like protein ligase binding		-4.5	9.8	6.9	30293	324	57	6	11	4.1	3312|5566|7320|7323|10128|55611	HSPA8|PRKACA|UBE2B|UBE2D3|LRPPRC|OTUB1	-2.5
MyList_MCODE_ALL	GO Biological Processes	19	GO:0030048	actin filament-based movement	19_GO:0009987 cellular process	-4.4	21	8.8	30293	101	57	4	7	3.4	70|81|817|4621	ACTC1|ACTN4|CAMK2D|MYH3	-2.5
MyList_MCODE_ALL	GO Biological Processes	19	GO:0033108	mitochondrial respiratory chain complex assembly	19_GO:0009987 cellular process	-4.4	21	8.8	30293	101	57	4	7	3.4	4694|4704|4710|29078	NDUFA1|NDUFA9|NDUFB4|NDUFAF4	-2.5
MyList_MCODE_ALL	GO Biological Processes	19	GO:0032790	ribosome disassembly	19_GO:0009987 cellular process	-4.4	44	11	30293	36	57	3	5.3	3	4528|6059|10399	MTIF2|ABCE1|RACK1	-2.5
MyList_MCODE_ALL	GO Cellular Components	20	GO:0031248	protein acetyltransferase complex		-4.3	20	8.6	30293	104	57	4	7	3.4	60|8260|345651|653269	ACTB|NAA10|ACTBL2|POTEI	-2.4
MyList_MCODE_ALL	GO Cellular Components	20	GO:1902493	acetyltransferase complex		-4.3	20	8.6	30293	105	57	4	7	3.4	60|8260|345651|653269	ACTB|NAA10|ACTBL2|POTEI	-2.4
MyList_MCODE_ALL	GO Molecular Functions	21	GO:0000146	microfilament motor activity		-4.3	43	11	30293	37	57	3	5.3	3	70|4619|4621	ACTC1|MYH1|MYH3	-2.4
MyList_MCODE_ALL	GO Molecular Functions	21	GO:0140678	molecular function inhibitor activity		-4.3	7.2	6.2	30293	515	57	7	12	4.3	817|6050|6059|10399|11047|55611|57805	CAMK2D|RNH1|ABCE1|RACK1|ADRM1|OTUB1|CCAR2	-2.4
MyList_MCODE_ALL	GO Molecular Functions	21	GO:0042803	protein homodimerization activity		-4.3	6	5.8	30293	712	57	8	14	4.6	81|815|816|817|818|2235|6470|10399	ACTN4|CAMK2A|CAMK2B|CAMK2D|CAMK2G|FECH|SHMT1|RACK1	-2.4
MyList_MCODE_ALL	GO Molecular Functions	21	GO:0043022	ribosome binding		-4.3	20	8.4	30293	109	57	4	7	3.4	4528|6059|8260|10399	MTIF2|ABCE1|NAA10|RACK1	-2.4
MyList_MCODE_ALL	GO Cellular Components	20	GO:0031672	A band		-4.3	41	11	30293	39	57	3	5.3	3	4619|6138|146862	MYH1|RPL15|UNC45B	-2.4
MyList_MCODE_ALL	GO Molecular Functions	21	GO:0106310	protein serine kinase activity		-4.2	8.8	6.5	30293	361	57	6	11	4.1	815|816|817|818|5566|5605	CAMK2A|CAMK2B|CAMK2D|CAMK2G|PRKACA|MAP2K2	-2.3
MyList_MCODE_ALL	GO Molecular Functions	21	GO:0003774	cytoskeletal motor activity		-4.2	19	8.3	30293	112	57	4	7	3.4	70|3831|4619|4621	ACTC1|KLC1|MYH1|MYH3	-2.3
MyList_MCODE_ALL	GO Molecular Functions	21	GO:0008137	NADH dehydrogenase (ubiquinone) activity		-4.2	39	11	30293	41	57	3	5.3	3	4694|4704|4710	NDUFA1|NDUFA9|NDUFB4	-2.3
MyList_MCODE_ALL	GO Molecular Functions	21	GO:0050136	NADH dehydrogenase (quinone) activity		-4.2	38	10	30293	42	57	3	5.3	3	4694|4704|4710	NDUFA1|NDUFA9|NDUFB4	-2.3
MyList_MCODE_ALL	GO Molecular Functions	21	GO:0017111	ribonucleoside triphosphate phosphatase activity		-4.1	5.7	5.7	30293	743	57	8	14	4.6	3312|4528|4621|5700|5705|6059|55210|89941	HSPA8|MTIF2|MYH3|PSMC1|PSMC5|ABCE1|ATAD3A|RHOT2	-2.3
MyList_MCODE_ALL	GO Cellular Components	20	GO:0015934	large ribosomal subunit		-4.1	18	8	30293	118	57	4	7	3.4	6138|6146|9045|29088	RPL15|RPL22|RPL14|MRPL15	-2.3
MyList_MCODE_ALL	GO Cellular Components	20	GO:0005884	actin filament		-4.1	18	8	30293	119	57	4	7	3.4	60|70|345651|653269	ACTB|ACTC1|ACTBL2|POTEI	-2.3
MyList_MCODE_ALL	GO Molecular Functions	21	GO:0003954	NADH dehydrogenase activity		-4.1	36	10	30293	44	57	3	5.3	3	4694|4704|4710	NDUFA1|NDUFA9|NDUFB4	-2.2
MyList_MCODE_ALL	GO Cellular Components	20	GO:0033017	sarcoplasmic reticulum membrane		-4.1	36	10	30293	44	57	3	5.3	3	816|817|818	CAMK2B|CAMK2D|CAMK2G	-2.2
MyList_MCODE_ALL	GO Biological Processes	19	GO:0072522	purine-containing compound biosynthetic process	19_GO:0008152 metabolic process	-4.1	11	6.9	30293	236	57	5	8.8	3.7	2181|4694|4704|4710|6470	ACSL3|NDUFA1|NDUFA9|NDUFB4|SHMT1	-2.2
MyList_MCODE_ALL	GO Molecular Functions	21	GO:0003955	NAD(P)H dehydrogenase (quinone) activity		-4.1	35	10	30293	45	57	3	5.3	3	4694|4704|4710	NDUFA1|NDUFA9|NDUFB4	-2.2
MyList_MCODE_ALL	GO Cellular Components	20	GO:1902562	H4 histone acetyltransferase complex		-4.1	35	10	30293	45	57	3	5.3	3	60|345651|653269	ACTB|ACTBL2|POTEI	-2.2
MyList_MCODE_ALL	GO Biological Processes	19	GO:0002181	cytoplasmic translation	19_GO:0008152 metabolic process	-4.1	17	7.9	30293	123	57	4	7	3.4	6138|6146|9045|10399	RPL15|RPL22|RPL14|RACK1	-2.2
MyList_MCODE_ALL	GO Cellular Components	20	GO:1904813	ficolin-1-rich granule lumen		-4	17	7.8	30293	124	57	4	7	3.4	3312|5709|5718|5719	HSPA8|PSMD3|PSMD12|PSMD13	-2.2
MyList_MCODE_ALL	GO Biological Processes	19	GO:0071827	plasma lipoprotein particle organization	19_GO:0032501 multicellular organismal process	-4	35	9.9	30293	46	57	3	5.3	3	2181|2235|5566	ACSL3|FECH|PRKACA	-2.2
MyList_MCODE_ALL	GO Biological Processes	19	GO:0006120	mitochondrial electron transport, NADH to ubiquinone	19_GO:0008152 metabolic process	-4	35	9.9	30293	46	57	3	5.3	3	4694|4704|4710	NDUFA1|NDUFA9|NDUFB4	-2.2
MyList_MCODE_ALL	GO Biological Processes	19	GO:0010959	regulation of metal ion transport	19_GO:0051179 localization	-4	8.1	6.2	30293	394	57	6	11	4.1	81|815|816|817|818|5566	ACTN4|CAMK2A|CAMK2B|CAMK2D|CAMK2G|PRKACA	-2.2
MyList_MCODE_ALL	GO Biological Processes	19	GO:0051924	regulation of calcium ion transport	19_GO:0051179 localization	-4	11	6.7	30293	247	57	5	8.8	3.7	815|816|817|818|5566	CAMK2A|CAMK2B|CAMK2D|CAMK2G|PRKACA	-2.2
MyList_MCODE_ALL	GO Biological Processes	19	GO:0071825	protein-lipid complex organization	19_GO:0009987 cellular process	-4	33	9.6	30293	49	57	3	5.3	3	2181|2235|5566	ACSL3|FECH|PRKACA	-2.1
MyList_MCODE_ALL	GO Cellular Components	20	GO:0030018	Z disc		-4	16	7.6	30293	131	57	4	7	3.4	81|5239|11080|146862	ACTN4|PGM5|DNAJB4|UNC45B	-2.1
MyList_MCODE_ALL	GO Biological Processes	19	GO:0006091	generation of precursor metabolites and energy	19_GO:0008152 metabolic process	-3.9	7.8	6	30293	408	57	6	11	4.1	2027|2235|3098|4694|4704|4710	ENO3|FECH|HK1|NDUFA1|NDUFA9|NDUFB4	-2.1
MyList_MCODE_ALL	GO Cellular Components	20	GO:0045271	respiratory chain complex I		-3.9	31	9.4	30293	51	57	3	5.3	3	4694|4704|4710	NDUFA1|NDUFA9|NDUFB4	-2.1
MyList_MCODE_ALL	GO Cellular Components	20	GO:0030964	NADH dehydrogenase complex		-3.9	31	9.4	30293	51	57	3	5.3	3	4694|4704|4710	NDUFA1|NDUFA9|NDUFB4	-2.1
MyList_MCODE_ALL	GO Cellular Components	20	GO:0005747	mitochondrial respiratory chain complex I		-3.9	31	9.4	30293	51	57	3	5.3	3	4694|4704|4710	NDUFA1|NDUFA9|NDUFB4	-2.1
MyList_MCODE_ALL	GO Biological Processes	19	GO:1903008	organelle disassembly	19_GO:0009987 cellular process	-3.9	16	7.5	30293	135	57	4	7	3.4	3831|4528|6059|10399	KLC1|MTIF2|ABCE1|RACK1	-2.1
MyList_MCODE_ALL	GO Molecular Functions	21	GO:0016887	ATP hydrolysis activity		-3.9	7.7	6	30293	413	57	6	11	4.1	3312|4621|5700|5705|6059|55210	HSPA8|MYH3|PSMC1|PSMC5|ABCE1|ATAD3A	-2.1
MyList_MCODE_ALL	GO Biological Processes	19	GO:0043393	regulation of protein binding	19_GO:0065007 biological regulation	-3.9	16	7.4	30293	136	57	4	7	3.4	60|5566|8239|10399	ACTB|PRKACA|USP9X|RACK1	-2.1
MyList_MCODE_ALL	GO Biological Processes	19	GO:0032989	cellular anatomical entity morphogenesis	19_GO:0032502 developmental process	-3.9	6.1	5.6	30293	605	57	7	12	4.3	60|70|4621|5239|8239|345651|653269	ACTB|ACTC1|MYH3|PGM5|USP9X|ACTBL2|POTEI	-2.1
MyList_MCODE_ALL	GO Biological Processes	19	GO:0009165	nucleotide biosynthetic process	19_GO:0008152 metabolic process	-3.8	10	6.4	30293	265	57	5	8.8	3.7	2181|4694|4704|4710|6470	ACSL3|NDUFA1|NDUFA9|NDUFB4|SHMT1	-2.1
MyList_MCODE_ALL	GO Biological Processes	19	GO:1901293	nucleoside phosphate biosynthetic process	19_GO:0008152 metabolic process	-3.8	10	6.4	30293	267	57	5	8.8	3.7	2181|4694|4704|4710|6470	ACSL3|NDUFA1|NDUFA9|NDUFB4|SHMT1	-2
MyList_MCODE_ALL	GO Molecular Functions	21	GO:0004674	protein serine/threonine kinase activity		-3.8	7.5	5.8	30293	427	57	6	11	4.1	815|816|817|818|5566|5605	CAMK2A|CAMK2B|CAMK2D|CAMK2G|PRKACA|MAP2K2	-2
MyList_MCODE_ALL	GO Cellular Components	20	GO:0072562	blood microparticle		-3.8	15	7.2	30293	144	57	4	7	3.4	60|70|3312|5705	ACTB|ACTC1|HSPA8|PSMC5	-2
MyList_MCODE_ALL	GO Molecular Functions	21	GO:0016655	oxidoreductase activity, acting on NAD(P)H, quinone or similar compound as acceptor		-3.8	28	8.8	30293	57	57	3	5.3	3	4694|4704|4710	NDUFA1|NDUFA9|NDUFB4	-2
MyList_MCODE_ALL	GO Biological Processes	19	GO:0006417	regulation of translation	19_GO:0008152 metabolic process	-3.8	7.2	5.7	30293	440	57	6	11	4.1	2235|4528|6059|6470|10128|10399	FECH|MTIF2|ABCE1|SHMT1|LRPPRC|RACK1	-2
MyList_MCODE_ALL	GO Biological Processes	19	GO:0097006	regulation of plasma lipoprotein particle levels	19_GO:0050789 regulation of biological process	-3.7	27	8.7	30293	59	57	3	5.3	3	2181|2235|5566	ACSL3|FECH|PRKACA	-1.9
MyList_MCODE_ALL	GO Cellular Components	20	GO:0022625	cytosolic large ribosomal subunit		-3.7	27	8.6	30293	60	57	3	5.3	3	6138|6146|9045	RPL15|RPL22|RPL14	-1.9
MyList_MCODE_ALL	GO Biological Processes	19	GO:0046777	protein autophosphorylation	19_GO:0008152 metabolic process	-3.7	14	6.9	30293	156	57	4	7	3.4	815|816|817|5605	CAMK2A|CAMK2B|CAMK2D|MAP2K2	-1.9
MyList_MCODE_ALL	GO Biological Processes	19	GO:0008637	apoptotic mitochondrial changes	19_GO:0009987 cellular process	-3.7	26	8.5	30293	62	57	3	5.3	3	815|57805|89941	CAMK2A|CCAR2|RHOT2	-1.9
MyList_MCODE_ALL	GO Biological Processes	19	GO:0042776	proton motive force-driven mitochondrial ATP synthesis	19_GO:0008152 metabolic process	-3.6	25	8.3	30293	64	57	3	5.3	3	4694|4704|4710	NDUFA1|NDUFA9|NDUFB4	-1.9
MyList_MCODE_ALL	GO Cellular Components	20	GO:0098800	inner mitochondrial membrane protein complex		-3.6	13	6.7	30293	162	57	4	7	3.4	4694|4704|4710|90550	NDUFA1|NDUFA9|NDUFB4|MCU	-1.9
MyList_MCODE_ALL	GO Biological Processes	19	GO:0043269	regulation of monoatomic ion transport	19_GO:0051179 localization	-3.6	6.8	5.5	30293	470	57	6	11	4.1	81|815|816|817|818|5566	ACTN4|CAMK2A|CAMK2B|CAMK2D|CAMK2G|PRKACA	-1.9
MyList_MCODE_ALL	GO Molecular Functions	21	GO:0016773	phosphotransferase activity, alcohol group as acceptor		-3.6	5.6	5.2	30293	670	57	7	12	4.3	815|816|817|818|3098|5566|5605	CAMK2A|CAMK2B|CAMK2D|CAMK2G|HK1|PRKACA|MAP2K2	-1.9
MyList_MCODE_ALL	GO Molecular Functions	21	GO:0043021	ribonucleoprotein complex binding		-3.6	13	6.6	30293	167	57	4	7	3.4	4528|6059|8260|10399	MTIF2|ABCE1|NAA10|RACK1	-1.8
MyList_MCODE_ALL	GO Molecular Functions	21	GO:0015453	oxidoreduction-driven active transmembrane transporter activity		-3.5	23	8	30293	68	57	3	5.3	3	4694|4704|4710	NDUFA1|NDUFA9|NDUFB4	-1.8
MyList_MCODE_ALL	GO Biological Processes	19	GO:0030239	myofibril assembly	19_GO:0032502 developmental process	-3.5	23	7.9	30293	70	57	3	5.3	3	70|4621|5239	ACTC1|MYH3|PGM5	-1.8
MyList_MCODE_ALL	GO Biological Processes	19	GO:0055001	muscle cell development	19_GO:0032502 developmental process	-3.5	12	6.4	30293	174	57	4	7	3.4	70|81|4621|5239	ACTC1|ACTN4|MYH3|PGM5	-1.8
MyList_MCODE_ALL	GO Biological Processes	19	GO:0055002	striated muscle cell development	19_GO:0032502 developmental process	-3.5	22	7.8	30293	72	57	3	5.3	3	70|4621|5239	ACTC1|MYH3|PGM5	-1.7
MyList_MCODE_ALL	GO Cellular Components	20	GO:0034774	secretory granule lumen		-3.5	8.3	5.7	30293	322	57	5	8.8	3.7	81|3312|5709|5718|5719	ACTN4|HSPA8|PSMD3|PSMD12|PSMD13	-1.7
MyList_MCODE_ALL	GO Biological Processes	19	GO:0015986	proton motive force-driven ATP synthesis	19_GO:0008152 metabolic process	-3.4	22	7.7	30293	73	57	3	5.3	3	4694|4704|4710	NDUFA1|NDUFA9|NDUFB4	-1.7
MyList_MCODE_ALL	GO Biological Processes	19	GO:1904951	positive regulation of establishment of protein localization	19_GO:0051179 localization	-3.4	8.2	5.7	30293	324	57	5	8.8	3.7	2181|5566|7323|10399|90550	ACSL3|PRKACA|UBE2D3|RACK1|MCU	-1.7
MyList_MCODE_ALL	GO Cellular Components	20	GO:0060205	cytoplasmic vesicle lumen		-3.4	8.2	5.6	30293	325	57	5	8.8	3.7	81|3312|5709|5718|5719	ACTN4|HSPA8|PSMD3|PSMD12|PSMD13	-1.7
MyList_MCODE_ALL	GO Cellular Components	20	GO:0031983	vesicle lumen		-3.4	8.2	5.6	30293	326	57	5	8.8	3.7	81|3312|5709|5718|5719	ACTN4|HSPA8|PSMD3|PSMD12|PSMD13	-1.7
MyList_MCODE_ALL	GO Biological Processes	19	GO:0061077	chaperone-mediated protein folding	19_GO:0008152 metabolic process	-3.4	22	7.7	30293	74	57	3	5.3	3	3312|11080|146862	HSPA8|DNAJB4|UNC45B	-1.7
MyList_MCODE_ALL	GO Biological Processes	19	GO:0034248	regulation of amide metabolic process	19_GO:0008152 metabolic process	-3.4	6.3	5.2	30293	508	57	6	11	4.1	2235|4528|6059|6470|10128|10399	FECH|MTIF2|ABCE1|SHMT1|LRPPRC|RACK1	-1.7
MyList_MCODE_ALL	GO Biological Processes	19	GO:0006839	mitochondrial transport	19_GO:0051179 localization	-3.4	12	6.3	30293	181	57	4	7	3.4	815|9512|89941|90550	CAMK2A|PMPCB|RHOT2|MCU	-1.7
MyList_MCODE_ALL	GO Cellular Components	20	GO:0016529	sarcoplasmic reticulum		-3.4	21	7.6	30293	75	57	3	5.3	3	816|817|818	CAMK2B|CAMK2D|CAMK2G	-1.7
MyList_MCODE_ALL	GO Biological Processes	19	GO:0016310	phosphorylation	19_GO:0008152 metabolic process	-3.4	5.2	4.9	30293	720	57	7	12	4.3	815|816|817|818|3098|5566|5605	CAMK2A|CAMK2B|CAMK2D|CAMK2G|HK1|PRKACA|MAP2K2	-1.7
MyList_MCODE_ALL	GO Biological Processes	19	GO:0070252	actin-mediated cell contraction	19_GO:0009987 cellular process	-3.4	21	7.6	30293	76	57	3	5.3	3	70|817|4621	ACTC1|CAMK2D|MYH3	-1.7
MyList_MCODE_ALL	GO Molecular Functions	21	GO:0016301	kinase activity		-3.4	5.1	4.9	30293	725	57	7	12	4.3	815|816|817|818|3098|5566|5605	CAMK2A|CAMK2B|CAMK2D|CAMK2G|HK1|PRKACA|MAP2K2	-1.7
MyList_MCODE_ALL	GO Cellular Components	20	GO:0101002	ficolin-1-rich granule		-3.4	11	6.2	30293	185	57	4	7	3.4	3312|5709|5718|5719	HSPA8|PSMD3|PSMD12|PSMD13	-1.7
MyList_MCODE_ALL	GO Cellular Components	20	GO:0048471	perinuclear region of cytoplasm		-3.3	5.1	4.8	30293	736	57	7	12	4.3	81|2181|5566|5605|10128|10399|146862	ACTN4|ACSL3|PRKACA|MAP2K2|LRPPRC|RACK1|UNC45B	-1.7
MyList_MCODE_ALL	GO Biological Processes	19	GO:0009152	purine ribonucleotide biosynthetic process	19_GO:0008152 metabolic process	-3.3	11	6.1	30293	191	57	4	7	3.4	2181|4694|4704|4710	ACSL3|NDUFA1|NDUFA9|NDUFB4	-1.6
MyList_MCODE_ALL	GO Biological Processes	19	GO:0070201	regulation of establishment of protein localization	19_GO:0051179 localization	-3.3	6	5	30293	535	57	6	11	4.1	2181|3312|5566|7323|10399|90550	ACSL3|HSPA8|PRKACA|UBE2D3|RACK1|MCU	-1.6
MyList_MCODE_ALL	GO Biological Processes	19	GO:0022411	cellular component disassembly	19_GO:0009987 cellular process	-3.3	7.6	5.4	30293	351	57	5	8.8	3.7	3312|3831|4528|6059|10399	HSPA8|KLC1|MTIF2|ABCE1|RACK1	-1.6
MyList_MCODE_ALL	GO Biological Processes	19	GO:0006754	ATP biosynthetic process	19_GO:0008152 metabolic process	-3.3	19	7.2	30293	84	57	3	5.3	3	4694|4704|4710	NDUFA1|NDUFA9|NDUFB4	-1.6
MyList_MCODE_ALL	GO Biological Processes	19	GO:0090407	organophosphate biosynthetic process	19_GO:0008152 metabolic process	-3.3	5.9	5	30293	545	57	6	11	4.1	2181|2224|4694|4704|4710|6470	ACSL3|FDPS|NDUFA1|NDUFA9|NDUFB4|SHMT1	-1.6
MyList_MCODE_ALL	GO Molecular Functions	21	GO:0016651	oxidoreductase activity, acting on NAD(P)H		-3.2	19	7.1	30293	86	57	3	5.3	3	4694|4704|4710	NDUFA1|NDUFA9|NDUFB4	-1.6
MyList_MCODE_ALL	GO Cellular Components	20	GO:0030666	endocytic vesicle membrane		-3.2	10	5.9	30293	204	57	4	7	3.4	815|816|817|818	CAMK2A|CAMK2B|CAMK2D|CAMK2G	-1.6
MyList_MCODE_ALL	GO Biological Processes	19	GO:0009260	ribonucleotide biosynthetic process	19_GO:0008152 metabolic process	-3.2	10	5.8	30293	206	57	4	7	3.4	2181|4694|4704|4710	ACSL3|NDUFA1|NDUFA9|NDUFB4	-1.5
MyList_MCODE_ALL	GO Molecular Functions	21	GO:0051015	actin filament binding		-3.2	10	5.8	30293	207	57	4	7	3.4	81|830|4619|4621	ACTN4|CAPZA2|MYH1|MYH3	-1.5
MyList_MCODE_ALL	GO Biological Processes	19	GO:0019646	aerobic electron transport chain	19_GO:0008152 metabolic process	-3.2	18	6.9	30293	89	57	3	5.3	3	4694|4704|4710	NDUFA1|NDUFA9|NDUFB4	-1.5
MyList_MCODE_ALL	GO Molecular Functions	21	GO:0004672	protein kinase activity		-3.2	5.7	4.9	30293	562	57	6	11	4.1	815|816|817|818|5566|5605	CAMK2A|CAMK2B|CAMK2D|CAMK2G|PRKACA|MAP2K2	-1.5
MyList_MCODE_ALL	GO Biological Processes	19	GO:0042593	glucose homeostasis	19_GO:0042592 homeostatic process	-3.2	10	5.8	30293	210	57	4	7	3.4	3098|5566|10399|90550	HK1|PRKACA|RACK1|MCU	-1.5
MyList_MCODE_ALL	GO Biological Processes	19	GO:0033500	carbohydrate homeostasis	19_GO:0042592 homeostatic process	-3.2	10	5.7	30293	211	57	4	7	3.4	3098|5566|10399|90550	HK1|PRKACA|RACK1|MCU	-1.5
MyList_MCODE_ALL	GO Biological Processes	19	GO:0046390	ribose phosphate biosynthetic process	19_GO:0008152 metabolic process	-3.2	10	5.7	30293	213	57	4	7	3.4	2181|4694|4704|4710	ACSL3|NDUFA1|NDUFA9|NDUFB4	-1.5
MyList_MCODE_ALL	GO Cellular Components	20	GO:0099513	polymeric cytoskeletal fiber		-3.1	4.7	4.6	30293	796	57	7	12	4.3	60|70|3831|5605|10128|345651|653269	ACTB|ACTC1|KLC1|MAP2K2|LRPPRC|ACTBL2|POTEI	-1.5
MyList_MCODE_ALL	GO Cellular Components	20	GO:0016528	sarcoplasm		-3.1	17	6.8	30293	93	57	3	5.3	3	816|817|818	CAMK2B|CAMK2D|CAMK2G	-1.5
MyList_MCODE_ALL	GO Biological Processes	19	GO:0042773	ATP synthesis coupled electron transport	19_GO:0008152 metabolic process	-3.1	17	6.7	30293	94	57	3	5.3	3	4694|4704|4710	NDUFA1|NDUFA9|NDUFB4	-1.5
MyList_MCODE_ALL	GO Cellular Components	20	GO:0098803	respiratory chain complex		-3.1	17	6.7	30293	94	57	3	5.3	3	4694|4704|4710	NDUFA1|NDUFA9|NDUFB4	-1.5
MyList_MCODE_ALL	GO Biological Processes	19	GO:0042775	mitochondrial ATP synthesis coupled electron transport	19_GO:0008152 metabolic process	-3.1	17	6.7	30293	94	57	3	5.3	3	4694|4704|4710	NDUFA1|NDUFA9|NDUFB4	-1.5
MyList_MCODE_ALL	GO Cellular Components	20	GO:0000123	histone acetyltransferase complex		-3.1	17	6.7	30293	94	57	3	5.3	3	60|345651|653269	ACTB|ACTBL2|POTEI	-1.5
MyList_MCODE_ALL	GO Biological Processes	19	GO:0043502	regulation of muscle adaptation	19_GO:0032501 multicellular organismal process	-3.1	17	6.7	30293	94	57	3	5.3	3	816|817|818	CAMK2B|CAMK2D|CAMK2G	-1.5
MyList_MCODE_ALL	GO Biological Processes	19	GO:0009206	purine ribonucleoside triphosphate biosynthetic process	19_GO:0008152 metabolic process	-3.1	17	6.7	30293	95	57	3	5.3	3	4694|4704|4710	NDUFA1|NDUFA9|NDUFB4	-1.5
MyList_MCODE_ALL	GO Biological Processes	19	GO:0009145	purine nucleoside triphosphate biosynthetic process	19_GO:0008152 metabolic process	-3.1	17	6.7	30293	96	57	3	5.3	3	4694|4704|4710	NDUFA1|NDUFA9|NDUFB4	-1.5
MyList_MCODE_ALL	GO Molecular Functions	21	GO:0004857	enzyme inhibitor activity		-3.1	6.9	5	30293	387	57	5	8.8	3.7	6050|6059|10399|55611|57805	RNH1|ABCE1|RACK1|OTUB1|CCAR2	-1.5
MyList_MCODE_ALL	GO Cellular Components	20	GO:0005746	mitochondrial respirasome		-3.1	16	6.6	30293	97	57	3	5.3	3	4694|4704|4710	NDUFA1|NDUFA9|NDUFB4	-1.5
MyList_MCODE_ALL	GO Biological Processes	19	GO:1901137	carbohydrate derivative biosynthetic process	19_GO:0008152 metabolic process	-3.1	5.4	4.7	30293	596	57	6	11	4.1	2181|4694|4704|4710|6184|6470	ACSL3|NDUFA1|NDUFA9|NDUFB4|RPN1|SHMT1	-1.4
MyList_MCODE_ALL	GO Biological Processes	19	GO:0006164	purine nucleotide biosynthetic process	19_GO:0008152 metabolic process	-3	9.3	5.5	30293	228	57	4	7	3.4	2181|4694|4704|4710	ACSL3|NDUFA1|NDUFA9|NDUFB4	-1.4
MyList_MCODE_ALL	GO Biological Processes	19	GO:0030162	regulation of proteolysis	19_GO:0008152 metabolic process	-3	5.3	4.6	30293	602	57	6	11	4.1	5566|5700|5705|8239|10399|57805	PRKACA|PSMC1|PSMC5|USP9X|RACK1|CCAR2	-1.4
MyList_MCODE_ALL	GO Biological Processes	19	GO:0009201	ribonucleoside triphosphate biosynthetic process	19_GO:0008152 metabolic process	-3	16	6.5	30293	101	57	3	5.3	3	4694|4704|4710	NDUFA1|NDUFA9|NDUFB4	-1.4
MyList_MCODE_ALL	GO Biological Processes	19	GO:0022898	regulation of transmembrane transporter activity	19_GO:0051179 localization	-3	9.2	5.4	30293	230	57	4	7	3.4	60|81|817|5566	ACTB|ACTN4|CAMK2D|PRKACA	-1.4
MyList_MCODE_ALL	GO Cellular Components	20	GO:0030863	cortical cytoskeleton		-3	15	6.4	30293	104	57	3	5.3	3	60|81|830	ACTB|ACTN4|CAPZA2	-1.4
MyList_MCODE_ALL	GO Biological Processes	19	GO:0051656	establishment of organelle localization	19_GO:0051179 localization	-3	6.5	4.9	30293	407	57	5	8.8	3.7	81|6059|7320|10128|89941	ACTN4|ABCE1|UBE2B|LRPPRC|RHOT2	-1.4
MyList_MCODE_ALL	GO Cellular Components	20	GO:0098978	glutamatergic synapse		-3	6.5	4.9	30293	408	57	5	8.8	3.7	60|70|5566|6146|345651	ACTB|ACTC1|PRKACA|RPL22|ACTBL2	-1.4
MyList_MCODE_ALL	GO Cellular Components	20	GO:0070469	respirasome		-3	15	6.3	30293	105	57	3	5.3	3	4694|4704|4710	NDUFA1|NDUFA9|NDUFB4	-1.4
MyList_MCODE_ALL	GO Biological Processes	19	GO:0099173	postsynapse organization	19_GO:0009987 cellular process	-3	15	6.2	30293	108	57	3	5.3	3	60|345651|653269	ACTB|ACTBL2|POTEI	-1.4
MyList_MCODE_ALL	GO Biological Processes	19	GO:1903076	regulation of protein localization to plasma membrane	19_GO:0051179 localization	-3	15	6.2	30293	108	57	3	5.3	3	60|2181|10399	ACTB|ACSL3|RACK1	-1.4
MyList_MCODE_ALL	GO Biological Processes	19	GO:0009142	nucleoside triphosphate biosynthetic process	19_GO:0008152 metabolic process	-2.9	15	6.2	30293	109	57	3	5.3	3	4694|4704|4710	NDUFA1|NDUFA9|NDUFB4	-1.3
MyList_MCODE_ALL	GO Biological Processes	19	GO:0032543	mitochondrial translation	19_GO:0008152 metabolic process	-2.9	15	6.2	30293	109	57	3	5.3	3	4528|29088|63931	MTIF2|MRPL15|MRPS14	-1.3
MyList_MCODE_ALL	GO Biological Processes	19	GO:1901800	positive regulation of proteasomal protein catabolic process	19_GO:0048518 positive regulation of biological process	-2.9	15	6.2	30293	109	57	3	5.3	3	5700|5705|10399	PSMC1|PSMC5|RACK1	-1.3
MyList_MCODE_ALL	GO Biological Processes	19	GO:0090257	regulation of muscle system process	19_GO:0032501 multicellular organismal process	-2.9	8.7	5.2	30293	245	57	4	7	3.4	816|817|818|5566	CAMK2B|CAMK2D|CAMK2G|PRKACA	-1.3
MyList_MCODE_ALL	GO Biological Processes	19	GO:0051098	regulation of binding	19_GO:0065007 biological regulation	-2.9	8.6	5.2	30293	247	57	4	7	3.4	60|5566|8239|10399	ACTB|PRKACA|USP9X|RACK1	-1.3
MyList_MCODE_ALL	GO Cellular Components	20	GO:0031968	organelle outer membrane		-2.9	8.6	5.2	30293	248	57	4	7	3.4	2181|3098|10128|89941	ACSL3|HK1|LRPPRC|RHOT2	-1.3
MyList_MCODE_ALL	GO Molecular Functions	21	GO:0005200	structural constituent of cytoskeleton		-2.9	14	6.1	30293	112	57	3	5.3	3	60|345651|653269	ACTB|ACTBL2|POTEI	-1.3
MyList_MCODE_ALL	GO Biological Processes	19	GO:0001678	intracellular glucose homeostasis	19_GO:0042592 homeostatic process	-2.9	14	6.1	30293	112	57	3	5.3	3	3098|5566|10399	HK1|PRKACA|RACK1	-1.3
MyList_MCODE_ALL	GO Biological Processes	19	GO:0051222	positive regulation of protein transport	19_GO:0051179 localization	-2.9	8.5	5.2	30293	249	57	4	7	3.4	2181|5566|10399|90550	ACSL3|PRKACA|RACK1|MCU	-1.3
MyList_MCODE_ALL	GO Cellular Components	20	GO:0019867	outer membrane		-2.9	8.5	5.2	30293	250	57	4	7	3.4	2181|3098|10128|89941	ACSL3|HK1|LRPPRC|RHOT2	-1.3
MyList_MCODE_ALL	GO Molecular Functions	21	GO:0003779	actin binding		-2.9	6.1	4.6	30293	437	57	5	8.8	3.7	81|816|830|4619|4621	ACTN4|CAMK2B|CAPZA2|MYH1|MYH3	-1.3
MyList_MCODE_ALL	GO Biological Processes	19	GO:0051223	regulation of protein transport	19_GO:0051179 localization	-2.9	6.1	4.6	30293	438	57	5	8.8	3.7	2181|3312|5566|10399|90550	ACSL3|HSPA8|PRKACA|RACK1|MCU	-1.3
MyList_MCODE_ALL	GO Molecular Functions	21	GO:0009055	electron transfer activity		-2.9	14	5.9	30293	117	57	3	5.3	3	4694|4704|4710	NDUFA1|NDUFA9|NDUFB4	-1.3
MyList_MCODE_ALL	GO Biological Processes	19	GO:0022904	respiratory electron transport chain	19_GO:0008152 metabolic process	-2.9	14	5.9	30293	117	57	3	5.3	3	4694|4704|4710	NDUFA1|NDUFA9|NDUFB4	-1.3
MyList_MCODE_ALL	GO Cellular Components	20	GO:1902495	transmembrane transporter complex		-2.8	6	4.6	30293	443	57	5	8.8	3.7	4694|4704|4710|5566|90550	NDUFA1|NDUFA9|NDUFB4|PRKACA|MCU	-1.3
MyList_MCODE_ALL	GO Biological Processes	19	GO:0080135	regulation of cellular response to stress	19_GO:0050896 response to stimulus	-2.8	4.8	4.3	30293	661	57	6	11	4.1	60|2235|5605|10399|55611|57805	ACTB|FECH|MAP2K2|RACK1|OTUB1|CCAR2	-1.3
MyList_MCODE_ALL	GO Biological Processes	19	GO:0032409	regulation of transporter activity	19_GO:0065007 biological regulation	-2.8	8.1	5	30293	262	57	4	7	3.4	60|81|817|5566	ACTB|ACTN4|CAMK2D|PRKACA	-1.3
MyList_MCODE_ALL	GO Biological Processes	19	GO:0006119	oxidative phosphorylation	19_GO:0008152 metabolic process	-2.8	13	5.8	30293	121	57	3	5.3	3	4694|4704|4710	NDUFA1|NDUFA9|NDUFB4	-1.3
MyList_MCODE_ALL	GO Molecular Functions	21	GO:0051082	unfolded protein binding		-2.8	13	5.8	30293	122	57	3	5.3	3	3312|11080|57805	HSPA8|DNAJB4|CCAR2	-1.3
MyList_MCODE_ALL	GO Biological Processes	19	GO:0048511	rhythmic process	19_GO:0048511 rhythmic process	-2.8	8	5	30293	267	57	4	7	3.4	4704|8239|10399|57805	NDUFA9|USP9X|RACK1|CCAR2	-1.2
MyList_MCODE_ALL	GO Biological Processes	19	GO:0010927	cellular component assembly involved in morphogenesis	19_GO:0032502 developmental process	-2.8	13	5.8	30293	123	57	3	5.3	3	70|4621|5239	ACTC1|MYH3|PGM5	-1.2
MyList_MCODE_ALL	GO Biological Processes	19	GO:0031032	actomyosin structure organization	19_GO:0009987 cellular process	-2.8	13	5.8	30293	123	57	3	5.3	3	70|4621|5239	ACTC1|MYH3|PGM5	-1.2
MyList_MCODE_ALL	GO Biological Processes	19	GO:0019725	cellular homeostasis	19_GO:0042592 homeostatic process	-2.8	4.7	4.2	30293	680	57	6	11	4.1	817|3098|5566|10399|89941|90550	CAMK2D|HK1|PRKACA|RACK1|RHOT2|MCU	-1.2
MyList_MCODE_ALL	GO Cellular Components	20	GO:1990351	transporter complex		-2.7	5.7	4.4	30293	470	57	5	8.8	3.7	4694|4704|4710|5566|90550	NDUFA1|NDUFA9|NDUFB4|PRKACA|MCU	-1.2
MyList_MCODE_ALL	GO Biological Processes	19	GO:1903052	positive regulation of proteolysis involved in protein catabolic process	19_GO:0048518 positive regulation of biological process	-2.7	12	5.6	30293	131	57	3	5.3	3	5700|5705|10399	PSMC1|PSMC5|RACK1	-1.2
MyList_MCODE_ALL	GO Molecular Functions	21	GO:0019901	protein kinase binding		-2.7	4.5	4.1	30293	702	57	6	11	4.1	60|2181|5566|10399|345651|653269	ACTB|ACSL3|PRKACA|RACK1|ACTBL2|POTEI	-1.2
MyList_MCODE_ALL	GO Cellular Components	20	GO:1990204	oxidoreductase complex		-2.7	12	5.5	30293	133	57	3	5.3	3	4694|4704|4710	NDUFA1|NDUFA9|NDUFB4	-1.2
MyList_MCODE_ALL	GO Biological Processes	19	GO:0032434	regulation of proteasomal ubiquitin-dependent protein catabolic process	19_GO:0008152 metabolic process	-2.7	12	5.5	30293	134	57	3	5.3	3	8239|10399|57805	USP9X|RACK1|CCAR2	-1.2
MyList_MCODE_ALL	GO Biological Processes	19	GO:1903829	positive regulation of protein localization	19_GO:0051179 localization	-2.7	5.5	4.3	30293	481	57	5	8.8	3.7	2181|5566|7323|10399|90550	ACSL3|PRKACA|UBE2D3|RACK1|MCU	-1.2
MyList_MCODE_ALL	GO Biological Processes	19	GO:0042692	muscle cell differentiation	19_GO:0032502 developmental process	-2.7	7.4	4.7	30293	287	57	4	7	3.4	70|81|4621|5239	ACTC1|ACTN4|MYH3|PGM5	-1.2
MyList_MCODE_ALL	GO Biological Processes	19	GO:1904375	regulation of protein localization to cell periphery	19_GO:0051179 localization	-2.7	12	5.4	30293	137	57	3	5.3	3	60|2181|10399	ACTB|ACSL3|RACK1	-1.1
MyList_MCODE_ALL	GO Biological Processes	19	GO:0051604	protein maturation	19_GO:0008152 metabolic process	-2.6	5.4	4.3	30293	489	57	5	8.8	3.7	3312|8260|9512|11080|146862	HSPA8|NAA10|PMPCB|DNAJB4|UNC45B	-1.1
MyList_MCODE_ALL	GO Biological Processes	19	GO:0006468	protein phosphorylation	19_GO:0008152 metabolic process	-2.6	5.4	4.3	30293	490	57	5	8.8	3.7	815|816|817|5566|5605	CAMK2A|CAMK2B|CAMK2D|PRKACA|MAP2K2	-1.1
MyList_MCODE_ALL	GO Biological Processes	19	GO:0140053	mitochondrial gene expression	19_GO:0008152 metabolic process	-2.6	11	5.3	30293	142	57	3	5.3	3	4528|29088|63931	MTIF2|MRPL15|MRPS14	-1.1
MyList_MCODE_ALL	GO Biological Processes	19	GO:0032006	regulation of TOR signaling	19_GO:0050896 response to stimulus	-2.6	11	5.2	30293	145	57	3	5.3	3	5566|8239|55611	PRKACA|USP9X|OTUB1	-1.1
MyList_MCODE_ALL	GO Biological Processes	19	GO:0032984	protein-containing complex disassembly	19_GO:0009987 cellular process	-2.6	11	5.2	30293	146	57	3	5.3	3	3312|3831|6059	HSPA8|KLC1|ABCE1	-1.1
MyList_MCODE_ALL	GO Biological Processes	19	GO:0061061	muscle structure development	19_GO:0032502 developmental process	-2.5	5.1	4.1	30293	518	57	5	8.8	3.7	70|81|4621|5239|146862	ACTC1|ACTN4|MYH3|PGM5|UNC45B	-1.1
MyList_MCODE_ALL	GO Biological Processes	19	GO:0009411	response to UV	19_GO:0050896 response to stimulus	-2.5	11	5.1	30293	151	57	3	5.3	3	2235|7320|57805	FECH|UBE2B|CCAR2	-1.1
MyList_MCODE_ALL	GO Biological Processes	19	GO:0044092	negative regulation of molecular function	19_GO:0065007 biological regulation	-2.5	4.2	3.9	30293	762	57	6	11	4.1	60|815|817|6059|10399|57805	ACTB|CAMK2A|CAMK2D|ABCE1|RACK1|CCAR2	-1
MyList_MCODE_ALL	GO Biological Processes	19	GO:0018193	peptidyl-amino acid modification	19_GO:0008152 metabolic process	-2.5	5	4	30293	532	57	5	8.8	3.7	815|816|817|5566|5605	CAMK2A|CAMK2B|CAMK2D|PRKACA|MAP2K2	-1
MyList_MCODE_ALL	GO Biological Processes	19	GO:0031647	regulation of protein stability	19_GO:0065007 biological regulation	-2.5	6.5	4.4	30293	325	57	4	7	3.4	3312|7320|8239|57805	HSPA8|UBE2B|USP9X|CCAR2	-1
MyList_MCODE_ALL	GO Biological Processes	19	GO:0019722	calcium-mediated signaling	19_GO:0050896 response to stimulus	-2.5	10	5	30293	158	57	3	5.3	3	817|5566|90550	CAMK2D|PRKACA|MCU	-1
MyList_MCODE_ALL	GO Biological Processes	19	GO:0051640	organelle localization	19_GO:0051179 localization	-2.5	4.9	4	30293	539	57	5	8.8	3.7	81|6059|7320|10128|89941	ACTN4|ABCE1|UBE2B|LRPPRC|RHOT2	-1
MyList_MCODE_ALL	GO Biological Processes	19	GO:0034655	nucleobase-containing compound catabolic process	19_GO:0008152 metabolic process	-2.5	6.4	4.3	30293	330	57	4	7	3.4	2027|3098|6050|10128	ENO3|HK1|RNH1|LRPPRC	-0.99
MyList_MCODE_ALL	GO Molecular Functions	21	GO:0019900	kinase binding		-2.5	4.1	3.8	30293	785	57	6	11	4.1	60|2181|5566|10399|345651|653269	ACTB|ACSL3|PRKACA|RACK1|ACTBL2|POTEI	-0.99
MyList_MCODE_ALL	GO Molecular Functions	21	GO:0045296	cadherin binding		-2.4	6.4	4.3	30293	333	57	4	7	3.4	3312|6138|9045|10399	HSPA8|RPL15|RPL14|RACK1	-0.98
MyList_MCODE_ALL	GO Biological Processes	19	GO:0009060	aerobic respiration	19_GO:0008152 metabolic process	-2.4	9.8	4.9	30293	163	57	3	5.3	3	4694|4704|4710	NDUFA1|NDUFA9|NDUFB4	-0.98
MyList_MCODE_ALL	GO Molecular Functions	21	GO:0015399	primary active transmembrane transporter activity		-2.4	9.7	4.8	30293	165	57	3	5.3	3	4694|4704|4710	NDUFA1|NDUFA9|NDUFB4	-0.97
MyList_MCODE_ALL	GO Molecular Functions	21	GO:0050839	cell adhesion molecule binding		-2.4	4.8	3.9	30293	558	57	5	8.8	3.7	81|3312|6138|9045|10399	ACTN4|HSPA8|RPL15|RPL14|RACK1	-0.95
MyList_MCODE_ALL	GO Biological Processes	19	GO:0022900	electron transport chain	19_GO:0008152 metabolic process	-2.4	9.4	4.8	30293	169	57	3	5.3	3	4694|4704|4710	NDUFA1|NDUFA9|NDUFB4	-0.94
MyList_MCODE_ALL	GO Biological Processes	19	GO:2000058	regulation of ubiquitin-dependent protein catabolic process	19_GO:0008152 metabolic process	-2.4	9.4	4.8	30293	169	57	3	5.3	3	8239|10399|57805	USP9X|RACK1|CCAR2	-0.94
MyList_MCODE_ALL	GO Biological Processes	19	GO:0072594	establishment of protein localization to organelle	19_GO:0051179 localization	-2.4	6.1	4.2	30293	348	57	4	7	3.4	3098|3312|8239|9512	HK1|HSPA8|USP9X|PMPCB	-0.93
MyList_MCODE_ALL	GO Biological Processes	19	GO:0009895	negative regulation of catabolic process	19_GO:0048519 negative regulation of biological process	-2.4	6.1	4.2	30293	348	57	4	7	3.4	5566|8239|10128|57805	PRKACA|USP9X|LRPPRC|CCAR2	-0.93
MyList_MCODE_ALL	GO Cellular Components	20	GO:0030139	endocytic vesicle		-2.4	6.1	4.1	30293	350	57	4	7	3.4	815|816|817|818	CAMK2A|CAMK2B|CAMK2D|CAMK2G	-0.92
MyList_MCODE_ALL	GO Biological Processes	19	GO:0055082	intracellular chemical homeostasis	19_GO:0042592 homeostatic process	-2.4	4.6	3.8	30293	572	57	5	8.8	3.7	817|3098|5566|10399|90550	CAMK2D|HK1|PRKACA|RACK1|MCU	-0.91
MyList_MCODE_ALL	GO Biological Processes	19	GO:1905475	regulation of protein localization to membrane	19_GO:0051179 localization	-2.3	8.9	4.6	30293	180	57	3	5.3	3	60|2181|10399	ACTB|ACSL3|RACK1	-0.88
MyList_MCODE_ALL	GO Biological Processes	19	GO:0097435	supramolecular fiber organization	19_GO:0009987 cellular process	-2.3	4.5	3.7	30293	589	57	5	8.8	3.7	70|4621|5239|8239|89941	ACTC1|MYH3|PGM5|USP9X|RHOT2	-0.86
MyList_MCODE_ALL	GO Biological Processes	19	GO:0007409	axonogenesis	19_GO:0032502 developmental process	-2.3	5.8	4	30293	366	57	4	7	3.4	60|8239|345651|653269	ACTB|USP9X|ACTBL2|POTEI	-0.86
MyList_MCODE_ALL	GO Biological Processes	19	GO:0044270	cellular nitrogen compound catabolic process	19_GO:0008152 metabolic process	-2.3	5.8	4	30293	368	57	4	7	3.4	2027|3098|6050|10128	ENO3|HK1|RNH1|LRPPRC	-0.86
MyList_MCODE_ALL	GO Biological Processes	19	GO:0046700	heterocycle catabolic process	19_GO:0008152 metabolic process	-2.3	5.8	4	30293	369	57	4	7	3.4	2027|3098|6050|10128	ENO3|HK1|RNH1|LRPPRC	-0.85
MyList_MCODE_ALL	GO Biological Processes	19	GO:0030705	cytoskeleton-dependent intracellular transport	19_GO:0051179 localization	-2.2	8.3	4.4	30293	193	57	3	5.3	3	81|10128|89941	ACTN4|LRPPRC|RHOT2	-0.81
MyList_MCODE_ALL	GO Biological Processes	19	GO:0045333	cellular respiration	19_GO:0008152 metabolic process	-2.2	8.2	4.4	30293	195	57	3	5.3	3	4694|4704|4710	NDUFA1|NDUFA9|NDUFB4	-0.8
MyList_MCODE_ALL	GO Biological Processes	19	GO:0019439	aromatic compound catabolic process	19_GO:0008152 metabolic process	-2.2	5.5	3.9	30293	388	57	4	7	3.4	2027|3098|6050|10128	ENO3|HK1|RNH1|LRPPRC	-0.79
MyList_MCODE_ALL	GO Biological Processes	19	GO:0007018	microtubule-based movement	19_GO:0009987 cellular process	-2.2	5.5	3.8	30293	389	57	4	7	3.4	3831|7320|10128|89941	KLC1|UBE2B|LRPPRC|RHOT2	-0.78
MyList_MCODE_ALL	GO Biological Processes	19	GO:0006874	intracellular calcium ion homeostasis	19_GO:0042592 homeostatic process	-2.2	8	4.3	30293	200	57	3	5.3	3	817|5566|90550	CAMK2D|PRKACA|MCU	-0.77
MyList_MCODE_ALL	GO Cellular Components	20	GO:0030027	lamellipodium		-2.2	7.9	4.3	30293	202	57	3	5.3	3	60|70|6050	ACTB|ACTC1|RNH1	-0.77
MyList_MCODE_ALL	GO Biological Processes	19	GO:0045732	positive regulation of protein catabolic process	19_GO:0048518 positive regulation of biological process	-2.2	7.9	4.3	30293	202	57	3	5.3	3	5700|5705|10399	PSMC1|PSMC5|RACK1	-0.77
MyList_MCODE_ALL	GO Cellular Components	20	GO:0030424	axon		-2.1	4.1	3.5	30293	649	57	5	8.8	3.7	60|3831|8239|345651|653269	ACTB|KLC1|USP9X|ACTBL2|POTEI	-0.72
MyList_MCODE_ALL	GO Molecular Functions	21	GO:0019904	protein domain specific binding		-2.1	4.1	3.5	30293	651	57	5	8.8	3.7	2181|3312|5566|5605|10399	ACSL3|HSPA8|PRKACA|MAP2K2|RACK1	-0.71
MyList_MCODE_ALL	GO Biological Processes	19	GO:0001558	regulation of cell growth	19_GO:0040007 growth	-2.1	5.1	3.7	30293	416	57	4	7	3.4	817|10399|55210|57805	CAMK2D|RACK1|ATAD3A|CCAR2	-0.7
MyList_MCODE_ALL	GO Biological Processes	19	GO:1901361	organic cyclic compound catabolic process	19_GO:0008152 metabolic process	-2.1	5.1	3.7	30293	417	57	4	7	3.4	2027|3098|6050|10128	ENO3|HK1|RNH1|LRPPRC	-0.69
MyList_MCODE_ALL	GO Biological Processes	19	GO:0061564	axon development	19_GO:0032502 developmental process	-2.1	5	3.6	30293	421	57	4	7	3.4	60|8239|345651|653269	ACTB|USP9X|ACTBL2|POTEI	-0.68
MyList_MCODE_ALL	GO Biological Processes	19	GO:0006457	protein folding	19_GO:0008152 metabolic process	-2.1	7.3	4	30293	219	57	3	5.3	3	3312|11080|146862	HSPA8|DNAJB4|UNC45B	-0.68
MyList_MCODE_ALL	GO Cellular Components	20	GO:0005741	mitochondrial outer membrane		-2.1	7.3	4	30293	219	57	3	5.3	3	2181|3098|89941	ACSL3|HK1|RHOT2	-0.68
MyList_MCODE_ALL	GO Biological Processes	19	GO:0032412	regulation of monoatomic ion transmembrane transporter activity	19_GO:0051179 localization	-2.1	7.2	4	30293	222	57	3	5.3	3	81|817|5566	ACTN4|CAMK2D|PRKACA	-0.67
MyList_MCODE_ALL	GO Biological Processes	19	GO:0098771	inorganic ion homeostasis	19_GO:0042592 homeostatic process	-2.1	4.9	3.6	30293	430	57	4	7	3.4	817|2235|5566|90550	CAMK2D|FECH|PRKACA|MCU	-0.65
MyList_MCODE_ALL	GO Biological Processes	19	GO:0051146	striated muscle cell differentiation	19_GO:0032502 developmental process	-2.1	7.1	4	30293	225	57	3	5.3	3	70|4621|5239	ACTC1|MYH3|PGM5	-0.65
MyList_MCODE_ALL	GO Molecular Functions	21	GO:0000287	magnesium ion binding		-2.1	7.1	4	30293	225	57	3	5.3	3	2027|5239|5566	ENO3|PGM5|PRKACA	-0.65
MyList_MCODE_ALL	GO Biological Processes	19	GO:0055074	calcium ion homeostasis	19_GO:0042592 homeostatic process	-2	7	4	30293	227	57	3	5.3	3	817|5566|90550	CAMK2D|PRKACA|MCU	-0.65
MyList_MCODE_ALL	GO Biological Processes	19	GO:0048667	cell morphogenesis involved in neuron differentiation	19_GO:0032502 developmental process	-2	4.8	3.5	30293	440	57	4	7	3.4	60|8239|345651|653269	ACTB|USP9X|ACTBL2|POTEI	-0.63
MyList_MCODE_ALL	GO Biological Processes	19	GO:0031175	neuron projection development	19_GO:0032502 developmental process	-2	3.8	3.3	30293	691	57	5	8.8	3.7	60|815|8239|345651|653269	ACTB|CAMK2A|USP9X|ACTBL2|POTEI	-0.62
MyList_SUB1_MCODE_1	GO Molecular Functions	21	GO:0098973	structural constituent of postsynaptic actin cytoskeleton		-8	6.5e+02	44	30293	10	14	3	21	11	60|345651|653269	ACTB|ACTBL2|POTEI	-5.3
MyList_SUB1_MCODE_1	GO Biological Processes	19	GO:0098974	postsynaptic actin cytoskeleton organization	19_GO:0009987 cellular process	-7.3	3.8e+02	34	30293	17	14	3	21	11	60|345651|653269	ACTB|ACTBL2|POTEI	-4.7
MyList_SUB1_MCODE_1	GO Biological Processes	19	GO:0099188	postsynaptic cytoskeleton organization	19_GO:0009987 cellular process	-7	3.2e+02	31	30293	20	14	3	21	11	60|345651|653269	ACTB|ACTBL2|POTEI	-4.6
MyList_SUB1_MCODE_1	GO Molecular Functions	21	GO:0099186	structural constituent of postsynapse		-7	3.1e+02	30	30293	21	14	3	21	11	60|345651|653269	ACTB|ACTBL2|POTEI	-4.5
MyList_SUB1_MCODE_1	GO Molecular Functions	21	GO:0098918	structural constituent of synapse		-6.6	2.4e+02	27	30293	27	14	3	21	11	60|345651|653269	ACTB|ACTBL2|POTEI	-4.2
MyList_SUB1_MCODE_1	GO Cellular Components	20	GO:0035267	NuA4 histone acetyltransferase complex		-6.4	200	25	30293	32	14	3	21	11	60|345651|653269	ACTB|ACTBL2|POTEI	-4.1
MyList_SUB1_MCODE_1	GO Cellular Components	20	GO:0043189	H4/H2A histone acetyltransferase complex		-6.4	200	25	30293	32	14	3	21	11	60|345651|653269	ACTB|ACTBL2|POTEI	-4.1
MyList_SUB1_MCODE_1	GO Cellular Components	20	GO:1902562	H4 histone acetyltransferase complex		-6	1.4e+02	21	30293	45	14	3	21	11	60|345651|653269	ACTB|ACTBL2|POTEI	-3.7
MyList_SUB1_MCODE_1	GO Cellular Components	20	GO:0015629	actin cytoskeleton		-5.6	21	9.9	30293	509	14	5	36	13	60|4619|4621|345651|653269	ACTB|MYH1|MYH3|ACTBL2|POTEI	-3.5
MyList_SUB1_MCODE_1	GO Cellular Components	20	GO:0030017	sarcomere		-5.6	40	12	30293	219	14	4	29	12	4619|4621|11080|146862	MYH1|MYH3|DNAJB4|UNC45B	-3.4
MyList_SUB1_MCODE_1	GO Cellular Components	20	GO:0030016	myofibril		-5.4	36	12	30293	239	14	4	29	12	4619|4621|11080|146862	MYH1|MYH3|DNAJB4|UNC45B	-3.3
MyList_SUB1_MCODE_1	GO Cellular Components	20	GO:0043292	contractile fiber		-5.4	35	12	30293	249	14	4	29	12	4619|4621|11080|146862	MYH1|MYH3|DNAJB4|UNC45B	-3.3
MyList_SUB1_MCODE_1	GO Biological Processes	19	GO:0061077	chaperone-mediated protein folding	19_GO:0008152 metabolic process	-5.3	88	16	30293	74	14	3	21	11	3312|11080|146862	HSPA8|DNAJB4|UNC45B	-3.2
MyList_SUB1_MCODE_1	GO Cellular Components	20	GO:0000123	histone acetyltransferase complex		-5	69	14	30293	94	14	3	21	11	60|345651|653269	ACTB|ACTBL2|POTEI	-3
MyList_SUB1_MCODE_1	GO Cellular Components	20	GO:0031248	protein acetyltransferase complex		-4.9	62	13	30293	104	14	3	21	11	60|345651|653269	ACTB|ACTBL2|POTEI	-2.9
MyList_SUB1_MCODE_1	GO Cellular Components	20	GO:1902493	acetyltransferase complex		-4.8	62	13	30293	105	14	3	21	11	60|345651|653269	ACTB|ACTBL2|POTEI	-2.9
MyList_SUB1_MCODE_1	GO Biological Processes	19	GO:0099173	postsynapse organization	19_GO:0009987 cellular process	-4.8	60	13	30293	108	14	3	21	11	60|345651|653269	ACTB|ACTBL2|POTEI	-2.8
MyList_SUB1_MCODE_1	GO Molecular Functions	21	GO:0005200	structural constituent of cytoskeleton		-4.8	58	13	30293	112	14	3	21	11	60|345651|653269	ACTB|ACTBL2|POTEI	-2.8
MyList_SUB1_MCODE_1	GO Cellular Components	20	GO:0005884	actin filament		-4.7	55	13	30293	119	14	3	21	11	60|345651|653269	ACTB|ACTBL2|POTEI	-2.7
MyList_SUB1_MCODE_1	GO Biological Processes	19	GO:0018105	peptidyl-serine phosphorylation	19_GO:0008152 metabolic process	-4.3	40	11	30293	162	14	3	21	11	815|5566|5605	CAMK2A|PRKACA|MAP2K2	-2.4
MyList_SUB1_MCODE_1	GO Biological Processes	19	GO:0051604	protein maturation	19_GO:0008152 metabolic process	-4.2	18	8	30293	489	14	4	29	12	3312|9512|11080|146862	HSPA8|PMPCB|DNAJB4|UNC45B	-2.3
MyList_SUB1_MCODE_1	GO Biological Processes	19	GO:0018209	peptidyl-serine modification	19_GO:0008152 metabolic process	-4.2	37	10	30293	175	14	3	21	11	815|5566|5605	CAMK2A|PRKACA|MAP2K2	-2.3
MyList_SUB1_MCODE_1	GO Biological Processes	19	GO:0030036	actin cytoskeleton organization	19_GO:0009987 cellular process	-4.1	16	7.6	30293	542	14	4	29	12	60|4621|345651|653269	ACTB|MYH3|ACTBL2|POTEI	-2.2
MyList_SUB1_MCODE_1	GO Molecular Functions	21	GO:0005516	calmodulin binding		-4	32	9.5	30293	205	14	3	21	11	815|4619|4621	CAMK2A|MYH1|MYH3	-2.2
MyList_SUB1_MCODE_1	GO Biological Processes	19	GO:0006457	protein folding	19_GO:0008152 metabolic process	-3.9	30	9.1	30293	219	14	3	21	11	3312|11080|146862	HSPA8|DNAJB4|UNC45B	-2.1
MyList_SUB1_MCODE_1	GO Biological Processes	19	GO:0032989	cellular anatomical entity morphogenesis	19_GO:0032502 developmental process	-3.9	14	7.1	30293	605	14	4	29	12	60|4621|345651|653269	ACTB|MYH3|ACTBL2|POTEI	-2.1
MyList_SUB1_MCODE_1	GO Biological Processes	19	GO:0030029	actin filament-based process	19_GO:0009987 cellular process	-3.9	14	7.1	30293	612	14	4	29	12	60|4621|345651|653269	ACTB|MYH3|ACTBL2|POTEI	-2.1
MyList_SUB1_MCODE_1	GO Biological Processes	19	GO:0031175	neuron projection development	19_GO:0032502 developmental process	-3.6	13	6.6	30293	691	14	4	29	12	60|815|345651|653269	ACTB|CAMK2A|ACTBL2|POTEI	-1.9
MyList_SUB1_MCODE_1	GO Molecular Functions	21	GO:0019901	protein kinase binding		-3.6	12	6.5	30293	702	14	4	29	12	60|5566|345651|653269	ACTB|PRKACA|ACTBL2|POTEI	-1.9
MyList_SUB1_MCODE_1	GO Molecular Functions	21	GO:0031625	ubiquitin protein ligase binding		-3.5	21	7.7	30293	305	14	3	21	11	3312|5566|55611	HSPA8|PRKACA|OTUB1	-1.7
MyList_SUB1_MCODE_1	GO Molecular Functions	21	GO:0019900	kinase binding		-3.4	11	6.1	30293	785	14	4	29	12	60|5566|345651|653269	ACTB|PRKACA|ACTBL2|POTEI	-1.7
MyList_SUB1_MCODE_1	GO Cellular Components	20	GO:0099513	polymeric cytoskeletal fiber		-3.4	11	6.1	30293	796	14	4	29	12	60|5605|345651|653269	ACTB|MAP2K2|ACTBL2|POTEI	-1.7
MyList_SUB1_MCODE_1	GO Molecular Functions	21	GO:0044389	ubiquitin-like protein ligase binding		-3.4	20	7.4	30293	324	14	3	21	11	3312|5566|55611	HSPA8|PRKACA|OTUB1	-1.7
MyList_SUB1_MCODE_1	GO Biological Processes	19	GO:0050808	synapse organization	19_GO:0009987 cellular process	-3.3	19	7.2	30293	337	14	3	21	11	60|345651|653269	ACTB|ACTBL2|POTEI	-1.7
MyList_SUB1_MCODE_1	GO Molecular Functions	21	GO:0106310	protein serine kinase activity		-3.3	18	7	30293	361	14	3	21	11	815|5566|5605	CAMK2A|PRKACA|MAP2K2	-1.6
MyList_SUB1_MCODE_1	GO Biological Processes	19	GO:0007409	axonogenesis	19_GO:0032502 developmental process	-3.2	18	6.9	30293	366	14	3	21	11	60|345651|653269	ACTB|ACTBL2|POTEI	-1.6
MyList_SUB1_MCODE_1	GO Cellular Components	20	GO:0098978	glutamatergic synapse		-3.1	16	6.5	30293	408	14	3	21	11	60|5566|345651	ACTB|PRKACA|ACTBL2	-1.5
MyList_SUB1_MCODE_1	GO Biological Processes	19	GO:0061564	axon development	19_GO:0032502 developmental process	-3.1	15	6.4	30293	421	14	3	21	11	60|345651|653269	ACTB|ACTBL2|POTEI	-1.4
MyList_SUB1_MCODE_1	GO Cellular Components	20	GO:0005925	focal adhesion		-3.1	15	6.4	30293	421	14	3	21	11	60|3312|5605	ACTB|HSPA8|MAP2K2	-1.4
MyList_SUB1_MCODE_1	GO Molecular Functions	21	GO:0004674	protein serine/threonine kinase activity		-3	15	6.4	30293	427	14	3	21	11	815|5566|5605	CAMK2A|PRKACA|MAP2K2	-1.4
MyList_SUB1_MCODE_1	GO Cellular Components	20	GO:0030055	cell-substrate junction		-3	15	6.3	30293	431	14	3	21	11	60|3312|5605	ACTB|HSPA8|MAP2K2	-1.4
MyList_SUB1_MCODE_1	GO Biological Processes	19	GO:0048667	cell morphogenesis involved in neuron differentiation	19_GO:0032502 developmental process	-3	15	6.2	30293	440	14	3	21	11	60|345651|653269	ACTB|ACTBL2|POTEI	-1.4
MyList_SUB1_MCODE_1	GO Biological Processes	19	GO:0071407	cellular response to organic cyclic compound	19_GO:0050896 response to stimulus	-2.9	14	6	30293	468	14	3	21	11	60|3312|5566	ACTB|HSPA8|PRKACA	-1.3
MyList_SUB1_MCODE_1	GO Biological Processes	19	GO:0048812	neuron projection morphogenesis	19_GO:0032502 developmental process	-2.9	13	5.9	30293	484	14	3	21	11	60|345651|653269	ACTB|ACTBL2|POTEI	-1.3
MyList_SUB1_MCODE_1	GO Biological Processes	19	GO:0120039	plasma membrane bounded cell projection morphogenesis	19_GO:0032502 developmental process	-2.9	13	5.9	30293	489	14	3	21	11	60|345651|653269	ACTB|ACTBL2|POTEI	-1.3
MyList_SUB1_MCODE_1	GO Biological Processes	19	GO:0006468	protein phosphorylation	19_GO:0008152 metabolic process	-2.9	13	5.9	30293	490	14	3	21	11	815|5566|5605	CAMK2A|PRKACA|MAP2K2	-1.3
MyList_SUB1_MCODE_1	GO Biological Processes	19	GO:0048858	cell projection morphogenesis	19_GO:0032502 developmental process	-2.9	13	5.8	30293	494	14	3	21	11	60|345651|653269	ACTB|ACTBL2|POTEI	-1.3
MyList_SUB1_MCODE_1	GO Biological Processes	19	GO:0032870	cellular response to hormone stimulus	19_GO:0050896 response to stimulus	-2.8	13	5.8	30293	501	14	3	21	11	815|3312|5566	CAMK2A|HSPA8|PRKACA	-1.3
MyList_SUB1_MCODE_1	GO Cellular Components	20	GO:0005911	cell-cell junction		-2.8	13	5.7	30293	515	14	3	21	11	60|4619|5605	ACTB|MYH1|MAP2K2	-1.3
MyList_SUB1_MCODE_1	GO Biological Processes	19	GO:0018193	peptidyl-amino acid modification	19_GO:0008152 metabolic process	-2.8	12	5.6	30293	532	14	3	21	11	815|5566|5605	CAMK2A|PRKACA|MAP2K2	-1.2
MyList_SUB1_MCODE_1	GO Biological Processes	19	GO:0034330	cell junction organization	19_GO:0009987 cellular process	-2.8	12	5.6	30293	533	14	3	21	11	60|345651|653269	ACTB|ACTBL2|POTEI	-1.2
MyList_SUB1_MCODE_1	GO Molecular Functions	21	GO:0004672	protein kinase activity		-2.7	12	5.4	30293	562	14	3	21	11	815|5566|5605	CAMK2A|PRKACA|MAP2K2	-1.2
MyList_SUB1_MCODE_1	GO Molecular Functions	21	GO:0140657	ATP-dependent activity		-2.7	11	5.4	30293	575	14	3	21	11	3312|4619|4621	HSPA8|MYH1|MYH3	-1.2
MyList_SUB1_MCODE_1	GO Biological Processes	19	GO:0071417	cellular response to organonitrogen compound	19_GO:0050896 response to stimulus	-2.6	11	5.2	30293	595	14	3	21	11	60|815|5566	ACTB|CAMK2A|PRKACA	-1.1
MyList_SUB1_MCODE_1	GO Biological Processes	19	GO:1901699	cellular response to nitrogen compound	19_GO:0050896 response to stimulus	-2.6	10	5.1	30293	632	14	3	21	11	60|815|5566	ACTB|CAMK2A|PRKACA	-1.1
MyList_SUB1_MCODE_1	GO Cellular Components	20	GO:0098794	postsynapse		-2.5	10	5	30293	642	14	3	21	11	60|815|5566	ACTB|CAMK2A|PRKACA	-1.1
MyList_SUB1_MCODE_1	GO Cellular Components	20	GO:0030424	axon		-2.5	10	5	30293	649	14	3	21	11	60|345651|653269	ACTB|ACTBL2|POTEI	-1
MyList_SUB1_MCODE_1	GO Molecular Functions	21	GO:0019904	protein domain specific binding		-2.5	10	5	30293	651	14	3	21	11	3312|5566|5605	HSPA8|PRKACA|MAP2K2	-1
MyList_SUB1_MCODE_1	GO Biological Processes	19	GO:0080135	regulation of cellular response to stress	19_GO:0050896 response to stimulus	-2.5	9.8	4.9	30293	661	14	3	21	11	60|5605|55611	ACTB|MAP2K2|OTUB1	-1
MyList_SUB1_MCODE_1	GO Molecular Functions	21	GO:0016773	phosphotransferase activity, alcohol group as acceptor		-2.5	9.7	4.9	30293	670	14	3	21	11	815|5566|5605	CAMK2A|PRKACA|MAP2K2	-1
MyList_SUB1_MCODE_1	GO Biological Processes	19	GO:0000902	cell morphogenesis	19_GO:0032502 developmental process	-2.5	9.5	4.8	30293	680	14	3	21	11	60|345651|653269	ACTB|ACTBL2|POTEI	-1
MyList_SUB1_MCODE_1	GO Biological Processes	19	GO:0016310	phosphorylation	19_GO:0008152 metabolic process	-2.4	9	4.7	30293	720	14	3	21	11	815|5566|5605	CAMK2A|PRKACA|MAP2K2	-0.94
MyList_SUB1_MCODE_1	GO Molecular Functions	21	GO:0016301	kinase activity		-2.4	9	4.7	30293	725	14	3	21	11	815|5566|5605	CAMK2A|PRKACA|MAP2K2	-0.94
MyList_SUB1_MCODE_1	GO Cellular Components	20	GO:0048471	perinuclear region of cytoplasm		-2.4	8.8	4.6	30293	736	14	3	21	11	5566|5605|146862	PRKACA|MAP2K2|UNC45B	-0.92
MyList_SUB1_MCODE_1	GO Biological Processes	19	GO:0033365	protein localization to organelle	19_GO:0051179 localization	-2.4	8.7	4.6	30293	746	14	3	21	11	3312|5566|9512	HSPA8|PRKACA|PMPCB	-0.91
MyList_SUB1_MCODE_1	GO Biological Processes	19	GO:0060322	head development	19_GO:0032502 developmental process	-2.3	8.4	4.5	30293	777	14	3	21	11	60|4621|5605	ACTB|MYH3|MAP2K2	-0.87
MyList_SUB1_MCODE_1	GO Biological Processes	19	GO:0009725	response to hormone	19_GO:0050896 response to stimulus	-2.3	8.3	4.5	30293	780	14	3	21	11	815|3312|5566	CAMK2A|HSPA8|PRKACA	-0.86
MyList_SUB1_MCODE_2	GO Cellular Components	20	GO:0005954	calcium- and calmodulin-dependent protein kinase complex		-9.1	1.3e+03	62	30293	5	14	3	21	11	816|817|818	CAMK2B|CAMK2D|CAMK2G	-6.1
MyList_SUB1_MCODE_2	GO Molecular Functions	21	GO:0004683	calmodulin-dependent protein kinase activity		-6.6	2.4e+02	27	30293	27	14	3	21	11	816|817|818	CAMK2B|CAMK2D|CAMK2G	-4.2
MyList_SUB1_MCODE_2	GO Molecular Functions	21	GO:0042803	protein homodimerization activity		-6.4	18	10	30293	712	14	6	43	13	81|816|817|818|2235|6470	ACTN4|CAMK2B|CAMK2D|CAMK2G|FECH|SHMT1	-4
MyList_SUB1_MCODE_2	GO Cellular Components	20	GO:0033017	sarcoplasmic reticulum membrane		-6	1.5e+02	21	30293	44	14	3	21	11	816|817|818	CAMK2B|CAMK2D|CAMK2G	-3.8
MyList_SUB1_MCODE_2	GO Cellular Components	20	GO:0016529	sarcoplasmic reticulum		-5.3	87	16	30293	75	14	3	21	11	816|817|818	CAMK2B|CAMK2D|CAMK2G	-3.2
MyList_SUB1_MCODE_2	GO Biological Processes	19	GO:0030029	actin filament-based process	19_GO:0009987 cellular process	-5.2	18	9	30293	612	14	5	36	13	81|817|830|5239|89941	ACTN4|CAMK2D|CAPZA2|PGM5|RHOT2	-3.2
MyList_SUB1_MCODE_2	GO Cellular Components	20	GO:0016528	sarcoplasm		-5	70	14	30293	93	14	3	21	11	816|817|818	CAMK2B|CAMK2D|CAMK2G	-3
MyList_SUB1_MCODE_2	GO Biological Processes	19	GO:0043502	regulation of muscle adaptation	19_GO:0032501 multicellular organismal process	-5	69	14	30293	94	14	3	21	11	816|817|818	CAMK2B|CAMK2D|CAMK2G	-3
MyList_SUB1_MCODE_2	GO Cellular Components	20	GO:0031966	mitochondrial membrane		-4.8	14	7.9	30293	762	14	5	36	13	2235|4704|55210|89941|90550	FECH|NDUFA9|ATAD3A|RHOT2|MCU	-2.8
MyList_SUB1_MCODE_2	GO Biological Processes	19	GO:0010959	regulation of metal ion transport	19_GO:0051179 localization	-4.6	22	9	30293	394	14	4	29	12	81|816|817|818	ACTN4|CAMK2B|CAMK2D|CAMK2G	-2.6
MyList_SUB1_MCODE_2	GO Biological Processes	19	GO:0044283	small molecule biosynthetic process	19_GO:0008152 metabolic process	-4.3	19	8.2	30293	463	14	4	29	12	2027|2224|4704|6470	ENO3|FDPS|NDUFA9|SHMT1	-2.4
MyList_SUB1_MCODE_2	GO Biological Processes	19	GO:0043269	regulation of monoatomic ion transport	19_GO:0051179 localization	-4.3	18	8.2	30293	470	14	4	29	12	81|816|817|818	ACTN4|CAMK2B|CAMK2D|CAMK2G	-2.4
MyList_SUB1_MCODE_2	GO Cellular Components	20	GO:0005743	mitochondrial inner membrane		-4.2	17	7.9	30293	497	14	4	29	12	2235|4704|55210|90550	FECH|NDUFA9|ATAD3A|MCU	-2.3
MyList_SUB1_MCODE_2	GO Biological Processes	19	GO:0030036	actin cytoskeleton organization	19_GO:0009987 cellular process	-4.1	16	7.6	30293	542	14	4	29	12	81|830|5239|89941	ACTN4|CAPZA2|PGM5|RHOT2	-2.2
MyList_SUB1_MCODE_2	GO Cellular Components	20	GO:0019866	organelle inner membrane		-4	16	7.5	30293	554	14	4	29	12	2235|4704|55210|90550	FECH|NDUFA9|ATAD3A|MCU	-2.2
MyList_SUB1_MCODE_2	GO Cellular Components	20	GO:0030666	endocytic vesicle membrane		-4	32	9.5	30293	204	14	3	21	11	816|817|818	CAMK2B|CAMK2D|CAMK2G	-2.2
MyList_SUB1_MCODE_2	GO Molecular Functions	21	GO:0005516	calmodulin binding		-4	32	9.5	30293	205	14	3	21	11	816|817|818	CAMK2B|CAMK2D|CAMK2G	-2.2
MyList_SUB1_MCODE_2	GO Biological Processes	19	GO:0090257	regulation of muscle system process	19_GO:0032501 multicellular organismal process	-3.7	26	8.6	30293	245	14	3	21	11	816|817|818	CAMK2B|CAMK2D|CAMK2G	-2
MyList_SUB1_MCODE_2	GO Biological Processes	19	GO:0051924	regulation of calcium ion transport	19_GO:0051179 localization	-3.7	26	8.6	30293	247	14	3	21	11	816|817|818	CAMK2B|CAMK2D|CAMK2G	-2
MyList_SUB1_MCODE_2	GO Cellular Components	20	GO:0030139	endocytic vesicle		-3.3	19	7.1	30293	350	14	3	21	11	816|817|818	CAMK2B|CAMK2D|CAMK2G	-1.6
MyList_SUB1_MCODE_2	GO Molecular Functions	21	GO:0106310	protein serine kinase activity		-3.3	18	7	30293	361	14	3	21	11	816|817|818	CAMK2B|CAMK2D|CAMK2G	-1.6
MyList_SUB1_MCODE_2	GO Biological Processes	19	GO:0006091	generation of precursor metabolites and energy	19_GO:0008152 metabolic process	-3.1	16	6.5	30293	408	14	3	21	11	2027|2235|4704	ENO3|FECH|NDUFA9	-1.5
MyList_SUB1_MCODE_2	GO Molecular Functions	21	GO:0004674	protein serine/threonine kinase activity		-3	15	6.4	30293	427	14	3	21	11	816|817|818	CAMK2B|CAMK2D|CAMK2G	-1.4
MyList_SUB1_MCODE_2	GO Biological Processes	19	GO:0098771	inorganic ion homeostasis	19_GO:0042592 homeostatic process	-3	15	6.3	30293	430	14	3	21	11	817|2235|90550	CAMK2D|FECH|MCU	-1.4
MyList_SUB1_MCODE_2	GO Biological Processes	19	GO:0007005	mitochondrion organization	19_GO:0009987 cellular process	-3	15	6.3	30293	430	14	3	21	11	4704|55210|89941	NDUFA9|ATAD3A|RHOT2	-1.4
MyList_SUB1_MCODE_2	GO Molecular Functions	21	GO:0003779	actin binding		-3	15	6.3	30293	437	14	3	21	11	81|816|830	ACTN4|CAMK2B|CAPZA2	-1.4
MyList_SUB1_MCODE_2	GO Cellular Components	20	GO:0005759	mitochondrial matrix		-2.9	13	5.9	30293	488	14	3	21	11	2235|4704|55210	FECH|NDUFA9|ATAD3A	-1.3
MyList_SUB1_MCODE_2	GO Biological Processes	19	GO:0072521	purine-containing compound metabolic process	19_GO:0008152 metabolic process	-2.9	13	5.9	30293	492	14	3	21	11	2027|4704|6470	ENO3|NDUFA9|SHMT1	-1.3
MyList_SUB1_MCODE_2	GO Biological Processes	19	GO:0055080	monoatomic cation homeostasis	19_GO:0042592 homeostatic process	-2.9	13	5.8	30293	497	14	3	21	11	817|2235|90550	CAMK2D|FECH|MCU	-1.3
MyList_SUB1_MCODE_2	GO Biological Processes	19	GO:0050801	monoatomic ion homeostasis	19_GO:0042592 homeostatic process	-2.8	13	5.8	30293	507	14	3	21	11	817|2235|90550	CAMK2D|FECH|MCU	-1.3
MyList_SUB1_MCODE_2	GO Cellular Components	20	GO:0015629	actin cytoskeleton		-2.8	13	5.8	30293	509	14	3	21	11	81|830|5239	ACTN4|CAPZA2|PGM5	-1.3
MyList_SUB1_MCODE_2	GO Biological Processes	19	GO:0009117	nucleotide metabolic process	19_GO:0008152 metabolic process	-2.8	12	5.7	30293	524	14	3	21	11	2027|4704|6470	ENO3|NDUFA9|SHMT1	-1.2
MyList_SUB1_MCODE_2	GO Biological Processes	19	GO:0006753	nucleoside phosphate metabolic process	19_GO:0008152 metabolic process	-2.8	12	5.6	30293	532	14	3	21	11	2027|4704|6470	ENO3|NDUFA9|SHMT1	-1.2
MyList_SUB1_MCODE_2	GO Biological Processes	19	GO:0090407	organophosphate biosynthetic process	19_GO:0008152 metabolic process	-2.7	12	5.5	30293	545	14	3	21	11	2224|4704|6470	FDPS|NDUFA9|SHMT1	-1.2
MyList_SUB1_MCODE_2	GO Biological Processes	19	GO:0044057	regulation of system process	19_GO:0032501 multicellular organismal process	-2.7	12	5.4	30293	560	14	3	21	11	816|817|818	CAMK2B|CAMK2D|CAMK2G	-1.2
MyList_SUB1_MCODE_2	GO Molecular Functions	21	GO:0004672	protein kinase activity		-2.7	12	5.4	30293	562	14	3	21	11	816|817|818	CAMK2B|CAMK2D|CAMK2G	-1.2
MyList_SUB1_MCODE_2	GO Biological Processes	19	GO:0055086	nucleobase-containing small molecule metabolic process	19_GO:0008152 metabolic process	-2.6	11	5.2	30293	599	14	3	21	11	2027|4704|6470	ENO3|NDUFA9|SHMT1	-1.1
MyList_SUB1_MCODE_2	GO Molecular Functions	21	GO:0016773	phosphotransferase activity, alcohol group as acceptor		-2.5	9.7	4.9	30293	670	14	3	21	11	816|817|818	CAMK2B|CAMK2D|CAMK2G	-1
MyList_SUB1_MCODE_2	GO Biological Processes	19	GO:0019725	cellular homeostasis	19_GO:0042592 homeostatic process	-2.5	9.5	4.8	30293	680	14	3	21	11	817|89941|90550	CAMK2D|RHOT2|MCU	-1
MyList_SUB1_MCODE_2	GO Biological Processes	19	GO:0016310	phosphorylation	19_GO:0008152 metabolic process	-2.4	9	4.7	30293	720	14	3	21	11	816|817|818	CAMK2B|CAMK2D|CAMK2G	-0.94
MyList_SUB1_MCODE_2	GO Molecular Functions	21	GO:0016301	kinase activity		-2.4	9	4.7	30293	725	14	3	21	11	816|817|818	CAMK2B|CAMK2D|CAMK2G	-0.94
MyList_SUB1_MCODE_3	GO Cellular Components	20	GO:0005838	proteasome regulatory particle		-13	5.5e+02	53	30293	21	13	5	38	13	5700|5705|5709|5719|11047	PSMC1|PSMC5|PSMD3|PSMD13|ADRM1	-9.4
MyList_SUB1_MCODE_3	GO Cellular Components	20	GO:0022624	proteasome accessory complex		-13	4.9e+02	49	30293	24	13	5	38	13	5700|5705|5709|5719|11047	PSMC1|PSMC5|PSMD3|PSMD13|ADRM1	-9.2
MyList_SUB1_MCODE_3	GO Cellular Components	20	GO:0000502	proteasome complex		-10	1.9e+02	31	30293	62	13	5	38	13	5700|5705|5709|5719|11047	PSMC1|PSMC5|PSMD3|PSMD13|ADRM1	-7.3
MyList_SUB1_MCODE_3	GO Cellular Components	20	GO:1905369	endopeptidase complex		-9.7	1.4e+02	26	30293	86	13	5	38	13	5700|5705|5709|5719|11047	PSMC1|PSMC5|PSMD3|PSMD13|ADRM1	-6.6
MyList_SUB1_MCODE_3	GO Cellular Components	20	GO:1905368	peptidase complex		-8.9	96	22	30293	122	13	5	38	13	5700|5705|5709|5719|11047	PSMC1|PSMC5|PSMD3|PSMD13|ADRM1	-6
MyList_SUB1_MCODE_3	GO Cellular Components	20	GO:0008541	proteasome regulatory particle, lid subcomplex		-8.7	1000	55	30293	7	13	3	23	12	5709|5719|11047	PSMD3|PSMD13|ADRM1	-5.8
MyList_SUB1_MCODE_3	GO Biological Processes	19	GO:0043161	proteasome-mediated ubiquitin-dependent protein catabolic process	19_GO:0008152 metabolic process	-6.6	33	12	30293	357	13	5	38	13	5700|5705|5709|5719|11047	PSMC1|PSMC5|PSMD3|PSMD13|ADRM1	-4.2
MyList_SUB1_MCODE_3	GO Biological Processes	19	GO:0010498	proteasomal protein catabolic process	19_GO:0008152 metabolic process	-6.4	30	12	30293	386	13	5	38	13	5700|5705|5709|5719|11047	PSMC1|PSMC5|PSMD3|PSMD13|ADRM1	-4.1
MyList_SUB1_MCODE_3	GO Biological Processes	19	GO:0006511	ubiquitin-dependent protein catabolic process	19_GO:0008152 metabolic process	-5.7	22	10	30293	530	13	5	38	13	5700|5705|5709|5719|11047	PSMC1|PSMC5|PSMD3|PSMD13|ADRM1	-3.6
MyList_SUB1_MCODE_3	GO Biological Processes	19	GO:0019941	modification-dependent protein catabolic process	19_GO:0008152 metabolic process	-5.7	22	10	30293	540	13	5	38	13	5700|5705|5709|5719|11047	PSMC1|PSMC5|PSMD3|PSMD13|ADRM1	-3.5
MyList_SUB1_MCODE_3	GO Biological Processes	19	GO:0043632	modification-dependent macromolecule catabolic process	19_GO:0008152 metabolic process	-5.7	21	9.9	30293	551	13	5	38	13	5700|5705|5709|5719|11047	PSMC1|PSMC5|PSMD3|PSMD13|ADRM1	-3.5
MyList_SUB1_MCODE_3	GO Biological Processes	19	GO:0051603	proteolysis involved in protein catabolic process	19_GO:0008152 metabolic process	-5.5	19	9.5	30293	598	13	5	38	13	5700|5705|5709|5719|11047	PSMC1|PSMC5|PSMD3|PSMD13|ADRM1	-3.3
MyList_SUB1_MCODE_3	GO Biological Processes	19	GO:0030163	protein catabolic process	19_GO:0008152 metabolic process	-5.1	16	8.6	30293	710	13	5	38	13	5700|5705|5709|5719|11047	PSMC1|PSMC5|PSMD3|PSMD13|ADRM1	-3.1
MyList_SUB1_MCODE_3	GO Biological Processes	19	GO:0032543	mitochondrial translation	19_GO:0008152 metabolic process	-4.9	64	14	30293	109	13	3	23	12	4528|29088|63931	MTIF2|MRPL15|MRPS14	-2.9
MyList_SUB1_MCODE_3	GO Biological Processes	19	GO:0042176	regulation of protein catabolic process	19_GO:0008152 metabolic process	-4.9	26	9.8	30293	360	13	4	31	13	5700|5705|5709|57805	PSMC1|PSMC5|PSMD3|CCAR2	-2.9
MyList_SUB1_MCODE_3	GO Biological Processes	19	GO:0140053	mitochondrial gene expression	19_GO:0008152 metabolic process	-4.6	49	12	30293	142	13	3	23	12	4528|29088|63931	MTIF2|MRPL15|MRPS14	-2.6
MyList_SUB1_MCODE_3	GO Cellular Components	20	GO:0005759	mitochondrial matrix		-4.4	19	8.4	30293	488	13	4	31	13	10128|29088|57805|63931	LRPPRC|MRPL15|CCAR2|MRPS14	-2.5
MyList_SUB1_MCODE_3	GO Biological Processes	19	GO:0061136	regulation of proteasomal protein catabolic process	19_GO:0008152 metabolic process	-4.2	37	10	30293	189	13	3	23	12	5700|5705|57805	PSMC1|PSMC5|CCAR2	-2.3
MyList_SUB1_MCODE_3	GO Biological Processes	19	GO:1903050	regulation of proteolysis involved in protein catabolic process	19_GO:0008152 metabolic process	-3.9	31	9.3	30293	228	13	3	23	12	5700|5705|57805	PSMC1|PSMC5|CCAR2	-2.1
MyList_SUB1_MCODE_3	GO Biological Processes	19	GO:0006412	translation	19_GO:0008152 metabolic process	-3.2	18	6.9	30293	393	13	3	23	12	4528|29088|63931	MTIF2|MRPL15|MRPS14	-1.6
MyList_SUB1_MCODE_3	GO Biological Processes	19	GO:0043043	peptide biosynthetic process	19_GO:0008152 metabolic process	-3.2	17	6.7	30293	422	13	3	23	12	4528|29088|63931	MTIF2|MRPL15|MRPS14	-1.5
MyList_SUB1_MCODE_3	GO Biological Processes	19	GO:0006518	peptide metabolic process	19_GO:0008152 metabolic process	-2.9	14	6	30293	515	13	3	23	12	4528|29088|63931	MTIF2|MRPL15|MRPS14	-1.3
MyList_SUB1_MCODE_3	GO Molecular Functions	21	GO:0140678	molecular function inhibitor activity		-2.9	14	6	30293	515	13	3	23	12	6050|11047|57805	RNH1|ADRM1|CCAR2	-1.3
MyList_SUB1_MCODE_3	GO Biological Processes	19	GO:0043604	amide biosynthetic process	19_GO:0008152 metabolic process	-2.8	13	5.8	30293	546	13	3	23	12	4528|29088|63931	MTIF2|MRPL15|MRPS14	-1.3
MyList_SUB1_MCODE_3	GO Cellular Components	20	GO:0019866	organelle inner membrane		-2.8	13	5.7	30293	554	13	3	23	12	10128|29088|63931	LRPPRC|MRPL15|MRPS14	-1.3
MyList_SUB1_MCODE_3	GO Molecular Functions	21	GO:0140657	ATP-dependent activity		-2.8	12	5.6	30293	575	13	3	23	12	70|5700|5705	ACTC1|PSMC1|PSMC5	-1.2
MyList_SUB1_MCODE_3	GO Biological Processes	19	GO:0030162	regulation of proteolysis	19_GO:0008152 metabolic process	-2.7	12	5.4	30293	602	13	3	23	12	5700|5705|57805	PSMC1|PSMC5|CCAR2	-1.2
MyList_SUB1_MCODE_3	GO Molecular Functions	21	GO:0017111	ribonucleoside triphosphate phosphatase activity		-2.5	9.4	4.8	30293	743	13	3	23	12	4528|5700|5705	MTIF2|PSMC1|PSMC5	-0.99
MyList_SUB1_MCODE_4	GO Cellular Components	20	GO:0022626	cytosolic ribosome		-9.6	1.2e+02	25	30293	122	10	5	50	16	6059|6138|6146|9045|10399	ABCE1|RPL15|RPL22|RPL14|RACK1	-6.6
MyList_SUB1_MCODE_4	GO Biological Processes	19	GO:0043604	amide biosynthetic process	19_GO:0008152 metabolic process	-8.2	33	14	30293	546	10	6	60	15	2181|6059|6138|6146|9045|10399	ACSL3|ABCE1|RPL15|RPL22|RPL14|RACK1	-5.4
MyList_SUB1_MCODE_4	GO Cellular Components	20	GO:0005840	ribosome		-8	61	17	30293	250	10	5	50	16	6059|6138|6146|9045|10399	ABCE1|RPL15|RPL22|RPL14|RACK1	-5.3
MyList_SUB1_MCODE_4	GO Biological Processes	19	GO:0002181	cytoplasmic translation	19_GO:0008152 metabolic process	-7.3	99	20	30293	123	10	4	40	15	6138|6146|9045|10399	RPL15|RPL22|RPL14|RACK1	-4.7
MyList_SUB1_MCODE_4	GO Biological Processes	19	GO:0006412	translation	19_GO:0008152 metabolic process	-7.1	39	14	30293	393	10	5	50	16	6059|6138|6146|9045|10399	ABCE1|RPL15|RPL22|RPL14|RACK1	-4.6
MyList_SUB1_MCODE_4	GO Biological Processes	19	GO:0043043	peptide biosynthetic process	19_GO:0008152 metabolic process	-6.9	36	13	30293	422	10	5	50	16	6059|6138|6146|9045|10399	ABCE1|RPL15|RPL22|RPL14|RACK1	-4.5
MyList_SUB1_MCODE_4	GO Cellular Components	20	GO:0044391	ribosomal subunit		-6.5	63	16	30293	193	10	4	40	15	6138|6146|9045|10399	RPL15|RPL22|RPL14|RACK1	-4.1
MyList_SUB1_MCODE_4	GO Biological Processes	19	GO:0006518	peptide metabolic process	19_GO:0008152 metabolic process	-6.5	29	12	30293	515	10	5	50	16	6059|6138|6146|9045|10399	ABCE1|RPL15|RPL22|RPL14|RACK1	-4.1
MyList_SUB1_MCODE_4	GO Cellular Components	20	GO:0022625	cytosolic large ribosomal subunit		-6.1	1.5e+02	21	30293	60	10	3	30	14	6138|6146|9045	RPL15|RPL22|RPL14	-3.8
MyList_SUB1_MCODE_4	GO Molecular Functions	21	GO:0043022	ribosome binding		-5.3	83	16	30293	109	10	3	30	14	6059|8260|10399	ABCE1|NAA10|RACK1	-3.2
MyList_SUB1_MCODE_4	GO Cellular Components	20	GO:0015934	large ribosomal subunit		-5.2	77	15	30293	118	10	3	30	14	6138|6146|9045	RPL15|RPL22|RPL14	-3.1
MyList_SUB1_MCODE_4	GO Biological Processes	19	GO:1903008	organelle disassembly	19_GO:0009987 cellular process	-5	67	14	30293	135	10	3	30	14	3831|6059|10399	KLC1|ABCE1|RACK1	-3
MyList_SUB1_MCODE_4	GO Molecular Functions	21	GO:0043021	ribonucleoprotein complex binding		-4.7	54	13	30293	167	10	3	30	14	6059|8260|10399	ABCE1|NAA10|RACK1	-2.7
MyList_SUB1_MCODE_4	GO Molecular Functions	21	GO:0003735	structural constituent of ribosome		-4.6	52	12	30293	176	10	3	30	14	6138|6146|9045	RPL15|RPL22|RPL14	-2.7
MyList_SUB1_MCODE_4	GO Molecular Functions	21	GO:0045296	cadherin binding		-3.8	27	8.8	30293	333	10	3	30	14	6138|9045|10399	RPL15|RPL14|RACK1	-2
MyList_SUB1_MCODE_4	GO Biological Processes	19	GO:0022411	cellular component disassembly	19_GO:0009987 cellular process	-3.8	26	8.5	30293	351	10	3	30	14	3831|6059|10399	KLC1|ABCE1|RACK1	-2
MyList_SUB1_MCODE_4	GO Molecular Functions	21	GO:0050839	cell adhesion molecule binding		-3.2	16	6.6	30293	558	10	3	30	14	6138|9045|10399	RPL15|RPL14|RACK1	-1.5
					MCODE_1				MCODE_2			MCODE_3
					MCODE_4
	PPI network
